# Supplementary material for: Kinetic Multi-omic Analysis of Responses to SARS-CoV-2 Infection in a Model of Severe COVID-19
Source: J Virol. 2021 Sep 27;95(20):e01010-21. doi: 10.1128/JVI.01010-21 (PMC8475517; doi:10.1128/JVI.01010-21)
Supplement: Supplemental file 1 — Data Set S1<br>. Download JVI.01010-21-s0002.xlsx, XLSX file, 0.2 MB [file jvi.01010-21-s0002.xlsx]

## Sheet: lung-anova
	f.value	p.value	#NAME?	FDR	Fisher's LSD
A0A3Q0CA79_141_S	45.744	0	6.1163	0.00039705	T2 - T0; T4 - T0; T6 - T0; T4 - T2; T6 - T2; T6 - T4
A0A1U8CN03_1365_S	35.2	0	5.5	0.00056457	T2 - T0; T4 - T0; T6 - T0; T4 - T2; T6 - T2; T6 - T4
A0A1U8CNN7_96_S	34.777	0	5.4719	0.00056457	T2 - T0; T4 - T0; T6 - T0; T4 - T2; T6 - T2; T4 - T6
A0A1U7QI93_2_S	33.002	0	5.3509	0.00056457	T2 - T0; T4 - T0; T6 - T0; T4 - T2; T6 - T2; T4 - T6
A0A3Q0CJS6_2_S	30.8	0	5.1924	0.00056457	T2 - T0; T4 - T0; T6 - T0; T4 - T2; T6 - T2; T4 - T6
A0A1U7RAP2_1379_T	29.816	0	5.1184	0.00056457	T0 - T2; T4 - T0; T6 - T0; T4 - T2; T6 - T2; T4 - T6
A0A1U7RAP2_1381_S	29.816	0	5.1184	0.00056457	T0 - T2; T4 - T0; T6 - T0; T4 - T2; T6 - T2; T4 - T6
A0A1U7QCY9_139_S	26.856	0	4.882	0.00085128	T2 - T0; T4 - T0; T6 - T0; T4 - T2; T6 - T2; T6 - T4
A0A1U7Q8U9_168_S	25.485	0	4.7648	0.00099104	T2 - T0; T4 - T0; T6 - T0; T2 - T4; T2 - T6; T6 - T4
A0A1U7Q3X8_1943_S	20.704	0	4.3094	0.0025452	T2 - T0; T4 - T0; T6 - T0; T4 - T2; T6 - T2; T4 - T6
A0A1U7RDB7_239_S	17.826	0	3.9914	0.004035	T2 - T0; T4 - T0; T6 - T0; T4 - T2; T6 - T2; T4 - T6
A0A1U7R0Y9_383_S	17.76	0	3.9836	0.004035	T2 - T0; T4 - T0; T6 - T0; T4 - T2; T6 - T2; T6 - T4
A0A3Q0CYA1_326_S	17.273	0	3.9255	0.004035	T2 - T0; T4 - T0; T6 - T0; T4 - T2; T6 - T2; T6 - T4
A0A3Q0CYA1_328_S	17.273	0	3.9255	0.004035	T2 - T0; T4 - T0; T6 - T0; T4 - T2; T6 - T2; T6 - T4
A0A1U8BYT1_814_S	17.199	0	3.9167	0.004035	T2 - T0; T4 - T0; T6 - T0; T4 - T2; T6 - T2; T6 - T4
A0A3Q0C9A0_501_S	16.992	0	3.8915	0.004035	T2 - T0; T4 - T0; T6 - T0; T4 - T2; T6 - T2; T6 - T4
A0A3Q0DAU5_342_S	16.884	0	3.8783	0.004035	T2 - T0; T4 - T0; T6 - T0; T4 - T2; T6 - T2; T4 - T6
A0A3Q0CJS6_4_T	16.513	0	3.8323	0.004035	T2 - T0; T4 - T0; T6 - T0; T4 - T2; T6 - T2; T4 - T6
A0A1U8BQ25_655_S	16.499	0	3.8306	0.004035	T2 - T0; T4 - T0; T6 - T0; T4 - T2; T6 - T2; T6 - T4
A0A1U7QM86_1111_S	16.193	0	3.792	0.0040739	T2 - T0; T4 - T0; T6 - T0; T4 - T2; T6 - T2; T6 - T4
A0A1U7R303_274_S	16.121	0	3.7829	0.0040739	T2 - T0; T4 - T0; T6 - T0; T4 - T2; T6 - T2; T6 - T4
A0A1U8CB54_650_S	15.846	0	3.7476	0.0040932	T2 - T0; T4 - T0; T6 - T0; T4 - T2; T6 - T2; T4 - T6
A0A3Q0DAY5_354_S	15.797	0	3.7414	0.0040932	T2 - T0; T4 - T0; T6 - T0; T4 - T2; T6 - T2; T6 - T4
A0A1U7QK87_238_S	15.362	0	3.6845	0.0044715	T2 - T0; T4 - T0; T6 - T0; T4 - T2; T6 - T2; T6 - T4
A0A1U8CLZ8_644_S	15.003	0	3.6366	0.0046261	T2 - T0; T4 - T0; T6 - T0; T4 - T2; T6 - T2; T6 - T4
A0A3Q0CUI3_14_S	14.991	0	3.635	0.0046261	T2 - T0; T4 - T0; T6 - T0; T4 - T2; T6 - T2; T6 - T4
A0A1U7QDH0_551_S	14.728	0	3.5993	0.0048364	T2 - T0; T4 - T0; T6 - T0; T4 - T2; T6 - T2; T4 - T6
A0A1U7QPR4_4_S	14.491	0	3.5667	0.0049644	T2 - T0; T4 - T0; T6 - T0; T4 - T2; T6 - T2; T6 - T4
A0A3Q0DAD2_134_S	14.42	0	3.5569	0.0049644	T0 - T2; T4 - T0; T6 - T0; T4 - T2; T6 - T2; T6 - T4
A0A0G2YHW0_278_S	14.291	0	3.5389	0.0050015	T2 - T0; T4 - T0; T6 - T0; T4 - T2; T6 - T2; T4 - T6
A0A1U7QCF2_325_S	14.039	0	3.5036	0.0052251	T2 - T0; T4 - T0; T6 - T0; T4 - T2; T6 - T2; T6 - T4
A0A1U8CBA9_38_S	13.957	0	3.4919	0.0052251	T2 - T0; T4 - T0; T6 - T0; T4 - T2; T6 - T2; T4 - T6
A0A1U7R7J3_87_S	13.444	0	3.4179	0.0060082	T2 - T0; T4 - T0; T6 - T0; T4 - T2; T6 - T2; T4 - T6
A0A1U8BQ25_382_S	13.09	0	3.3656	0.0064378	T2 - T0; T4 - T0; T6 - T0; T4 - T2; T6 - T2; T4 - T6
A0A1U8CTP3_148_S	13.069	0	3.3624	0.0064378	T2 - T0; T4 - T0; T6 - T0; T4 - T2; T6 - T2; T6 - T4
A0A1U8CKB4_123_S	12.886	0	3.3349	0.0066673	T2 - T0; T4 - T0; T6 - T0; T4 - T2; T2 - T6; T4 - T6
A0A1U8CBA9_25_S	11.95	0	3.1896	0.0087491	T2 - T0; T4 - T0; T6 - T0; T4 - T2; T6 - T2; T6 - T4
A0A1U7R8T5_621_S	11.826	0	3.1697	0.0087491	T0 - T2; T0 - T4; T0 - T6; T4 - T2; T2 - T6; T4 - T6
A0A1U8CN03_1989_S	11.813	0	3.1677	0.0087491	T2 - T0; T4 - T0; T6 - T0; T4 - T2; T6 - T2; T4 - T6
A0A1U8CN03_1991_T	11.813	0	3.1677	0.0087491	T2 - T0; T4 - T0; T6 - T0; T4 - T2; T6 - T2; T4 - T6
A0A3Q0D9H5_489_S	11.728	0	3.1539	0.0087491	T0 - T2; T4 - T0; T6 - T0; T4 - T2; T6 - T2; T6 - T4
A0A1U8BZ25_815_S	11.61	0	3.1347	0.0087491	T2 - T0; T4 - T0; T6 - T0; T4 - T2; T2 - T6; T4 - T6
A0A3Q0CK30_2322_S	11.502	0	3.117	0.0087491	T2 - T0; T4 - T0; T6 - T0; T4 - T2; T6 - T2; T6 - T4
A0A3Q0CRL2_263_T	11.465	0	3.111	0.0087491	T0 - T2; T4 - T0; T6 - T0; T4 - T2; T6 - T2; T6 - T4
A0A3Q0CRL2_265_S	11.465	0	3.111	0.0087491	T0 - T2; T4 - T0; T6 - T0; T4 - T2; T6 - T2; T6 - T4
A0A1U7QA56_1977_S	11.462	0	3.1104	0.0087491	T2 - T0; T4 - T0; T6 - T0; T2 - T4; T2 - T6; T4 - T6
A0A1U8CAV4_1689_S	11.275	0	3.0796	0.0091941	T0 - T2; T4 - T0; T6 - T0; T4 - T2; T6 - T2; T4 - T6
A0A1U7QX07_548_S	11.125	0	3.0545	0.0095369	T2 - T0; T4 - T0; T6 - T0; T4 - T2; T6 - T2; T6 - T4
A0A3Q0CMM7_764_S	10.992	0	3.032	0.0095391	T4 - T0; T6 - T0; T4 - T2; T6 - T2; T4 - T6
A0A3Q0CMM7_765_S	10.992	0	3.032	0.0095391	T4 - T0; T6 - T0; T4 - T2; T6 - T2; T4 - T6
A0A3Q0D0G1_543_S	10.969	0	3.0281	0.0095391	T4 - T0; T6 - T0; T4 - T2; T6 - T2; T6 - T4
A0A1U8CIM1_243_S	10.895	0	3.0156	0.0096294	T2 - T0; T4 - T0; T6 - T0; T4 - T2; T6 - T2
A0A1U7R3V7_67_S	10.828	0	3.0041	0.0096998	T2 - T0; T4 - T0; T6 - T0; T4 - T2; T6 - T2; T6 - T4
A0A3Q0CNN4_1155_S	10.445	0	2.9376	0.011096	T0 - T2; T4 - T0; T6 - T0; T4 - T2; T6 - T2; T4 - T6
A0A3Q0CF38_908_S	10.327	0	2.9168	0.011225	T0 - T2; T4 - T0; T6 - T0; T4 - T2; T6 - T2
A0A3Q0D3K2_947_T	10.319	0	2.9154	0.011225	T0 - T2; T4 - T0; T6 - T0; T4 - T2; T6 - T2; T6 - T4
A0A1U8BQ25_509_S	10.283	0	2.9091	0.011225	T2 - T0; T4 - T0; T6 - T0; T4 - T2; T6 - T2; T6 - T4
A0A1U8BQ25_175_S	10.217	0	2.8973	0.01125	T2 - T0; T4 - T0; T6 - T0; T4 - T2; T6 - T2
A0A3Q0D9H5_524_S	10.181	0	2.8908	0.01125	T2 - T0; T4 - T0; T6 - T0; T4 - T2; T6 - T2; T6 - T4
A0A1U8BTI8_289_S	10.153	0	2.8858	0.01125	T2 - T0; T4 - T0; T6 - T0; T4 - T2; T6 - T2; T6 - T4
A0A1U8BX22_546_S	9.9929	0	2.857	0.011691	T2 - T0; T4 - T0; T6 - T0; T4 - T2; T6 - T2; T6 - T4
A0A3Q0DFZ6_119_S	9.978	0	2.8543	0.011691	T2 - T0; T4 - T0; T6 - T0; T4 - T2; T6 - T2; T6 - T4
A0A1U7Q6W2_43_S	9.9434	0	2.848	0.011691	T0 - T2; T4 - T0; T6 - T0; T4 - T2; T6 - T2
A0A3Q0DBV4_381_S	9.8957	0	2.8393	0.01174	T2 - T0; T4 - T0; T6 - T0; T4 - T2; T6 - T2; T4 - T6
A0A1U8CFP2_148_S	9.8471	0	2.8304	0.011777	T2 - T0; T4 - T0; T6 - T0; T4 - T2; T6 - T2
A0A1U8C0K2_103_S	9.7797	0	2.8181	0.011777	T4 - T0; T6 - T0; T4 - T2; T6 - T2; T6 - T4
A0A1U8C0K2_110_S	9.7797	0	2.8181	0.011777	T4 - T0; T6 - T0; T4 - T2; T6 - T2; T6 - T4
A0A3Q0CQJ4_458_S	9.7375	0	2.8103	0.011813	T0 - T2; T4 - T0; T6 - T0; T4 - T2; T6 - T2; T4 - T6
A0A1U7R2G1_496_S	9.6843	0	2.8005	0.011908	T4 - T0; T6 - T0; T4 - T2; T6 - T2; T6 - T4
A0A1U7Q6Q9_109_S	9.6479	0	2.7937	0.011922	T2 - T0; T4 - T0; T6 - T0; T4 - T2; T6 - T2; T6 - T4
A0A1U8CFP2_149_S	9.5768	0	2.7805	0.012118	T2 - T0; T4 - T0; T6 - T0; T4 - T2; T6 - T2
A0A3Q0CSG7_30_S	9.452	0	2.7571	0.01253	T2 - T0; T4 - T0; T6 - T0; T4 - T2; T6 - T2; T4 - T6
A0A1U8CS22_573_S	9.4349	0	2.7539	0.01253	T2 - T0; T4 - T0; T6 - T0; T4 - T2; T6 - T2; T6 - T4
A0A3Q0CYA1_308_S	9.2352	0	2.716	0.013487	T2 - T0; T4 - T0; T6 - T0; T4 - T2; T6 - T2; T6 - T4
A0A3Q0D848_667_S	9.1819	0	2.7058	0.013624	T2 - T0; T4 - T0; T6 - T0; T4 - T2; T6 - T2; T6 - T4
A0A1U7R7J3_19_S	9.1047	0	2.691	0.013801	T0 - T2; T4 - T0; T6 - T0; T4 - T2; T6 - T2; T4 - T6
A0A3Q0CSG1_3017_S	9.0935	0	2.6888	0.013801	T2 - T0; T4 - T0; T6 - T0; T4 - T2; T6 - T2; T6 - T4
A0A1U7QK92_14_S	8.9308	0	2.6572	0.014627	T0 - T2; T0 - T4; T0 - T6; T4 - T2; T6 - T2; T6 - T4
A0A1U8CN03_1977_S	8.8784	0	2.6469	0.014627	T2 - T0; T4 - T0; T6 - T0; T4 - T2; T6 - T2
A0A1U8CN03_1979_T	8.8784	0	2.6469	0.014627	T2 - T0; T4 - T0; T6 - T0; T4 - T2; T6 - T2
A0A1U7QCF2_169_S	8.8164	0	2.6347	0.014858	T0 - T2; T4 - T0; T6 - T0; T4 - T2; T6 - T2; T6 - T4
A0A1U8BSA6_518_S	8.5881	0	2.5893	0.016294	T0 - T2; T4 - T0; T0 - T6; T4 - T2; T2 - T6; T4 - T6
A0A1U8CIM1_253_S	8.477	0	2.567	0.016726	T2 - T0; T4 - T0; T6 - T0; T4 - T2; T6 - T2
A0A1U8C3K2_583_S	8.4724	0	2.566	0.016726	T2 - T0; T4 - T0; T6 - T0; T4 - T2; T6 - T2
A0A1U8CKE4_1714_S	8.4411	0	2.5597	0.016726	T2 - T0; T4 - T0; T6 - T0; T4 - T2; T2 - T6; T4 - T6
A0A3Q0CFS7_309_S	8.4292	0	2.5573	0.016726	T2 - T0; T4 - T0; T6 - T0; T4 - T2; T6 - T2; T4 - T6
A0A3Q0D5Q4_181_S	8.363	0	2.5438	0.017054	T0 - T2; T4 - T0; T6 - T0; T4 - T2; T6 - T2; T6 - T4
A0A1U7QHF7_211_S	8.2624	0	2.5232	0.017679	T2 - T0; T4 - T0; T6 - T0; T4 - T2; T6 - T2; T6 - T4
A0A1U8CB54_478_S	8.1374	0	2.4974	0.018326	T0 - T2; T4 - T0; T6 - T0; T4 - T2; T6 - T2; T4 - T6
A0A1U8CB54_480_S	8.1374	0	2.4974	0.018326	T0 - T2; T4 - T0; T6 - T0; T4 - T2; T6 - T2; T4 - T6
A0A1U7QJB5_192_S	8.094	0	2.4884	0.018326	T0 - T2; T0 - T4; T0 - T6; T4 - T2; T6 - T2; T4 - T6
A0A1U8CN03_1220_S	8.0759	0	2.4846	0.018326	T2 - T0; T4 - T0; T6 - T0; T4 - T2; T6 - T2; T6 - T4
A0A1U7RAP2_1356_S	8.0684	0	2.483	0.018326	T2 - T0; T4 - T0; T6 - T0; T4 - T2; T6 - T2; T6 - T4
A0A3Q0D3I4_2_S	8.049	0	2.479	0.018326	T2 - T0; T4 - T0; T6 - T0; T4 - T2; T6 - T2
A0A3Q0D1W4_46_S	7.9934	0	2.4673	0.018512	T2 - T0; T4 - T0; T6 - T0; T4 - T2; T6 - T2; T6 - T4
A0A3Q0CPK0_1252_S	7.9844	0	2.4654	0.018512	T0 - T2; T0 - T4; T0 - T6; T2 - T4; T2 - T6; T4 - T6
A0A1U8BQ25_528_S	7.9494	0	2.4581	0.018515	T2 - T0; T4 - T0; T6 - T0; T4 - T2; T6 - T2; T6 - T4
A0A3Q0CK30_2397_S	7.9415	0	2.4564	0.018515	T2 - T0; T4 - T0; T6 - T0; T4 - T2; T6 - T2; T6 - T4
A0A3Q0CF10_467_S	7.8207	0	2.4308	0.019441	T0 - T2; T4 - T0; T6 - T0; T4 - T2; T6 - T2; T4 - T6
A0A1U7R5F5_454_S	7.7859	0	2.4234	0.019578	T2 - T0; T4 - T0; T6 - T0; T4 - T2; T6 - T2; T6 - T4
A0A1U7QIZ4_14_S	7.7347	0	2.4124	0.019879	T2 - T0; T4 - T0; T6 - T0; T4 - T2; T6 - T2; T6 - T4
A0A1U8BR78_53_S	7.5081	0	2.3634	0.022038	T2 - T0; T4 - T0; T6 - T0; T4 - T2; T2 - T6; T4 - T6
A0A1U8CTI2_951_S	7.4648	0	2.3539	0.022304	T0 - T2; T4 - T0; T6 - T0; T4 - T2; T6 - T2; T6 - T4
A0A1U8CB54_673_S	7.2174	0.01	2.2992	0.025059	T2 - T0; T4 - T0; T6 - T0; T4 - T2; T6 - T2
A0A1U8CV31_226_S	7.1834	0.01	2.2916	0.02526	T2 - T0; T4 - T0; T6 - T0; T4 - T2; T6 - T2
A0A1U8CN03_1233_S	7.1435	0.01	2.2826	0.025305	T2 - T0; T4 - T0; T6 - T0; T4 - T2; T6 - T2; T6 - T4
A0A1U8CN03_1234_S	7.1435	0.01	2.2826	0.025305	T2 - T0; T4 - T0; T6 - T0; T4 - T2; T6 - T2; T6 - T4
A0A1U8BVD5_155_S	7.0834	0.01	2.269	0.025866	T0 - T2; T4 - T0; T6 - T0; T4 - T2; T6 - T2; T4 - T6
A0A3Q0CW47_441_T	7.0463	0.01	2.2606	0.026129	T2 - T0; T4 - T0; T6 - T0; T4 - T2; T6 - T2; T4 - T6
A0A1U8BSQ8_2_S	7.0105	0.01	2.2525	0.026383	T2 - T0; T4 - T0; T6 - T0; T4 - T2; T6 - T2; T6 - T4
A0A3Q0D8U4_323_S	6.9715	0.01	2.2436	0.026686	T2 - T0; T4 - T0; T6 - T0; T4 - T2; T6 - T2; T6 - T4
A0A1U7Q3Q9_268_S	6.8556	0.01	2.217	0.027972	T2 - T0; T4 - T0; T6 - T0; T4 - T2; T6 - T2; T6 - T4
A0A3Q0CPK9_277_S	6.8487	0.01	2.2154	0.027972	T2 - T0; T4 - T0; T6 - T0; T4 - T2; T6 - T2; T6 - T4
A0A1U8CKB4_721_S	6.822	0.01	2.2092	0.028123	T2 - T0; T4 - T0; T0 - T6; T2 - T6; T4 - T6
A0A1U7QFC2_425_S	6.7051	0.01	2.182	0.029207	T2 - T0; T4 - T0; T6 - T0; T4 - T2; T6 - T2; T4 - T6
A0A3Q0DDZ1_79_S	6.6884	0.01	2.1781	0.029207	T2 - T0; T4 - T0; T6 - T0; T4 - T2; T6 - T2; T6 - T4
A0A1U7R6G3_156_S	6.6828	0.01	2.1768	0.029207	T2 - T0; T4 - T0; T6 - T0; T4 - T2; T6 - T2; T4 - T6
A0A1U7QP73_539_S	6.6739	0.01	2.1747	0.029207	T2 - T0; T4 - T0; T6 - T0; T4 - T2; T6 - T2; T6 - T4
A0A1U7QKS4_227_T	6.6656	0.01	2.1728	0.029207	T2 - T0; T4 - T0; T6 - T0; T4 - T2; T6 - T2; T6 - T4
A0A1U8BUR8_206_T	6.656	0.01	2.1705	0.029207	T2 - T0; T4 - T0; T6 - T0; T6 - T2; T6 - T4
A0A3Q0D1U8_1942_S	6.5524	0.01	2.1461	0.030587	T2 - T0; T4 - T0; T6 - T0; T4 - T2; T6 - T2
A0A1U7R2G4_51_S	6.5406	0.01	2.1433	0.030587	T0 - T2; T4 - T0; T6 - T0; T4 - T2; T6 - T2
A0A1U8C7K3_107_S	6.4688	0.01	2.1262	0.031478	T2 - T0; T4 - T0; T6 - T0; T4 - T2; T6 - T2; T6 - T4
A0A3Q0CCQ4_1976_S	6.4555	0.01	2.123	0.031478	T2 - T0; T4 - T0; T6 - T0; T4 - T2; T6 - T2; T6 - T4
A0A1U7QK87_149_S	6.444	0.01	2.1202	0.031478	T2 - T0; T4 - T0; T6 - T0; T4 - T2; T6 - T2; T6 - T4
A0A1U7R9A9_38_S	6.4217	0.01	2.1149	0.031614	T2 - T0; T4 - T0; T6 - T0; T4 - T2; T6 - T2; T6 - T4
A0A1U7QXN1_766_S	6.3004	0.01	2.0857	0.033161	T2 - T0; T4 - T0; T6 - T0; T4 - T2; T6 - T2; T6 - T4
A0A1U7R733_50_S	6.2996	0.01	2.0855	0.033161	T0 - T2; T4 - T0; T6 - T0; T4 - T2; T6 - T2; T6 - T4
A0A1U7QBN6_232_T	6.2933	0.01	2.0839	0.033161	T2 - T0; T4 - T0; T6 - T0; T4 - T2; T6 - T2; T4 - T6
A0A1U7Q7X8_1274_S	6.2311	0.01	2.0688	0.034073	T2 - T0; T4 - T0; T6 - T0; T4 - T2; T6 - T2; T4 - T6
A0A1U7Q8B8_36_S	6.2095	0.01	2.0635	0.034225	T2 - T0; T4 - T0; T6 - T0; T4 - T2; T6 - T2; T4 - T6
A0A3Q0DCR1_120_S	6.1809	0.01	2.0566	0.034518	T2 - T0; T4 - T0; T6 - T0; T4 - T2; T6 - T2
A0A3Q0D7X2_2_S	6.149	0.01	2.0487	0.034882	T0 - T2; T4 - T0; T6 - T0; T4 - T2; T6 - T2; T6 - T4
A0A3Q0CWG3_633_S	6.1243	0.01	2.0426	0.035036	T2 - T0; T4 - T0; T6 - T0; T4 - T2; T6 - T2; T4 - T6
A0A3Q0CYM6_1835_S	6.1095	0.01	2.039	0.035036	T2 - T0; T4 - T0; T6 - T0; T4 - T2; T6 - T2; T4 - T6
A0A1U7Q831_488_S	6.1019	0.01	2.0371	0.035036	T2 - T0; T4 - T0; T6 - T0; T4 - T2; T2 - T6; T4 - T6
A0A1U7QUX2_131_S	6.0758	0.01	2.0307	0.035044	T0 - T2; T4 - T0; T6 - T0; T4 - T2; T6 - T2; T4 - T6
A0A1U7QUX2_133_S	6.0758	0.01	2.0307	0.035044	T0 - T2; T4 - T0; T6 - T0; T4 - T2; T6 - T2; T4 - T6
A0A1U7Q9Q4_221_T	6.002	0.01	2.0123	0.036292	T0 - T2; T4 - T0; T6 - T0; T4 - T2; T6 - T2; T6 - T4
A0A1U8CK19_124_S	5.9516	0.01	1.9998	0.036828	T2 - T0; T4 - T0; T6 - T0; T4 - T2; T6 - T2; T6 - T4
A0A1U8CK19_125_S	5.9516	0.01	1.9998	0.036828	T2 - T0; T4 - T0; T6 - T0; T4 - T2; T6 - T2; T6 - T4
A0A1U8CM42_100_S	5.8992	0.01	1.9866	0.037694	T2 - T0; T4 - T0; T6 - T0; T4 - T2; T6 - T2; T4 - T6
A0A3Q0D080_146_S	5.8805	0.01	1.9819	0.037805	T4 - T0; T6 - T0; T4 - T2; T6 - T2; T4 - T6
A0A1U8CN03_2537_S	5.8588	0.01	1.9764	0.037805	T2 - T0; T4 - T0; T6 - T0; T4 - T2; T6 - T2; T6 - T4
A0A1U7Q888_114_S	5.8488	0.01	1.9739	0.037805	T2 - T0; T4 - T0; T6 - T0; T4 - T2; T6 - T2; T4 - T6
A0A3Q0CGM9_353_S	5.8463	0.01	1.9733	0.037805	T0 - T2; T4 - T0; T6 - T0; T4 - T2; T6 - T2; T6 - T4
A0A1U7QK85_95_S	5.7884	0.01	1.9586	0.038577	T0 - T2; T4 - T0; T6 - T0; T4 - T2; T6 - T2; T4 - T6
A0A1U7QUD1_2717_S	5.7883	0.01	1.9586	0.038577	T2 - T0; T4 - T0; T6 - T0; T4 - T2; T6 - T2; T6 - T4
A0A3Q0CWW0_445_S	5.7493	0.01	1.9486	0.039129	T4 - T0; T6 - T0; T4 - T2; T6 - T2; T4 - T6
A0A1U7R8F8_23_S	5.7412	0.01	1.9466	0.039129	T2 - T0; T4 - T0; T6 - T0; T4 - T2; T6 - T2; T6 - T4
A0A1U7QRU0_36_S	5.6757	0.01	1.9298	0.040016	T2 - T0; T4 - T0; T6 - T0; T4 - T2; T6 - T2; T6 - T4
A0A1U8CP82_94_S	5.6739	0.01	1.9294	0.040016	T2 - T0; T4 - T0; T6 - T0; T4 - T2; T6 - T2; T6 - T4
A0A3Q0D5J7_52_S	5.6696	0.01	1.9282	0.040016	T0 - T2; T0 - T4; T0 - T6; T4 - T2; T2 - T6; T4 - T6
A0A1U7QRS2_394_S	5.6465	0.01	1.9223	0.040304	T2 - T0; T4 - T0; T6 - T0; T4 - T2; T6 - T2; T4 - T6
A0A1U7RGP2_2_S	5.5703	0.01	1.9026	0.041903	T2 - T0; T4 - T0; T6 - T0; T4 - T2; T6 - T2; T6 - T4
A0A1U8D2F0_52_S	5.5572	0.01	1.8992	0.041961	T0 - T2; T4 - T0; T6 - T0; T4 - T2; T6 - T2; T6 - T4
A0A1U8CIZ3_664_S	5.5178	0.01	1.8889	0.042439	T2 - T0; T4 - T0; T6 - T0; T4 - T2; T6 - T2; T6 - T4
A0A1U7QT97_296_S	5.5171	0.01	1.8887	0.042439	T4 - T0; T6 - T0; T4 - T2; T6 - T2; T4 - T6
A0A1U7Q6I1_151_S	5.4672	0.01	1.8757	0.043456	T2 - T0; T4 - T0; T6 - T0; T4 - T2; T4 - T6
A0A3Q0CCS4_203_S	5.4235	0.01	1.8642	0.044343	T2 - T0; T4 - T0; T6 - T0; T4 - T2; T6 - T2; T6 - T4
A0A1U8CN03_2001_S	5.3942	0.01	1.8565	0.044497	T4 - T0; T6 - T0; T4 - T2; T6 - T2; T4 - T6
A0A1U8CN03_2003_S	5.3942	0.01	1.8565	0.044497	T4 - T0; T6 - T0; T4 - T2; T6 - T2; T4 - T6
A0A1U8CB54_367_S	5.3864	0.01	1.8544	0.044497	T0 - T2; T4 - T0; T0 - T6; T4 - T2; T2 - T6; T4 - T6
A0A1U7R0S2_394_T	5.3683	0.01	1.8496	0.044497	T0 - T2; T4 - T0; T6 - T0; T4 - T2; T6 - T2; T4 - T6
A0A3Q0D557_393_S	5.349	0.01	1.8445	0.044497	T2 - T0; T4 - T0; T6 - T0; T4 - T2; T6 - T2; T6 - T4
A0A3Q0DFH4_72_S	5.3455	0.01	1.8436	0.044497	T2 - T0; T4 - T0; T6 - T0; T4 - T2; T6 - T2; T6 - T4
A0A3Q0CVJ3_39_S	5.345	0.01	1.8435	0.044497	T2 - T0; T4 - T0; T6 - T0; T4 - T2; T6 - T2; T6 - T4
A0A1U7RGM1_109_S	5.3279	0.01	1.839	0.044497	T0 - T2; T4 - T0; T6 - T0; T4 - T2; T6 - T2; T6 - T4
A0A1U7RGM1_113_S	5.3279	0.01	1.839	0.044497	T0 - T2; T4 - T0; T6 - T0; T4 - T2; T6 - T2; T6 - T4
A0A1U7R3V7_74_S	5.2072	0.02	1.8067	0.047643	T2 - T0; T4 - T0; T6 - T0; T4 - T2; T6 - T2; T6 - T4
A0A3Q0DGM2_412_S	5.1979	0.02	1.8042	0.047643	T2 - T0; T4 - T0; T6 - T0; T4 - T2; T6 - T2; T6 - T4
A0A3Q0CZB8_699_S	5.1824	0.02	1.8	0.047822	T0 - T2; T4 - T0; T6 - T0; T4 - T2; T6 - T2; T6 - T4
A0A1U8C877_820_S	5.1688	0.02	1.7963	0.04795	T0 - T2; T0 - T4; T0 - T6; T4 - T2; T2 - T6; T4 - T6
A0A3Q0CCZ5_495_S	5.1511	0.02	1.7916	0.048201	T2 - T0; T4 - T0; T6 - T0; T4 - T2; T6 - T2
A9QXE6_1181_S	5.1293	0.02	1.7857	0.048581	T2 - T0; T4 - T0; T6 - T0; T4 - T2; T6 - T2; T4 - T6
A0A1U8BQ25_645_S	5.111	0.02	1.7807	0.048612	T2 - T0; T4 - T0; T6 - T0; T4 - T2; T6 - T2
A0A1U7R8T5_290_S	5.1101	0.02	1.7805	0.048612	T0 - T2; T0 - T4; T0 - T6; T4 - T2; T2 - T6; T4 - T6
A0A1U8CFT4_218_S	5.0744	0.02	1.7707	0.049431	T2 - T0; T4 - T0; T6 - T0; T4 - T2; T6 - T2; T4 - T6
A0A1U8BDX2_249_S	5.0626	0.02	1.7675	0.049521	T2 - T0; T4 - T0; T6 - T0; T4 - T2; T6 - T2; T4 - T6
A0A1U7QMD8_80_S	5.022	0.02	1.7564	0.050523	T0 - T2; T0 - T4; T0 - T6; T4 - T2; T6 - T2; T6 - T4
A0A1U8C2Z9_348_S	4.9893	0.02	1.7475	0.05129	T2 - T0; T4 - T0; T6 - T0; T4 - T2; T6 - T2; T6 - T4
A0A3Q0DGM2_347_S	4.9592	0.02	1.7391	0.051993	T2 - T0; T4 - T0; T6 - T0; T4 - T2; T6 - T2; T4 - T6
A0A1U7R304_2_S	4.9163	0.02	1.7273	0.053021	T2 - T0; T4 - T0; T6 - T0; T4 - T2; T6 - T2; T4 - T6
A0A3Q0CIA4_372_S	4.9092	0.02	1.7253	0.053021	T2 - T0; T4 - T0; T6 - T0; T4 - T2; T6 - T2; T4 - T6
A0A1U8BY49_230_S	4.9002	0.02	1.7228	0.053021	T2 - T0; T4 - T0; T6 - T0; T4 - T2; T6 - T2; T6 - T4
A0A1U7R8T5_346_S	4.8943	0.02	1.7212	0.053021	T0 - T2; T0 - T4; T0 - T6; T4 - T2; T2 - T6; T4 - T6
A0A3Q0D281_347_S	4.8697	0.02	1.7144	0.053081	T0 - T2; T4 - T0; T6 - T0; T4 - T2; T6 - T2
A0A1U7R141_1688_S	4.8679	0.02	1.7139	0.053081	T2 - T0; T4 - T0; T6 - T0; T4 - T2; T6 - T2; T4 - T6
A0A1U7QME6_106_S	4.8675	0.02	1.7138	0.053081	T2 - T0; T4 - T0; T6 - T0; T4 - T2; T6 - T2; T6 - T4
A0A1U7R1J5_261_S	4.8546	0.02	1.7102	0.053151	T2 - T0; T4 - T0; T6 - T0; T4 - T2; T6 - T2
A0A3Q0D3K2_1588_S	4.849	0.02	1.7086	0.053151	T0 - T2; T4 - T0; T6 - T0; T4 - T2; T6 - T2; T6 - T4
A0A3Q0CLT5_547_T	4.8128	0.02	1.6985	0.053973	T2 - T0; T4 - T0; T6 - T0; T4 - T2; T6 - T2; T4 - T6
A0A1U7QXZ8_739_S	4.809	0.02	1.6974	0.053973	T0 - T2; T0 - T4; T0 - T6; T4 - T2; T6 - T2; T4 - T6
A0A3Q0DAV2_313_S	4.7915	0.02	1.6925	0.054305	T2 - T0; T4 - T0; T6 - T0; T4 - T2; T4 - T6
A0A1U8C877_61_S	4.7536	0.02	1.6819	0.055182	T0 - T2; T0 - T4; T0 - T6; T4 - T2; T2 - T6; T4 - T6
A0A3Q0DD85_187_T	4.7509	0.02	1.6811	0.055182	T0 - T2; T0 - T4; T6 - T0; T4 - T2; T6 - T2; T6 - T4
A0A1U7R1X1_9_S	4.7122	0.02	1.6702	0.05617	T2 - T0; T4 - T0; T6 - T0; T4 - T2; T6 - T2; T4 - T6
A0A1U7R8F8_51_S	4.7044	0.02	1.668	0.05617	T2 - T0; T4 - T0; T6 - T0; T4 - T2; T6 - T2; T6 - T4
Q0QER7_324_S	4.7002	0.02	1.6668	0.05617	T2 - T0; T4 - T0; T6 - T0; T4 - T2; T6 - T2; T6 - T4
A0A1U8CC26_207_S	4.6742	0.02	1.6594	0.056779	T0 - T2; T0 - T4; T0 - T6; T2 - T6; T4 - T6
A0A1U8CZB0_86_S	4.6684	0.02	1.6578	0.056779	T2 - T0; T4 - T0; T6 - T0; T4 - T2; T6 - T2; T6 - T4
A0A1U7RAV7_81_T	4.656	0.02	1.6543	0.056959	T0 - T2; T4 - T0; T6 - T0; T4 - T2; T6 - T2; T4 - T6
A0A1U7QSM1_338_S	4.6309	0.02	1.6471	0.057619	T2 - T0; T4 - T0; T6 - T0; T4 - T2; T6 - T2
A0A1U7QFR6_910_S	4.5949	0.02	1.6368	0.058624	T0 - T2; T4 - T0; T6 - T0; T4 - T2; T6 - T2; T4 - T6
A0A3Q0CDL3_227_S	4.5897	0.02	1.6353	0.058624	T0 - T2; T4 - T0; T6 - T0; T4 - T2; T6 - T2; T4 - T6
A0A1U8CB54_533_S	4.5562	0.02	1.6257	0.059645	T2 - T0; T4 - T0; T6 - T0; T4 - T2; T6 - T2; T6 - T4
A0A1U7QQR3_523_S	4.5145	0.02	1.6137	0.061021	T0 - T2; T4 - T0; T6 - T0; T4 - T2; T6 - T2; T6 - T4
A0A3Q0CRK6_154_S	4.4971	0.02	1.6087	0.061433	T2 - T0; T4 - T0; T6 - T0; T4 - T2; T6 - T2; T4 - T6
A0A3Q0CUI3_201_T	4.4689	0.03	1.6005	0.0623	T2 - T0; T4 - T0; T6 - T0; T4 - T2; T6 - T2; T6 - T4
A0A1U7RAP2_1255_S	4.4452	0.03	1.5936	0.062725	T2 - T0; T4 - T0; T6 - T0; T4 - T2; T6 - T2; T6 - T4
A0A1U8BQT2_399_S	4.4445	0.03	1.5934	0.062725	T2 - T0; T4 - T0; T6 - T0; T4 - T2; T6 - T2; T4 - T6
A0A1U8C9Q6_462_S	4.4294	0.03	1.589	0.063066	T0 - T2; T4 - T0; T6 - T0; T4 - T2; T6 - T2; T6 - T4
A0A1U8CKE4_1750_S	4.373	0.03	1.5726	0.065128	T2 - T0; T4 - T0; T6 - T0; T4 - T2; T6 - T2; T4 - T6
A0A1U7QT87_2_S	4.3676	0.03	1.571	0.065128	T0 - T2; T4 - T0; T6 - T0; T4 - T2; T6 - T2; T4 - T6
A0A1U8CKE4_1976_S	4.3462	0.03	1.5647	0.06577	T2 - T0; T4 - T0; T6 - T0; T2 - T4; T6 - T2; T6 - T4
A0A1U7QM86_1162_S	4.3335	0.03	1.561	0.066028	T2 - T0; T4 - T0; T6 - T0; T4 - T2; T6 - T2; T6 - T4
A0A1U7Q6I1_195_S	4.2965	0.03	1.5501	0.067398	T4 - T0; T0 - T6; T4 - T2; T2 - T6; T4 - T6
A0A1U7QCZ8_338_S	4.2531	0.03	1.5372	0.069104	T0 - T2; T0 - T4; T6 - T0; T4 - T2; T6 - T2; T6 - T4
A0A1U7QFR6_490_S	4.2235	0.03	1.5284	0.07013	T0 - T2; T0 - T4; T0 - T6; T4 - T2; T6 - T2; T4 - T6
A0A1U7QM86_1094_S	4.2182	0.03	1.5268	0.07013	T2 - T0; T4 - T0; T6 - T0; T4 - T2; T6 - T2; T6 - T4
A0A1U7QE07_125_S	4.209	0.03	1.5241	0.070231	T2 - T0; T4 - T0; T6 - T0; T4 - T2; T6 - T2
A0A3Q0CV02_250_S	4.2029	0.03	1.5223	0.070231	T0 - T2; T4 - T0; T6 - T0; T4 - T2; T6 - T2
A0A3Q0CWW0_107_S	4.1714	0.03	1.5129	0.071195	T2 - T0; T4 - T0; T6 - T0; T4 - T2; T6 - T2; T4 - T6
A0A1U7QRM3_299_S	4.1701	0.03	1.5125	0.071195	T2 - T0; T4 - T0; T6 - T0; T4 - T2; T6 - T2; T6 - T4
A0A1U8CTP3_204_S	4.1307	0.03	1.5006	0.072558	T2 - T0; T4 - T0; T6 - T0; T4 - T2; T6 - T2; T6 - T4
A0A3Q0CU68_313_S	4.1298	0.03	1.5004	0.072558	T2 - T0; T4 - T0; T6 - T0; T4 - T2; T6 - T2; T6 - T4
A0A1U7QMZ0_27_S	4.0875	0.03	1.4876	0.074393	T2 - T0; T4 - T0; T6 - T0; T2 - T4; T2 - T6
A0A1U7Q878_2_S	4.0565	0.03	1.4782	0.075686	T2 - T0; T4 - T0; T6 - T0; T4 - T2; T6 - T2; T6 - T4
K9RY96_226_S	4.0416	0.03	1.4737	0.076065	T0 - T2; T4 - T0; T0 - T6; T4 - T2; T6 - T2; T4 - T6
A0A1U7QNG4_178_S	4.0314	0.03	1.4706	0.076065	T2 - T0; T4 - T0; T6 - T0; T4 - T2; T6 - T2; T6 - T4
P86244_20_S	4.0306	0.03	1.4704	0.076065	T2 - T0; T4 - T0; T6 - T0; T4 - T2; T6 - T2; T4 - T6
A0A3Q0D904_68_S	4.0206	0.03	1.4673	0.076121	T0 - T2; T4 - T0; T6 - T0; T4 - T2; T6 - T2; T6 - T4
A0A3Q0D8C7_1146_S	4.0173	0.03	1.4663	0.076121	T2 - T0; T4 - T0; T6 - T0; T4 - T2; T6 - T2; T4 - T6
A0A1U7QFR6_1415_S	4.0052	0.03	1.4626	0.076439	T0 - T2; T4 - T0; T6 - T0; T4 - T2; T6 - T2; T4 - T6
A0A3Q0D792_32_S	3.963	0.04	1.4497	0.07841	T2 - T0; T4 - T0; T6 - T0; T4 - T2; T6 - T2; T4 - T6
A0A1U8CB54_137_S	3.9385	0.04	1.4422	0.079438	T2 - T0; T4 - T0; T6 - T0; T4 - T2; T6 - T2; T6 - T4
A0A1U7QSW4_284_S	3.9268	0.04	1.4386	0.079763	T2 - T0; T4 - T0; T6 - T0; T4 - T2; T6 - T2; T6 - T4
A0A1U7R2V4_52_S	3.9106	0.04	1.4336	0.080278	T0 - T2; T0 - T4; T0 - T6; T4 - T2; T6 - T2; T4 - T6
A0A1U7QMT7_29_S	3.9059	0.04	1.4322	0.080278	T0 - T2; T0 - T4; T0 - T6; T4 - T2; T6 - T2; T4 - T6
A0A1U8BR78_149_S	3.8994	0.04	1.4302	0.080313	T0 - T2; T4 - T0; T0 - T6; T4 - T2; T2 - T6; T4 - T6
A0A3Q0DAU5_538_S	3.8657	0.04	1.4198	0.081921	T0 - T2; T4 - T0; T6 - T0; T4 - T2; T6 - T2; T4 - T6
A0A1U7R5H5_364_S	3.8523	0.04	1.4156	0.082024	T2 - T0; T4 - T0; T6 - T0; T4 - T2; T6 - T2; T4 - T6
A0A1U7R5H5_365_S	3.8523	0.04	1.4156	0.082024	T2 - T0; T4 - T0; T6 - T0; T4 - T2; T6 - T2; T4 - T6
A0A1U8C1L0_257_S	3.8138	0.04	1.4036	0.083929	T2 - T0; T4 - T0; T6 - T0; T4 - T2; T6 - T2; T6 - T4
A0A1U8BV58_888_S	3.8088	0.04	1.4021	0.083929	T2 - T0; T4 - T0; T6 - T0; T4 - T2; T6 - T2; T6 - T4
A0A1U7Q7X8_609_S	3.7893	0.04	1.396	0.084216	T2 - T0; T4 - T0; T6 - T0; T2 - T4; T2 - T6; T6 - T4
A0A1U7Q7X8_610_S	3.7893	0.04	1.396	0.084216	T2 - T0; T4 - T0; T6 - T0; T2 - T4; T2 - T6; T6 - T4
A0A1U7R308_804_S	3.7871	0.04	1.3953	0.084216	T2 - T0; T4 - T0; T6 - T0; T4 - T2; T6 - T2; T6 - T4
A0A1U7QP67_169_S	3.7688	0.04	1.3896	0.084992	T2 - T0; T4 - T0; T6 - T0; T2 - T4; T2 - T6; T4 - T6
A0A1U8BV58_838_S	3.7568	0.04	1.3859	0.085384	T2 - T0; T4 - T0; T6 - T0; T4 - T2; T6 - T2
A0A3Q0CYM6_388_S	3.7372	0.04	1.3797	0.08626	T2 - T0; T4 - T0; T6 - T0; T4 - T2; T6 - T2; T6 - T4
P02094_5_T	3.7233	0.04	1.3753	0.086272	T0 - T2; T6 - T0; T4 - T2; T6 - T2; T6 - T4
A0A1U7QKE4_257_S	3.7232	0.04	1.3753	0.086272	T2 - T0; T4 - T0; T6 - T0; T4 - T2; T6 - T2; T4 - T6
A0A1U7QWH6_443_S	3.7206	0.04	1.3745	0.086272	T2 - T0; T4 - T0; T6 - T0; T4 - T2; T6 - T2; T6 - T4
A0A1U7QT64_14_S	3.7148	0.04	1.3727	0.086293	T2 - T0; T4 - T0; T6 - T0; T4 - T2; T6 - T2; T6 - T4
A0A1U7Q412_106_S	3.7046	0.04	1.3694	0.086369	T0 - T2; T4 - T0; T6 - T0; T4 - T2; T6 - T2; T4 - T6
A0A3Q0CTQ5_2267_S	3.7001	0.04	1.368	0.086369	T0 - T2; T0 - T4; T0 - T6; T4 - T2; T6 - T2; T6 - T4
A0A1U8C1L0_5_S	3.6975	0.04	1.3672	0.086369	T2 - T0; T4 - T0; T6 - T0; T4 - T2; T6 - T2; T4 - T6
A0A1U7RF50_481_S	3.6777	0.04	1.3609	0.087282	T0 - T2; T4 - T0; T6 - T0; T4 - T2; T6 - T2; T6 - T4
A0A1U7QSW4_379_S	3.6708	0.04	1.3588	0.087385	T2 - T0; T4 - T0; T6 - T0; T6 - T2; T6 - T4
P02094_51_S	3.646	0.04	1.3509	0.088374	T2 - T0; T4 - T0; T6 - T0; T2 - T4; T2 - T6
A0A1U7Q5G4_24_S	3.641	0.04	1.3493	0.088374	T0 - T2; T0 - T4; T0 - T6; T4 - T2; T6 - T2; T4 - T6
A0A3Q0CYM6_1897_T	3.6397	0.04	1.3489	0.088374	T0 - T2; T4 - T0; T6 - T0; T4 - T2; T6 - T2; T6 - T4
A0A1U7QDI9_87_S	3.5624	0.05	1.3242	0.093184	T0 - T2; T4 - T0; T0 - T6; T4 - T2; T6 - T2; T4 - T6
A0A3Q0DAJ2_51_S	3.5519	0.05	1.3208	0.093314	T2 - T0; T4 - T0; T6 - T0; T4 - T2; T6 - T2; T4 - T6
A0A1U7QM86_1032_S	3.5503	0.05	1.3203	0.093314	T2 - T0; T4 - T0; T6 - T0; T4 - T2; T6 - T2; T4 - T6
A0A3Q0CFA5_180_S	3.5085	0.05	1.3069	0.095883	T2 - T0; T4 - T0; T6 - T0; T4 - T2; T2 - T6; T4 - T6
A0A3Q0CTQ5_2271_S	3.4923	0.05	1.3017	0.0966	T0 - T2; T0 - T4; T0 - T6; T4 - T2; T6 - T2; T6 - T4
K9RY96_222_T	3.4885	0.05	1.3004	0.0966	T0 - T2; T4 - T0; T0 - T6; T4 - T2; T6 - T2; T4 - T6
A0A1U8CB54_809_S	3.4691	0.05	1.2942	0.097293	T2 - T0; T4 - T0; T6 - T0; T4 - T2; T6 - T2
A0A1U7QTG3_17_S	3.4689	0.05	1.2941	0.097293	T2 - T0; T4 - T0; T6 - T0; T4 - T2; T6 - T2; T6 - T4
A0A1U7QMS3_399_S	3.4477	0.05	1.2872	0.098482	T2 - T0; T4 - T0; T6 - T0; T4 - T2; T6 - T2; T6 - T4
A0A3Q0CPB3_752_S	3.4348	0.05	1.283	0.099073	T2 - T0; T4 - T0; T6 - T0; T4 - T2; T6 - T2; T6 - T4
P01945_81_S	3.429	0.05	1.2812	0.099141	T2 - T0; T4 - T0; T6 - T0; T4 - T2; T6 - T2; T4 - T6
A0A3Q0D8M6_349_S	3.4189	0.05	1.2779	0.099532	T0 - T2; T0 - T4; T0 - T6; T4 - T2; T2 - T6; T4 - T6
A0A3Q0DGM2_962_S	3.4037	0.05	1.2729	0.10031	T2 - T0; T4 - T0; T6 - T0; T4 - T2; T6 - T2; T6 - T4
A0A1U7QTV5_108_S	3.3903	0.05	1.2686	0.10096	T2 - T0; T4 - T0; T6 - T0; T4 - T2; T6 - T2
A0A1U7QQ57_2044_S	3.3691	0.05	1.2616	0.10185	T0 - T2; T6 - T0; T4 - T2; T6 - T2; T6 - T4
A0A1U8CR29_219_S	3.3682	0.05	1.2613	0.10185	T2 - T0; T4 - T0; T6 - T0; T4 - T2; T4 - T6
A0A1U7QB70_10_S	3.3643	0.05	1.26	0.10185	T0 - T2; T4 - T0; T6 - T0; T4 - T2; T6 - T2; T6 - T4

## Sheet: l-t0-t2-t3-t4
	correlation	t-stat	p-value	FDR			correlation	t-stat	p-value	FDR		Unique-up	Unique-down	(0.6 cutoff)
A0A3Q0CA79_141_S	0.9388	10.197	7.3281e-08	2.5668e-05		A0A3Q0CA79_141_S	0.9388	10.197	7.3281e-08	2.5668e-05		A0A0G2YHW0	A0A1U7QBK2
A0A1U8CN03_1365_S	0.93317	9.7144	1.3358e-07	2.5668e-05		A0A1U8CN03_1365_S	0.93317	9.7144	1.3358e-07	2.5668e-05		A0A1U7Q3Q9	A0A1U7QJB5
A0A1U7QCY9_139_S	0.93214	9.6318	1.4837e-07	2.5668e-05		A0A1U7QCY9_139_S	0.93214	9.6318	1.4837e-07	2.5668e-05		A0A1U7Q3X8	A0A1U7QX51
A0A1U7R0Y9_383_S	0.8989	7.6761	2.2082e-06	0.00028651		A0A1U7R0Y9_383_S	0.8989	7.6761	2.2082e-06	0.00028651		A0A1U7Q6Q9	A0A1U7R8T5
A0A1U7QK87_238_S	0.88908	7.2674	4.1118e-06	0.00034628		A0A1U7QK87_238_S	0.88908	7.2674	4.1118e-06	0.00034628		A0A1U7Q6W2	A0A1U8BSA6
A0A1U7QM86_1111_S	0.87867	6.8861	7.488e-06	0.00034628		A0A1U7QM86_1111_S	0.87867	6.8861	7.488e-06	0.00034628		A0A1U7Q7X8	A0A1U8C877
A0A3Q0DAY5_354_S	0.8773	6.8394	8.0704e-06	0.00034628		A0A3Q0DAY5_354_S	0.8773	6.8394	8.0704e-06	0.00034628		A0A1U7Q878	A0A1U8CC26
A0A1U8CNN7_96_S	0.87709	6.8325	8.16e-06	0.00034628		A0A1U8CNN7_96_S	0.87709	6.8325	8.16e-06	0.00034628		A0A1U7Q888	A0A1U8CKB4
A0A1U8BQ25_655_S	0.87664	6.8173	8.3611e-06	0.00034628		A0A1U8BQ25_655_S	0.87664	6.8173	8.3611e-06	0.00034628		A0A1U7Q8B8	A0A3Q0CER1
A0A3Q0C9A0_501_S	0.87503	6.7637	9.1145e-06	0.00034628		A0A3Q0C9A0_501_S	0.87503	6.7637	9.1145e-06	0.00034628		A0A1U7Q8U9	A0A3Q0CPK0
A0A3Q0CUI3_14_S	0.87474	6.7542	9.2558e-06	0.00034628		A0A3Q0CUI3_14_S	0.87474	6.7542	9.2558e-06	0.00034628		A0A1U7Q9Q4	A0A3Q0D5J7
A0A3Q0CYA1_326_S	0.87363	6.718	9.815e-06	0.00034628		A0A3Q0CYA1_326_S	0.87363	6.718	9.815e-06	0.00034628		A0A1U7QBN6
A0A3Q0CYA1_328_S	0.87363	6.718	9.815e-06	0.00034628		A0A3Q0CYA1_328_S	0.87363	6.718	9.815e-06	0.00034628		A0A1U7QCF2
A0A1U7QPR4_4_S	0.87361	6.717	9.8302e-06	0.00034628		A0A1U7QPR4_4_S	0.87361	6.717	9.8302e-06	0.00034628		A0A1U7QCY9
A0A1U8CLZ8_644_S	0.87326	6.706	1.0008e-05	0.00034628		A0A1U8CLZ8_644_S	0.87326	6.706	1.0008e-05	0.00034628		A0A1U7QDH0
A0A1U7QCF2_325_S	0.86988	6.5986	1.1921e-05	0.0003867		A0A1U7QCF2_325_S	0.86988	6.5986	1.1921e-05	0.0003867		A0A1U7QE07
A0A1U8CTP3_148_S	0.86475	6.4427	1.5412e-05	0.00047052		A0A1U8CTP3_148_S	0.86475	6.4427	1.5412e-05	0.00047052		A0A1U7QHF7
A0A1U8BYT1_814_S	0.85868	6.2688	2.0605e-05	0.0005941		A0A1U8BYT1_814_S	0.85868	6.2688	2.0605e-05	0.0005941		A0A1U7QI93
A0A3Q0CK30_2322_S	0.84875	6.0056	3.2235e-05	0.00088053		A0A3Q0CK30_2322_S	0.84875	6.0056	3.2235e-05	0.00088053		A0A1U7QIZ4
A0A1U8BX22_546_S	0.84481	5.9076	3.8171e-05	0.00099054		A0A1U8BX22_546_S	0.84481	5.9076	3.8171e-05	0.00099054		A0A1U7QK87
A0A1U7R3V7_67_S	0.83567	5.693	5.5537e-05	0.0013726		A0A1U7R3V7_67_S	0.83567	5.693	5.5537e-05	0.0013726		A0A1U7QKE4
A0A1U8BTI8_289_S	0.83363	5.6474	6.0192e-05	0.0014108		A0A1U8BTI8_289_S	0.83363	5.6474	6.0192e-05	0.0014108		A0A1U7QKS4
A0A1U7R303_274_S	0.83266	5.626	6.252e-05	0.0014108		A0A1U7R303_274_S	0.83266	5.626	6.252e-05	0.0014108		A0A1U7QM86
A0A1U8CB54_650_S	0.83002	5.5682	6.9266e-05	0.0014979		A0A1U8CB54_650_S	0.83002	5.5682	6.9266e-05	0.0014979		A0A1U7QME6
A0A3Q0DFZ6_119_S	0.82787	5.5223	7.5168e-05	0.0015605		A0A3Q0DFZ6_119_S	0.82787	5.5223	7.5168e-05	0.0015605		A0A1U7QMS3
A0A1U7RDB7_239_S	0.82542	5.4709	8.242e-05	0.0016415		A0A1U7RDB7_239_S	0.82542	5.4709	8.242e-05	0.0016415		A0A1U7QNG4
A0A3Q0DAU5_342_S	0.82349	5.431	8.8528e-05	0.0016415		A0A3Q0DAU5_342_S	0.82349	5.431	8.8528e-05	0.0016415		A0A1U7QP73
A0A3Q0CYA1_308_S	0.82348	5.4308	8.8558e-05	0.0016415		A0A3Q0CYA1_308_S	0.82348	5.4308	8.8558e-05	0.0016415		A0A1U7QPR4
A0A1U8BQ25_509_S	0.82215	5.4038	9.2981e-05	0.001664		A0A1U8BQ25_509_S	0.82215	5.4038	9.2981e-05	0.001664		A0A1U7QQR3
A0A1U7QHF7_211_S	0.81535	5.2693	0.00011861	0.002052		A0A1U7QHF7_211_S	0.81535	5.2693	0.00011861	0.002052		A0A1U7QRM3
A0A3Q0CK30_2397_S	0.8128	5.2206	0.0001296	0.0021134		A0A3Q0CK30_2397_S	0.8128	5.2206	0.0001296	0.0021134		A0A1U7QRS2
A0A1U8CIM1_243_S	0.81216	5.2084	0.00013253	0.0021134		A0A1U8CIM1_243_S	0.81216	5.2084	0.00013253	0.0021134		A0A1U7QRU0
A0A1U7QIZ4_14_S	0.81175	5.2008	0.00013438	0.0021134		A0A1U7QIZ4_14_S	0.81175	5.2008	0.00013438	0.0021134		A0A1U7QSM1
A0A1U7Q6Q9_109_S	0.81014	5.1707	0.000142	0.002153		A0A1U7Q6Q9_109_S	0.81014	5.1707	0.000142	0.002153		A0A1U7QSW4
A0A1U7R7J3_87_S	0.80948	5.1586	0.0001452	0.002153		A0A1U7R7J3_87_S	0.80948	5.1586	0.0001452	0.002153		A0A1U7QT64
A0A3Q0D848_667_S	0.808	5.1313	0.00015266	0.0022008		A0A3Q0D848_667_S	0.808	5.1313	0.00015266	0.0022008		A0A1U7QT87
A0A3Q0D9H5_524_S	0.80625	5.0995	0.00016183	0.0022701		A0A3Q0D9H5_524_S	0.80625	5.0995	0.00016183	0.0022701		A0A1U7QTG3
A0A1U8CN03_1989_S	0.8036	5.0519	0.00017668	0.0023474		A0A1U8CN03_1989_S	0.8036	5.0519	0.00017668	0.0023474		A0A1U7QTV5
A0A1U8CN03_1991_T	0.8036	5.0519	0.00017668	0.0023474		A0A1U8CN03_1991_T	0.8036	5.0519	0.00017668	0.0023474		A0A1U7QUD1
A0A1U8BQ25_175_S	0.80205	5.0247	0.00018582	0.0023474		A0A1U8BQ25_175_S	0.80205	5.0247	0.00018582	0.0023474		A0A1U7QVU3
A0A3Q0CJS6_2_S	0.8014	5.0133	0.00018979	0.0023474		A0A3Q0CJS6_2_S	0.8014	5.0133	0.00018979	0.0023474		A0A1U7QWH6
A0A1U8CS22_573_S	0.80065	5.0002	0.00019445	0.0023474		A0A1U8CS22_573_S	0.80065	5.0002	0.00019445	0.0023474		A0A1U7QX07
A0A1U8CBA9_38_S	0.80047	4.9971	0.00019557	0.0023474		A0A1U8CBA9_38_S	0.80047	4.9971	0.00019557	0.0023474		A0A1U7QXN1
A0A1U8CN03_1220_S	0.79993	4.9877	0.00019901	0.0023474		A0A1U8CN03_1220_S	0.79993	4.9877	0.00019901	0.0023474		A0A1U7R0P2
A0A3Q0CJS6_4_T	0.79752	4.9463	0.00021491	0.0023874		A0A3Q0CJS6_4_T	0.79752	4.9463	0.00021491	0.0023874		A0A1U7R0Y9
A0A1U8CN03_1233_S	0.79733	4.9431	0.0002162	0.0023874		A0A1U8CN03_1233_S	0.79733	4.9431	0.0002162	0.0023874		A0A1U7R141
A0A1U8CN03_1234_S	0.79733	4.9431	0.0002162	0.0023874		A0A1U8CN03_1234_S	0.79733	4.9431	0.0002162	0.0023874		A0A1U7R1J5
A0A3Q0CSG1_3017_S	0.79589	4.9186	0.00022632	0.002447		A0A3Q0CSG1_3017_S	0.79589	4.9186	0.00022632	0.002447		A0A1U7R1X1
A0A1U7R2G1_496_S	0.79369	4.8819	0.00024237	0.0025238		A0A1U7R2G1_496_S	0.79369	4.8819	0.00024237	0.0025238		A0A1U7R2G1
A0A1U7RAP2_1356_S	0.79304	4.871	0.00024733	0.0025238		A0A1U7RAP2_1356_S	0.79304	4.871	0.00024733	0.0025238		A0A1U7R2G4
A0A1U8BSQ8_2_S	0.79295	4.8696	0.00024801	0.0025238		A0A1U8BSQ8_2_S	0.79295	4.8696	0.00024801	0.0025238		A0A1U7R303
A0A3Q0D1W4_46_S	0.79006	4.8221	0.00027106	0.0026364		A0A3Q0D1W4_46_S	0.79006	4.8221	0.00027106	0.0026364		A0A1U7R304
A0A3Q0D0G1_543_S	0.78921	4.8084	0.00027813	0.0026364		A0A3Q0D0G1_543_S	0.78921	4.8084	0.00027813	0.0026364		A0A1U7R308
A0A1U8BQ25_528_S	0.78878	4.8015	0.00028179	0.0026364		A0A1U8BQ25_528_S	0.78878	4.8015	0.00028179	0.0026364		A0A1U7R3V7
A0A1U7Q3Q9_268_S	0.78866	4.7996	0.0002828	0.0026364		A0A1U7Q3Q9_268_S	0.78866	4.7996	0.0002828	0.0026364		A0A1U7R5F5
A0A3Q0D8U4_323_S	0.78839	4.7951	0.00028516	0.0026364		A0A3Q0D8U4_323_S	0.78839	4.7951	0.00028516	0.0026364		A0A1U7R733
A0A1U8C0K2_103_S	0.7873	4.7778	0.00029462	0.0026364		A0A1U8C0K2_103_S	0.7873	4.7778	0.00029462	0.0026364		A0A1U7R7J3
A0A1U8C0K2_110_S	0.7873	4.7778	0.00029462	0.0026364		A0A1U8C0K2_110_S	0.7873	4.7778	0.00029462	0.0026364		A0A1U7R8F8
A0A1U7QX07_548_S	0.78446	4.7328	0.00032072	0.0028212		A0A1U7QX07_548_S	0.78446	4.7328	0.00032072	0.0028212		A0A1U7R9A9
A0A1U8CFP2_148_S	0.78231	4.6993	0.00034167	0.0028968		A0A1U8CFP2_148_S	0.78231	4.6993	0.00034167	0.0028968		A0A1U7RAP2
A0A1U7QXN1_766_S	0.78188	4.6926	0.00034597	0.0028968		A0A1U7QXN1_766_S	0.78188	4.6926	0.00034597	0.0028968		A0A1U7RDB7
A0A1U7R8T5_621_S	-0.78187	-4.6925	0.00034606	0.0028968		A0A1U8BQ25_382_S	0.78057	4.6724	0.00035946	0.0029612		A0A1U7RGM1
A0A1U8BQ25_382_S	0.78057	4.6724	0.00035946	0.0029612		A0A1U8C7K3_107_S	0.77985	4.6615	0.00036701	0.0029718		A0A1U7RGP2
A0A1U8C7K3_107_S	0.77985	4.6615	0.00036701	0.0029718		A0A1U8CFP2_149_S	0.77936	4.6541	0.00037219	0.0029718		A0A1U8BQ25
A0A1U8CFP2_149_S	0.77936	4.6541	0.00037219	0.0029718		A0A1U8CBA9_25_S	0.7776	4.6275	0.00039148	0.0030785		A0A1U8BSQ8
A0A1U8CBA9_25_S	0.7776	4.6275	0.00039148	0.0030785		A0A1U7R5F5_454_S	0.77666	4.6132	0.00040221	0.0031157		A0A1U8BTI8
A0A1U7R5F5_454_S	0.77666	4.6132	0.00040221	0.0031157		A0A1U8CN03_1977_S	0.77481	4.5858	0.0004238	0.0031877		A0A1U8BUR8
A0A1U8CN03_1977_S	0.77481	4.5858	0.0004238	0.0031877		A0A1U8CN03_1979_T	0.77481	4.5858	0.0004238	0.0031877		A0A1U8BV58
A0A1U8CN03_1979_T	0.77481	4.5858	0.0004238	0.0031877		A0A1U8CIM1_253_S	0.77412	4.5756	0.0004321	0.0032037		A0A1U8BVD5
A0A1U8CIM1_253_S	0.77412	4.5756	0.0004321	0.0032037		A0A1U7QKS4_227_T	0.77215	4.5467	0.00045657	0.0033375		A0A1U8BX22
A0A1U7QKS4_227_T	0.77215	4.5467	0.00045657	0.0033375		A0A3Q0DDZ1_79_S	0.77092	4.5287	0.00047251	0.003406		A0A1U8BY49
A0A3Q0DDZ1_79_S	0.77092	4.5287	0.00047251	0.003406		A0A3Q0D3I4_2_S	0.76862	4.4957	0.00050329	0.0035677		A0A1U8BYT1
A0A3Q0D3I4_2_S	0.76862	4.4957	0.00050329	0.0035677		A0A1U7QUD1_2717_S	0.76797	4.4864	0.00051232	0.0035677		A0A1U8C0K2
A0A1U7QUD1_2717_S	0.76797	4.4864	0.00051232	0.0035677		A0A1U8CK19_124_S	0.76725	4.4762	0.00052244	0.0035677		A0A1U8C1L0
A0A1U8CK19_124_S	0.76725	4.4762	0.00052244	0.0035677		A0A1U8CK19_125_S	0.76725	4.4762	0.00052244	0.0035677		A0A1U8C2Z9
A0A1U8CK19_125_S	0.76725	4.4762	0.00052244	0.0035677		A0A1U7QK87_149_S	0.76618	4.461	0.0005379	0.0035873		A0A1U8C3K2
A0A1U7QK87_149_S	0.76618	4.461	0.0005379	0.0035873		A0A3Q0CRL2_263_T	0.76562	4.4532	0.00054604	0.0035873		A0A1U8C7K3
A0A3Q0CRL2_263_T	0.76562	4.4532	0.00054604	0.0035873		A0A3Q0CRL2_265_S	0.76562	4.4532	0.00054604	0.0035873		A0A1U8CB54
A0A3Q0CRL2_265_S	0.76562	4.4532	0.00054604	0.0035873		A0A1U7QP73_539_S	0.76496	4.4439	0.00055591	0.0036064		A0A1U8CBA9
A0A1U7QP73_539_S	0.76496	4.4439	0.00055591	0.0036064		A0A1U7RGP2_2_S	0.76236	4.4077	0.00059587	0.003818		A0A1U8CFP2
A0A1U7RGP2_2_S	0.76236	4.4077	0.00059587	0.003818		A0A3Q0CSG7_30_S	0.76184	4.4006	0.00060417	0.0038239		A0A1U8CFT4
A0A3Q0CSG7_30_S	0.76184	4.4006	0.00060417	0.0038239		A0A1U7R8F8_23_S	0.76032	4.3797	0.00062889	0.0039324		A0A1U8CIM1
A0A1U7R8F8_23_S	0.76032	4.3797	0.00062889	0.0039324		A0A3Q0DAD2_134_S	0.75972	4.3716	0.0006388	0.0039469		A0A1U8CIZ3
A0A3Q0DAD2_134_S	0.75972	4.3716	0.0006388	0.0039469		A0A0G2YHW0_278_S	0.75689	4.3333	0.00068778	0.0041995		A0A1U8CK19
A0A0G2YHW0_278_S	0.75689	4.3333	0.00068778	0.0041995		A0A1U7R9A9_38_S	0.75607	4.3223	0.00070254	0.0042397		A0A1U8CLZ8
A0A1U7R9A9_38_S	0.75607	4.3223	0.00070254	0.0042397		A0A1U8CV31_226_S	0.75406	4.2956	0.00073975	0.004413		A0A1U8CM42
A0A1U8CV31_226_S	0.75406	4.2956	0.00073975	0.004413		A0A1U8BUR8_206_T	0.75166	4.2642	0.00078623	0.004637		A0A1U8CN03
A0A1U8BUR8_206_T	0.75166	4.2642	0.00078623	0.004637		A0A1U7QDH0_551_S	0.74886	4.2279	0.00084357	0.0048614		A0A1U8CNN7
A0A3Q0CPK0_1252_S	-0.75072	-4.2519	0.00080517	0.0046953		A0A3Q0D1U8_1942_S	0.74844	4.2225	0.00085238	0.0048614		A0A1U8CP82
A0A1U7QDH0_551_S	0.74886	4.2279	0.00084357	0.0048614		A0A3Q0CMM7_764_S	0.74711	4.2055	0.00088107	0.004917		A0A1U8CS22
A0A3Q0D1U8_1942_S	0.74844	4.2225	0.00085238	0.0048614		A0A3Q0CMM7_765_S	0.74711	4.2055	0.00088107	0.004917		A0A1U8CTI2
A0A3Q0CMM7_764_S	0.74711	4.2055	0.00088107	0.004917		A0A3Q0CF38_908_S	0.74586	4.1897	0.00090861	0.0049334		A0A1U8CTP3
A0A3Q0CMM7_765_S	0.74711	4.2055	0.00088107	0.004917		A0A3Q0CVJ3_39_S	0.74533	4.1829	0.0009206	0.0049334		A0A1U8CV31
A0A3Q0CF38_908_S	0.74586	4.1897	0.00090861	0.0049334		A0A1U7R3V7_74_S	0.74532	4.1828	0.00092085	0.0049334		A0A1U8CZB0
A0A3Q0CVJ3_39_S	0.74533	4.1829	0.0009206	0.0049334		A0A1U8CTI2_951_S	0.74526	4.1821	0.00092204	0.0049334		A0A1U8D2F0
A0A1U7R3V7_74_S	0.74532	4.1828	0.00092085	0.0049334		A0A3Q0CCQ4_1976_S	0.74335	4.158	0.00096631	0.0051175		A0A3Q0C9A0
A0A1U8CTI2_951_S	0.74526	4.1821	0.00092204	0.0049334		A0A3Q0D557_393_S	0.74233	4.1454	0.00099034	0.0051918		A0A3Q0CA79
A0A3Q0CCQ4_1976_S	0.74335	4.158	0.00096631	0.0051175		A0A1U8CP82_94_S	0.74056	4.1235	0.0010336	0.0053645		A0A3Q0CCQ4
A0A3Q0D557_393_S	0.74233	4.1454	0.00099034	0.0051918		A0A1U8CN03_2537_S	0.7398	4.1141	0.0010527	0.0054097		A0A3Q0CCS4
A0A1U8CP82_94_S	0.74056	4.1235	0.0010336	0.0053645		A0A1U8C3K2_583_S	0.73893	4.1034	0.001075	0.0054699		A0A3Q0CCZ5
A0A1U8CN03_2537_S	0.7398	4.1141	0.0010527	0.0054097		A0A1U8BY49_230_S	0.73835	4.0964	0.0010899	0.0054916		A0A3Q0CF10
A0A1U8C3K2_583_S	0.73893	4.1034	0.001075	0.0054699		A0A1U7Q3X8_1943_S	0.73768	4.0882	0.0011074	0.0055266		A0A3Q0CF38
A0A1U8BY49_230_S	0.73835	4.0964	0.0010899	0.0054916		A0A1U7R8F8_51_S	0.73495	4.0552	0.0011811	0.0058381		A0A3Q0CFS7
A0A1U7Q3X8_1943_S	0.73768	4.0882	0.0011074	0.0055266		A0A1U7QRU0_36_S	0.73386	4.0421	0.0012118	0.0059333		A0A3Q0CGM9
A0A1U7R8F8_51_S	0.73495	4.0552	0.0011811	0.0058381		A0A1U8CIZ3_664_S	0.73269	4.0283	0.0012451	0.0060392		A0A3Q0CIA4
A0A1U7QRU0_36_S	0.73386	4.0421	0.0012118	0.0059333		A0A3Q0CPK9_277_S	0.73027	3.9997	0.0013168	0.0063282		A0A3Q0CJS6
A0A1U8CIZ3_664_S	0.73269	4.0283	0.0012451	0.0060392		A0A1U7QCF2_169_S	0.72906	3.9856	0.0013538	0.0064462		A0A3Q0CK30
A0A3Q0CPK9_277_S	0.73027	3.9997	0.0013168	0.0063282		A0A3Q0DCR1_120_S	0.72815	3.9749	0.0013825	0.0065231		A0A3Q0CLT5
A0A1U7QCF2_169_S	0.72906	3.9856	0.0013538	0.0064462		A0A1U8CZB0_86_S	0.72693	3.9608	0.0014213	0.0066454		A0A3Q0CMM7
A0A3Q0DCR1_120_S	0.72815	3.9749	0.0013825	0.0065231		Q0QER7_324_S	0.7259	3.9489	0.0014549	0.0067418		A0A3Q0CPB3
A0A1U8CZB0_86_S	0.72693	3.9608	0.0014213	0.0066454		A0A1U7RAP2_1255_S	0.72391	3.9261	0.0015216	0.0069884		A0A3Q0CPK9
Q0QER7_324_S	0.7259	3.9489	0.0014549	0.0067418		A0A3Q0CCS4_203_S	0.72349	3.9214	0.0015358	0.006992		A0A3Q0CRK6
A0A1U7RAP2_1255_S	0.72391	3.9261	0.0015216	0.0069884		A0A3Q0D3K2_947_T	0.72147	3.8985	0.0016064	0.0072497		A0A3Q0CRL2
A0A3Q0CCS4_203_S	0.72349	3.9214	0.0015358	0.006992		A0A3Q0DBV4_381_S	0.72099	3.8931	0.0016238	0.0072572		A0A3Q0CSG1
A0A3Q0D3K2_947_T	0.72147	3.8985	0.0016064	0.0072497		A0A1U7Q8B8_36_S	0.72065	3.8893	0.001636	0.0072572		A0A3Q0CSG7
A0A3Q0DBV4_381_S	0.72099	3.8931	0.0016238	0.0072572		A0A3Q0D7X2_2_S	0.718	3.8597	0.001734	0.0076266		A0A3Q0CU68
A0A1U7Q8B8_36_S	0.72065	3.8893	0.001636	0.0072572		A0A1U8C2Z9_348_S	0.71454	3.8216	0.0018695	0.0081535		A0A3Q0CUI3
A0A3Q0D7X2_2_S	0.718	3.8597	0.001734	0.0076266		A0A1U8BQ25_645_S	0.71413	3.8172	0.0018859	0.0081563		A0A3Q0CVJ3
A0A1U8C2Z9_348_S	0.71454	3.8216	0.0018695	0.0081535		A0A3Q0CW47_441_T	0.7133	3.8081	0.0019198	0.0082343		A0A3Q0CW47
A0A1U8BQ25_645_S	0.71413	3.8172	0.0018859	0.0081563		A0A3Q0CUI3_201_T	0.71222	3.7964	0.0019647	0.0082533		A0A3Q0CWG3
A0A3Q0CW47_441_T	0.7133	3.8081	0.0019198	0.0082343		A0A1U8CB54_533_S	0.7122	3.7962	0.0019656	0.0082533		A0A3Q0CWW0
A0A3Q0CUI3_201_T	0.71222	3.7964	0.0019647	0.0082533		A0A1U7Q9Q4_221_T	0.71172	3.7909	0.0019861	0.0082533		A0A3Q0CYA1
A0A1U8CB54_533_S	0.7122	3.7962	0.0019656	0.0082533		A0A1U7QM86_1162_S	0.71161	3.7897	0.0019908	0.0082533		A0A3Q0CYM6
A0A1U7Q9Q4_221_T	0.71172	3.7909	0.0019861	0.0082533		A0A1U8CB54_673_S	0.71105	3.7838	0.0020144	0.0082533		A0A3Q0D080
A0A1U7QM86_1162_S	0.71161	3.7897	0.0019908	0.0082533		A0A3Q0D9H5_489_S	0.71093	3.7825	0.0020196	0.0082533		A0A3Q0D0G1
A0A1U8CB54_673_S	0.71105	3.7838	0.0020144	0.0082533		A0A3Q0CCZ5_495_S	0.70836	3.7549	0.0021325	0.0085733		A0A3Q0D0S9
A0A3Q0D9H5_489_S	0.71093	3.7825	0.0020196	0.0082533		A0A1U8CM42_100_S	0.70818	3.7531	0.0021403	0.0085733		A0A3Q0D1U8
A0A3Q0CCZ5_495_S	0.70836	3.7549	0.0021325	0.0085733		A0A3Q0DFH4_72_S	0.70803	3.7514	0.0021474	0.0085733		A0A3Q0D1W4
A0A1U8CM42_100_S	0.70818	3.7531	0.0021403	0.0085733		A0A1U7QRS2_394_S	0.70743	3.745	0.0021746	0.0086156		A0A3Q0D281
A0A3Q0DFH4_72_S	0.70803	3.7514	0.0021474	0.0085733		A0A1U7R1J5_261_S	0.70606	3.7306	0.0022377	0.0087633		A0A3Q0D3I4
A0A1U7QRS2_394_S	0.70743	3.745	0.0021746	0.0086156		A0A3Q0D5Q4_181_S	0.70589	3.7288	0.0022457	0.0087633		A0A3Q0D3K2
A0A1U7R1J5_261_S	0.70606	3.7306	0.0022377	0.0087633		A0A1U7QME6_106_S	0.70409	3.7099	0.0023313	0.0090293		A0A3Q0D557
A0A3Q0D5Q4_181_S	0.70589	3.7288	0.0022457	0.0087633		A0A1U8CTP3_204_S	0.70249	3.6932	0.0024093	0.0092625		A0A3Q0D5Q4
A0A1U7QME6_106_S	0.70409	3.7099	0.0023313	0.0090293		A0A1U7QRM3_299_S	0.70171	3.6852	0.0024479	0.0093415		A0A3Q0D792
A0A1U8CTP3_204_S	0.70249	3.6932	0.0024093	0.0092625		A0A1U7QI93_2_S	0.69779	3.6449	0.0026514	0.010044		A0A3Q0D7X2
A0A1U7QRM3_299_S	0.70171	3.6852	0.0024479	0.0093415		A0A1U7QM86_1094_S	0.69654	3.6322	0.0027189	0.010181		A0A3Q0D848
A0A1U7QI93_2_S	0.69779	3.6449	0.0026514	0.010044		A0A1U7QSW4_284_S	0.69639	3.6308	0.0027268	0.010181		A0A3Q0D8C7
A0A1U7QM86_1094_S	0.69654	3.6322	0.0027189	0.010181		A0A3Q0CWG3_633_S	0.68931	3.5601	0.0031375	0.011362		A0A3Q0D8U4
A0A1U7QSW4_284_S	0.69639	3.6308	0.0027268	0.010181		A0A3Q0CIA4_372_S	0.68895	3.5566	0.0031595	0.011362		A0A3Q0D9H5
A0A1U8CC26_207_S	-0.69577	-3.6245	0.002761	0.010235		A0A1U7R304_2_S	0.68891	3.5562	0.003162	0.011362		A0A3Q0DAB4
A0A3Q0CWG3_633_S	0.68931	3.5601	0.0031375	0.011362		A0A3Q0DGM2_412_S	0.68885	3.5556	0.0031656	0.011362		A0A3Q0DAD2
A0A3Q0CIA4_372_S	0.68895	3.5566	0.0031595	0.011362		A0A1U7Q7X8_1274_S	0.68871	3.5542	0.0031744	0.011362		A0A3Q0DAU5
A0A1U7R304_2_S	0.68891	3.5562	0.003162	0.011362		A0A3Q0CU68_313_S	0.68811	3.5483	0.003212	0.011418		A0A3Q0DAY5
A0A3Q0DGM2_412_S	0.68885	3.5556	0.0031656	0.011362		A0A3Q0CLT5_547_T	0.68763	3.5436	0.0032416	0.011445		A0A3Q0DBV4
A0A1U7Q7X8_1274_S	0.68871	3.5542	0.0031744	0.011362		A0A1U7QSM1_338_S	0.68657	3.5332	0.0033093	0.011605		A0A3Q0DCR1
A0A3Q0CU68_313_S	0.68811	3.5483	0.003212	0.011418		A0A1U7QWH6_443_S	0.68485	3.5166	0.0034206	0.011915		A0A3Q0DDZ1
A0A3Q0CLT5_547_T	0.68763	3.5436	0.0032416	0.011445		A0A1U7R2G4_51_S	0.68341	3.5027	0.0035164	0.012167		A0A3Q0DFH4
A0A1U7QSM1_338_S	0.68657	3.5332	0.0033093	0.011605		A0A1U7QNG4_178_S	0.68238	3.4928	0.003586	0.012325		A0A3Q0DFZ6
A0A1U7QWH6_443_S	0.68485	3.5166	0.0034206	0.011915		A0A1U8BV58_888_S	0.67976	3.4679	0.0037683	0.012798		A0A3Q0DGM2
A0A1U7R2G4_51_S	0.68341	3.5027	0.0035164	0.012167		A0A1U7R141_1688_S	0.67966	3.4668	0.0037761	0.012798		A9QXE6
A0A1U7QNG4_178_S	0.68238	3.4928	0.003586	0.012325		A0A3Q0CPB3_752_S	0.67936	3.464	0.0037975	0.012798		Q0QER7
A0A1U8BV58_888_S	0.67976	3.4679	0.0037683	0.012798		A0A1U7QT64_14_S	0.67869	3.4577	0.0038453	0.012876		Q6LEK0
A0A1U7R141_1688_S	0.67966	3.4668	0.0037761	0.012798		A0A1U8CFT4_218_S	0.67815	3.4526	0.0038842	0.012922
A0A3Q0CPB3_752_S	0.67936	3.464	0.0037975	0.012798		A0A1U7QTG3_17_S	0.67536	3.4264	0.004092	0.013527
A0A1U7QT64_14_S	0.67869	3.4577	0.0038453	0.012876		A0A1U7QMS3_399_S	0.67462	3.4195	0.0041487	0.013628
A0A1U8CFT4_218_S	0.67815	3.4526	0.0038842	0.012922		A0A1U7R1X1_9_S	0.67361	3.4102	0.0042263	0.013795
A0A1U7QTG3_17_S	0.67536	3.4264	0.004092	0.013527		A0A1U7R308_804_S	0.67279	3.4026	0.0042905	0.013917
A0A1U7QMS3_399_S	0.67462	3.4195	0.0041487	0.013628		A0A3Q0CWW0_445_S	0.669	3.3678	0.0045979	0.014822
A0A1U7R1X1_9_S	0.67361	3.4102	0.0042263	0.013795		A0A1U8CB54_137_S	0.66778	3.3568	0.0047004	0.015021
A0A1U7R308_804_S	0.67279	3.4026	0.0042905	0.013917		A0A3Q0DGM2_962_S	0.66758	3.3549	0.0047174	0.015021
A0A3Q0CWW0_445_S	0.669	3.3678	0.0045979	0.014822		A0A1U8CIM1_680_S	0.66564	3.3374	0.0048848	0.01535
A0A1U8CB54_137_S	0.66778	3.3568	0.0047004	0.015021		A0A1U8CN03_2001_S	0.66536	3.3349	0.0049097	0.01535
A0A3Q0DGM2_962_S	0.66758	3.3549	0.0047174	0.015021		A0A1U8CN03_2003_S	0.66536	3.3349	0.0049097	0.01535
A0A1U8CIM1_680_S	0.66564	3.3374	0.0048848	0.01535		A0A1U7Q878_2_S	0.66384	3.3212	0.0050449	0.015679
A0A1U8CN03_2001_S	0.66536	3.3349	0.0049097	0.01535		A0A1U7QE07_125_S	0.66256	3.3098	0.0051609	0.015944
A0A1U8CN03_2003_S	0.66536	3.3349	0.0049097	0.01535		A0A3Q0CGM9_353_S	0.66141	3.2996	0.0052664	0.016102
A0A1U7Q878_2_S	0.66384	3.3212	0.0050449	0.015679		A0A1U7R7J3_19_S	0.66133	3.2989	0.0052742	0.016102
A0A1U7QE07_125_S	0.66256	3.3098	0.0051609	0.015944		A0A1U8CN03_2355_S	0.66081	3.2943	0.0053223	0.016154
A0A3Q0CGM9_353_S	0.66141	3.2996	0.0052664	0.016102		A0A1U7QQR3_523_S	0.66024	3.2892	0.0053763	0.016223
A0A1U7R7J3_19_S	0.66133	3.2989	0.0052742	0.016102		A0A3Q0DGM2_437_S	0.65548	3.2475	0.0058415	0.017525
A0A1U8CN03_2355_S	0.66081	3.2943	0.0053223	0.016154		A0A3Q0D080_146_S	0.65185	3.2162	0.0062171	0.018544
A0A1U7QQR3_523_S	0.66024	3.2892	0.0053763	0.016223		A0A3Q0CYM6_388_S	0.65037	3.2035	0.0063757	0.018908
A0A3Q0DGM2_437_S	0.65548	3.2475	0.0058415	0.017525		A0A1U8BVD5_155_S	0.6499	3.1995	0.0064265	0.018951
A0A3Q0D080_146_S	0.65185	3.2162	0.0062171	0.018544		A0A1U8BV58_838_S	0.64937	3.195	0.0064849	0.019015
A0A3Q0CYM6_388_S	0.65037	3.2035	0.0063757	0.018908		A0A3Q0CYM6_1835_S	0.64727	3.1772	0.0067184	0.019589
A0A1U8BVD5_155_S	0.6499	3.1995	0.0064265	0.018951		A0A3Q0CRK6_154_S	0.64647	3.1705	0.0068086	0.019741
A0A1U8BV58_838_S	0.64937	3.195	0.0064849	0.019015		A0A1U8C1L0_257_S	0.64208	3.1337	0.0073246	0.021119
A0A3Q0CYM6_1835_S	0.64727	3.1772	0.0067184	0.019589		A0A1U7QKE4_257_S	0.64151	3.129	0.0073943	0.021202
A0A3Q0CRK6_154_S	0.64647	3.1705	0.0068086	0.019741		A0A1U8D2F0_52_S	0.6404	3.1199	0.0075294	0.021471
A0A1U8C1L0_257_S	0.64208	3.1337	0.0073246	0.021119		A0A1U8CB54_809_S	0.63948	3.1122	0.0076446	0.021681
A0A1U7QKE4_257_S	0.64151	3.129	0.0073943	0.021202		A0A1U7QTV5_108_S	0.6383	3.1026	0.0077924	0.021877
A0A1U8D2F0_52_S	0.6404	3.1199	0.0075294	0.021471		A0A3Q0D8C7_1146_S	0.63826	3.1022	0.0077982	0.021877
A0A1U8CB54_809_S	0.63948	3.1122	0.0076446	0.021681		A0A1U7QVU3_228_S	0.63631	3.0863	0.0080491	0.022304
A0A1U7QTV5_108_S	0.6383	3.1026	0.0077924	0.021877		A0A1U7Q6W2_43_S	0.63556	3.0802	0.0081467	0.022304
A0A3Q0D8C7_1146_S	0.63826	3.1022	0.0077982	0.021877		A0A1U7RGM1_109_S	0.63545	3.0793	0.0081611	0.022304
A0A1U7QVU3_228_S	0.63631	3.0863	0.0080491	0.022304		A0A1U7RGM1_113_S	0.63545	3.0793	0.0081611	0.022304
A0A1U7Q6W2_43_S	0.63556	3.0802	0.0081467	0.022304		A0A1U8CB54_541_S	0.6351	3.0764	0.0082083	0.022304
A0A1U7RGM1_109_S	0.63545	3.0793	0.0081611	0.022304		A0A1U8CB54_543_S	0.6351	3.0764	0.0082083	0.022304
A0A1U7RGM1_113_S	0.63545	3.0793	0.0081611	0.022304		A0A1U7Q888_114_S	0.63311	3.0603	0.0084741	0.022804
A0A1U8CB54_541_S	0.6351	3.0764	0.0082083	0.022304		A0A3Q0D0S9_189_S	0.63307	3.06	0.00848	0.022804
A0A1U8CB54_543_S	0.6351	3.0764	0.0082083	0.022304		A0A1U7R733_50_S	0.63158	3.048	0.0086841	0.023232
A0A1U7Q888_114_S	0.63311	3.0603	0.0084741	0.022804		A0A1U7QM86_1032_S	0.63004	3.0356	0.0088998	0.023687
A0A3Q0D0S9_189_S	0.63307	3.06	0.00848	0.022804		A0A1U8CIZ3_512_S	0.62885	3.0262	0.0090686	0.024013
A0A1U7R733_50_S	0.63158	3.048	0.0086841	0.023232		Q6LEK0_59_S	0.62642	3.0069	0.0094219	0.024822
A0A1U7QM86_1032_S	0.63004	3.0356	0.0088998	0.023687		A0A3Q0D792_32_S	0.62394	2.9874	0.0097927	0.025597
A0A1U8CIZ3_512_S	0.62885	3.0262	0.0090686	0.024013		A0A3Q0D3K2_1588_S	0.6238	2.9863	0.0098147	0.025597
Q6LEK0_59_S	0.62642	3.0069	0.0094219	0.024822		A0A3Q0CFS7_309_S	0.62296	2.9797	0.0099434	0.025803
A0A3Q0D792_32_S	0.62394	2.9874	0.0097927	0.025597		A9QXE6_1181_S	0.61459	2.9151	0.011299	0.029031
A0A3Q0D3K2_1588_S	0.6238	2.9863	0.0098147	0.025597		A0A3Q0D281_347_S	0.61364	2.9079	0.011462	0.029195
A0A3Q0CFS7_309_S	0.62296	2.9797	0.0099434	0.025803		A0A3Q0CF10_467_S	0.61275	2.9011	0.011616	0.029233
A0A1U8C877_61_S	-0.61979	-2.9551	0.01044	0.026957		A0A1U7Q8U9_168_S	0.61259	2.8999	0.011644	0.029233
A9QXE6_1181_S	0.61459	2.9151	0.011299	0.029031		A0A3Q0DAB4_108_S	0.6125	2.8993	0.011659	0.029233
A0A3Q0D281_347_S	0.61364	2.9079	0.011462	0.029195		A0A1U7R0P2_13_S	0.61183	2.8942	0.011777	0.029386
A0A1U7R8T5_346_S	-0.61356	-2.9073	0.011475	0.029195		A0A1U7QT87_2_S	0.61126	2.8899	0.011877	0.029494
A0A3Q0CF10_467_S	0.61275	2.9011	0.011616	0.029233		A0A3Q0C9A0_530_S	0.61057	2.8847	0.012	0.029658
A0A1U7Q8U9_168_S	0.61259	2.8999	0.011644	0.029233		A0A1U7QSW4_379_S	0.60999	2.8803	0.012104	0.029773
A0A3Q0DAB4_108_S	0.6125	2.8993	0.011659	0.029233		A0A1U7QBN6_232_T	0.60783	2.8641	0.012497	0.030594
A0A1U7R0P2_13_S	0.61183	2.8942	0.011777	0.029386		A0A1U8C7K3_251_S	0.60641	2.8535	0.012761	0.031095
A0A1U7QT87_2_S	0.61126	2.8899	0.011877	0.029494		A0A1U8CB54_631_S	0.60072	2.8115	0.013862	0.033619
A0A3Q0C9A0_530_S	0.61057	2.8847	0.012	0.029658		A0A1U7QFC2_425_S	0.5889	2.7264	0.016388	0.039408
A0A1U7QSW4_379_S	0.60999	2.8803	0.012104	0.029773		A0A1U7R6G3_156_S	0.58884	2.726	0.016401	0.039408
A0A1U7QBN6_232_T	0.60783	2.8641	0.012497	0.030594		A0A3Q0CZB8_699_S	0.58697	2.7128	0.016831	0.040255
A0A1U8C7K3_251_S	0.60641	2.8535	0.012761	0.031095		A0A1U7RB44_57_T	0.58488	2.698	0.017324	0.041244
A0A1U8CB54_631_S	0.60072	2.8115	0.013862	0.033619		P01945_81_S	0.58312	2.6857	0.017746	0.042055
A0A1U7QFC2_425_S	0.5889	2.7264	0.016388	0.039408		A0A1U8BQT2_399_S	0.5799	2.6633	0.018541	0.043739
A0A1U7R6G3_156_S	0.58884	2.726	0.016401	0.039408		A0A1U7RIJ7_526_S	0.5759	2.6358	0.019563	0.045943
A0A3Q0CZB8_699_S	0.58697	2.7128	0.016831	0.040255		A0A1U7QTX3_10_S	0.57341	2.6188	0.020223	0.047279
A0A1U7RB44_57_T	0.58488	2.698	0.017324	0.041244		A0A3Q0CRL2_1244_S	0.56993	2.5952	0.021173	0.049278
P01945_81_S	0.58312	2.6857	0.017746	0.042055		A0A3Q0D5Q4_136_S	0.56795	2.5819	0.02173	0.050348
A0A1U8BQT2_399_S	0.5799	2.6633	0.018541	0.043739		A0A3Q0DDU7_680_S	0.56746	2.5786	0.021868	0.050442
A0A1U7RIJ7_526_S	0.5759	2.6358	0.019563	0.045943		A0A3Q0CY03_99_S	0.56608	2.5694	0.022265	0.05113
A0A1U7QTX3_10_S	0.57341	2.6188	0.020223	0.047279		A0A3Q0CWW0_107_S	0.5654	2.5648	0.022461	0.051353
A0A3Q0CRL2_1244_S	0.56993	2.5952	0.021173	0.049278		A0A3Q0DBJ2_263_S	0.56268	2.5468	0.023263	0.052954
A0A3Q0D5Q4_136_S	0.56795	2.5819	0.02173	0.050348		A0A1U8CKE4_1976_S	0.5615	2.539	0.023617	0.053505
A0A3Q0DDU7_680_S	0.56746	2.5786	0.021868	0.050442		P86244_20_S	0.56119	2.5369	0.023711	0.053505
A0A3Q0CY03_99_S	0.56608	2.5694	0.022265	0.05113		A0A3Q0CQI7_673_S	0.56022	2.5306	0.024005	0.053731
A0A3Q0CWW0_107_S	0.5654	2.5648	0.022461	0.051353		A0A1U8BR78_53_S	0.56018	2.5303	0.024019	0.053731
A0A3Q0DBJ2_263_S	0.56268	2.5468	0.023263	0.052954		A0A3Q0CFT2_226_S	0.55862	2.5201	0.024498	0.054336
A0A1U8CKE4_1976_S	0.5615	2.539	0.023617	0.053505		A0A3Q0D904_68_S	0.55581	2.5016	0.025386	0.056066
P86244_20_S	0.56119	2.5369	0.023711	0.053505		A0A1U8CIM1_670_S	0.55537	2.4988	0.025526	0.056136
A0A3Q0CQI7_673_S	0.56022	2.5306	0.024005	0.053731		A0A1U7QB70_10_S	0.55382	2.4887	0.026029	0.056783
A0A1U8BR78_53_S	0.56018	2.5303	0.024019	0.053731		A0A1U8BWM0_519_S	0.55378	2.4885	0.026039	0.056783
A0A1U8CKB4_721_S	-0.55878	-2.5211	0.024449	0.054336		A0A1U7QFR6_910_S	0.54817	2.4524	0.027916	0.060369
A0A3Q0CFT2_226_S	0.55862	2.5201	0.024498	0.054336		A0A1U8CPQ8_55_S	0.54588	2.4378	0.028711	0.061575
A0A3Q0D904_68_S	0.55581	2.5016	0.025386	0.056066		A0A3Q0CU68_342_S	0.54447	2.4288	0.029211	0.062388
A0A1U8CIM1_670_S	0.55537	2.4988	0.025526	0.056136		A0A1U8CV72_598_S	0.54256	2.4167	0.029898	0.063334
A0A1U7QB70_10_S	0.55382	2.4887	0.026029	0.056783		A0A1U7QFP5_601_S	0.54181	2.412	0.03017	0.063651
A0A1U8BWM0_519_S	0.55378	2.4885	0.026039	0.056783		A0A1U8CAV4_1778_S	0.53911	2.395	0.031166	0.065222
A0A1U7R8T5_290_S	-0.54981	-2.4629	0.027358	0.059409		A0A3Q0D0T5_257_S	0.536	2.3756	0.032343	0.067413
A0A1U7QFR6_910_S	0.54817	2.4524	0.027916	0.060369		A0A1U7QB99_113_S	0.53488	2.3686	0.032777	0.067754
A0A3Q0D5J7_52_S	-0.54744	-2.4477	0.028168	0.060661		A0A1U7QEA5_363_S	0.53457	2.3667	0.032898	0.067754
A0A1U8CPQ8_55_S	0.54588	2.4378	0.028711	0.061575		A0A1U8CKE4_1750_S	0.53358	2.3606	0.033285	0.068279
A0A3Q0CU68_342_S	0.54447	2.4288	0.029211	0.062388		A0A1U8C353_218_S	0.53147	2.3476	0.034119	0.069716
A0A1U8C877_820_S	-0.54372	-2.424	0.029479	0.062702		A0A1U8C9Q6_462_S	0.52795	2.326	0.035553	0.072079
A0A1U8CV72_598_S	0.54256	2.4167	0.029898	0.063334		A0A1U8CAV4_1689_S	0.52452	2.3051	0.036989	0.074697
A0A1U7QFP5_601_S	0.54181	2.412	0.03017	0.063651		A0A1U8BQ72_620_S	0.52304	2.2962	0.037623	0.075683
A0A1U7QJB5_192_S	-0.54095	-2.4065	0.030485	0.064056		A0A1U8C1L0_5_S	0.5191	2.2724	0.039352	0.078664
A0A1U8CAV4_1778_S	0.53911	2.395	0.031166	0.065222		A0A1U7R0S2_394_T	0.51897	2.2717	0.039408	0.078664
A0A3Q0D0T5_257_S	0.536	2.3756	0.032343	0.067413		A0A1U8CN30_475_S	0.51603	2.2541	0.040739	0.081009
A0A1U7QX51_210_S	-0.53518	-2.3705	0.032659	0.067754		A0A3Q0CMJ1_259_S	0.51457	2.2454	0.04141	0.082029
A0A1U7QB99_113_S	0.53488	2.3686	0.032777	0.067754		A0A3Q0DCR1_153_S	0.51343	2.2387	0.04194	0.082764
A0A1U7QEA5_363_S	0.53457	2.3667	0.032898	0.067754		A0A3Q0CMM7_1296_S	0.51195	2.2299	0.042637	0.083821
A0A1U8CKE4_1750_S	0.53358	2.3606	0.033285	0.068279		A0A1U7R5M9_335_S	0.51035	2.2205	0.043397	0.084889
A0A1U8C353_218_S	0.53147	2.3476	0.034119	0.069716		A0A1U7Q831_702_S	0.51012	2.2192	0.043507	0.084889
A0A1U7QBK2_2102_S	-0.52804	-2.3265	0.035516	0.072079		A0A3Q0CIA4_323_S	0.50243	2.1743	0.047327	0.091994
A0A1U8C9Q6_462_S	0.52795	2.326	0.035553	0.072079		A0A3Q0CID7_180_S	0.49909	2.155	0.049059	0.094571
A0A1U8CAV4_1689_S	0.52452	2.3051	0.036989	0.074697		A0A3Q0DGM2_347_S	0.49894	2.1541	0.049136	0.094571
A0A1U8BQ72_620_S	0.52304	2.2962	0.037623	0.075683		A0A3Q0CUC8_141_S	0.49831	2.1505	0.049468	0.094571
A0A1U8C1L0_5_S	0.5191	2.2724	0.039352	0.078664		A0A3Q0CQJ4_458_S	0.49416	2.1268	0.051702	0.097931
A0A1U7R0S2_394_T	0.51897	2.2717	0.039408	0.078664		A0A1U8CE17_552_S	0.49336	2.1223	0.052138	0.098399
A0A1U8CN30_475_S	0.51603	2.2541	0.040739	0.081009		A0A1U8CKE4_1714_S	0.49293	2.1198	0.052378	0.098493
A0A3Q0CMJ1_259_S	0.51457	2.2454	0.04141	0.082029		A0A3Q0D4Q2_101_S	0.49138	2.111	0.053236	0.099745
A0A3Q0DCR1_153_S	0.51343	2.2387	0.04194	0.082764		A0A1U7R965_72_S	0.49063	2.1068	0.053656	0.10017
A0A3Q0CMM7_1296_S	0.51195	2.2299	0.042637	0.083821		A0A1U7QHB5_198_T	0.48958	2.1008	0.054249	0.10043
A0A1U7R5M9_335_S	0.51035	2.2205	0.043397	0.084889		A0A3Q0DDU7_686_S	0.48936	2.0996	0.054376	0.10043
A0A1U7Q831_702_S	0.51012	2.2192	0.043507	0.084889		A0A1U7QG80_72_S	0.48835	2.0939	0.054952	0.10087
A0A3Q0CIA4_323_S	0.50243	2.1743	0.047327	0.091994		A0A3Q0CQS7_994_S	-0.48946	-2.1002	0.054316	0.10043
A0A3Q0CID7_180_S	0.49909	2.155	0.049059	0.094571		A0A1U8BSA6_518_S	-0.49647	-2.14	0.050448	0.095906
A0A3Q0DGM2_347_S	0.49894	2.1541	0.049136	0.094571		A0A1U8C877_315_S	-0.49813	-2.1495	0.049563	0.094571
A0A3Q0CER1_12_S	-0.49867	-2.1526	0.049279	0.094571		A0A3Q0CER1_12_S	-0.49867	-2.1526	0.049279	0.094571
A0A3Q0CUC8_141_S	0.49831	2.1505	0.049468	0.094571		A0A1U7QBK2_2102_S	-0.52804	-2.3265	0.035516	0.072079
A0A1U8C877_315_S	-0.49813	-2.1495	0.049563	0.094571		A0A1U7QX51_210_S	-0.53518	-2.3705	0.032659	0.067754
A0A1U8BSA6_518_S	-0.49647	-2.14	0.050448	0.095906		A0A1U7QJB5_192_S	-0.54095	-2.4065	0.030485	0.064056
A0A3Q0CQJ4_458_S	0.49416	2.1268	0.051702	0.097931		A0A1U8C877_820_S	-0.54372	-2.424	0.029479	0.062702
A0A1U8CE17_552_S	0.49336	2.1223	0.052138	0.098399		A0A3Q0D5J7_52_S	-0.54744	-2.4477	0.028168	0.060661
A0A1U8CKE4_1714_S	0.49293	2.1198	0.052378	0.098493		A0A1U7R8T5_290_S	-0.54981	-2.4629	0.027358	0.059409
A0A3Q0D4Q2_101_S	0.49138	2.111	0.053236	0.099745		A0A1U8CKB4_721_S	-0.55878	-2.5211	0.024449	0.054336
A0A1U7R965_72_S	0.49063	2.1068	0.053656	0.10017		A0A1U7R8T5_346_S	-0.61356	-2.9073	0.011475	0.029195
A0A1U7QHB5_198_T	0.48958	2.1008	0.054249	0.10043		A0A1U8C877_61_S	-0.61979	-2.9551	0.01044	0.026957
A0A3Q0CQS7_994_S	-0.48946	-2.1002	0.054316	0.10043		A0A1U8CC26_207_S	-0.69577	-3.6245	0.002761	0.010235
A0A3Q0DDU7_686_S	0.48936	2.0996	0.054376	0.10043		A0A3Q0CPK0_1252_S	-0.75072	-4.2519	0.00080517	0.0046953
A0A1U7QG80_72_S	0.48835	2.0939	0.054952	0.10087		A0A1U7R8T5_621_S	-0.78187	-4.6925	0.00034606	0.0028968
A0A3Q0DAJ2_51_S	0.48825	2.0934	0.055004	0.10087
A0A3Q0D898_242_S	0.48731	2.088	0.055547	0.10151
A0A1U8BDX2_1366_S	0.48534	2.077	0.056692	0.10324
A0A1U7QFR6_1415_S	0.48496	2.0749	0.056912	0.10328
A0A3Q0CDD8_236_S	0.48437	2.0716	0.057259	0.10355
A0A3Q0DAB4_69_S	0.48394	2.0692	0.057515	0.10365
A0A3Q0CYD2_274_S	0.47982	2.0463	0.059989	0.10773
A0A3Q0DCP2_1712_S	-0.4785	-2.039	0.060798	0.10881
A0A1U8CR29_219_S	0.47462	2.0176	0.063223	0.11276
A0A3Q0CJ32_151_S	0.4726	2.0065	0.064517	0.11467
A0A3Q0CQS7_931_S	-0.47178	-2.002	0.065045	0.11522
A0A1U7R032_116_S	0.4712	1.9989	0.065418	0.11548
A0A1U7QB05_122_S	-0.47063	-1.9958	0.065795	0.11575
A0A1U7QFH5_190_S	0.46961	1.9902	0.066462	0.11653
A0A1U7QQ57_2044_S	0.46777	1.9802	0.067681	0.11827
A0A3Q0D8M6_349_S	-0.46696	-1.9758	0.068223	0.11833
A0A1U7RAP2_1379_T	0.46669	1.9744	0.068401	0.11833
A0A1U7RAP2_1381_S	0.46669	1.9744	0.068401	0.11833
A0A3Q0D9E2_217_S	0.46505	1.9655	0.069512	0.11986
A0A1U8CLV4_30_S	0.46247	1.9516	0.071281	0.12247
A0A1U8CGF6_284_S	0.46216	1.95	0.071497	0.12247
A0A1U7Q8U7_635_S	0.46029	1.94	0.072801	0.12429
A0A1U7QT87_23_T	0.4593	1.9347	0.0735	0.12507
A0A1U7QK85_95_S	0.45819	1.9288	0.074285	0.12599
A0A3Q0DAJ2_3_S	0.45752	1.9252	0.074766	0.1264
P02094_5_T	0.45714	1.9232	0.075038	0.12644
A0A1U7R4J4_43_S	0.45641	1.9193	0.075564	0.12662
A0A1U8C877_563_S	-0.45632	-1.9188	0.075629	0.12662
A0A1U7QCZ8_338_S	0.4552	1.9129	0.076438	0.12756
A0A3Q0CQL3_635_S	0.45295	1.901	0.078094	0.12991
A0A1U7QX40_363_S	-0.45194	-1.8956	0.078843	0.13073
A0A3Q0CLT5_361_S	0.45106	1.891	0.079497	0.1314
A0A3Q0CR43_746_S	0.44805	1.8752	0.08178	0.13474
A0A1U7Q412_106_S	0.44685	1.8689	0.082695	0.13582
A0A3Q0CYM6_2096_S	0.44558	1.8623	0.083679	0.137
A0A1U7R5H5_364_S	0.44431	1.8557	0.084671	0.13776
A0A1U7R5H5_365_S	0.44431	1.8557	0.084671	0.13776
A0A3Q0CYM6_1710_T	0.44292	1.8485	0.085763	0.1391
A0A1U7QFZ3_246_S	0.44127	1.8399	0.087082	0.1408
A0A3Q0CFA5_180_S	0.43859	1.8261	0.089239	0.14384
A0A3Q0CYM6_1897_T	0.43816	1.8238	0.089593	0.14396
A0A3Q0CIH9_1781_S	0.43698	1.8178	0.090561	0.14507
A0A1U7R7F5_917_S	0.42838	1.7738	0.097831	0.15623
A0A1U7R5X7_2125_S	0.4253	1.7583	0.10053	0.16005
A0A3Q0CVS1_516_S	0.42391	1.7513	0.10177	0.16152
A0A3Q0CQS7_1199_T	-0.42118	-1.7376	0.10423	0.16492
A0A1U7RF50_481_S	0.42082	1.7357	0.10455	0.16494
A0A1U8BRN3_216_Y	0.41826	1.7229	0.1069	0.16809
A0A3Q0CQL3_101_S	0.41794	1.7213	0.1072	0.16809
A0A3Q0CDL3_227_S	0.41696	1.7165	0.10811	0.169
A0A1U7Q7X8_1040_S	0.41215	1.6926	0.11266	0.17559
A0A3Q0CNN4_1155_S	0.40972	1.6806	0.11501	0.17872
A0A3Q0CQS7_640_S	-0.40868	-1.6755	0.11602	0.17975
A0A1U8CB54_321_T	0.40631	1.6638	0.11837	0.18283
A0A3Q0DD85_187_T	0.40508	1.6578	0.11959	0.18418
A0A1U7R791_165_S	0.40304	1.6478	0.12164	0.18581
A0A1U7R791_166_S	0.40304	1.6478	0.12164	0.18581
A0A1U7QVW6_1364_S	0.40275	1.6464	0.12194	0.18581
A0A3Q0DAV2_313_S	0.40261	1.6457	0.12209	0.18581
A0A1U8BR78_149_S	-0.40087	-1.6372	0.12385	0.18795
A0A1U7QT97_296_S	0.39761	1.6214	0.12723	0.19252
A0A3Q0CG72_173_S	-0.39602	-1.6137	0.1289	0.19447
A0A1U7R2V4_52_S	-0.39225	-1.5955	0.13291	0.19994
A0A3Q0D281_304_S	0.39112	1.5901	0.13414	0.2012
A0A1U7QTC6_89_S	0.39052	1.5872	0.13478	0.20159
A0A3Q0CVN6_116_S	0.38885	1.5792	0.1366	0.20373
A0A1U7QUX2_131_S	0.38706	1.5707	0.13858	0.20549
A0A1U7QUX2_133_S	0.38706	1.5707	0.13858	0.20549
A0A1U8C8H3_94_S	0.38513	1.5615	0.14073	0.20808
A0A1U7QDE6_285_S	0.38405	1.5563	0.14194	0.20929
A0A1U8CQZ1_112_S	-0.38276	-1.5502	0.1434	0.21084
A0A1U7Q5G4_24_S	-0.38081	-1.541	0.14562	0.21301
A0A1U7R5X7_2153_S	0.38074	1.5406	0.1457	0.21301
A0A3Q0D7Q3_444_S	0.37832	1.5292	0.14849	0.21647
A0A1U7QSW4_116_S	0.37575	1.5171	0.1515	0.22008
K9RY96_205_S	-0.37549	-1.5159	0.15181	0.22008
A0A1U7RDJ6_438_S	-0.37467	-1.512	0.15277	0.22086
A0A1U7RBJ1_7_S	0.37357	1.5069	0.15407	0.22171
A0A1U7R9V9_137_S	0.37345	1.5063	0.15421	0.22171
A0A1U8BDX2_249_S	0.37176	1.4984	0.15623	0.22399
A0A3Q0CI08_51_S	0.37009	1.4906	0.15825	0.22626
A0A1U8BMH5_35_S	0.36953	1.488	0.15893	0.2266
A0A3Q0CV02_250_S	0.36638	1.4733	0.16279	0.23147
A0A1U8CKE4_691_S	0.36406	1.4625	0.16568	0.23494
A0A3Q0D1K7_3_S	0.36359	1.4604	0.16626	0.23512
A0A1U8BDX2_578_S	0.35404	1.4164	0.17851	0.25176
A0A1U7QFR6_1353_S	-0.35287	-1.4111	0.18005	0.25324
A0A1U7R9Z1_13_T	0.35247	1.4093	0.18059	0.25331
A0A3Q0CV27_21_S	0.35165	1.4055	0.18167	0.25414
A0A3Q0DAU5_538_S	0.34798	1.3888	0.18658	0.26031
A0A3Q0CFQ5_291_S	0.33895	1.348	0.19905	0.27696
A0A3Q0CWM0_94_S	0.33816	1.3445	0.20018	0.27779
A0A1U7RAV7_81_T	0.3375	1.3415	0.20111	0.27833
A0A1U7RFX1_143_S	0.33706	1.3396	0.20173	0.27845
A0A1U7QEG0_2173_S	0.33292	1.321	0.20767	0.28589
A0A1U7QFR6_490_S	-0.3311	-1.3129	0.21033	0.28878
A0A1U7QMZ0_27_S	0.32761	1.2974	0.21546	0.29506
A0A1U7Q8K6_299_S	-0.32638	-1.2919	0.2173	0.29678
A0A3Q0DBB3_909_S	-0.32513	-1.2864	0.21916	0.29854
A0A3Q0CUI3_266_S	0.32224	1.2736	0.22353	0.3037
A0A3Q0CQS7_4_S	-0.32058	-1.2663	0.22605	0.30632
A0A3Q0DCP2_1115_S	0.31979	1.2628	0.22727	0.30718
A0A1U7QTV2_83_S	0.31935	1.2609	0.22794	0.30728
A0A1U7QS96_148_S	0.31738	1.2523	0.23099	0.31058
A0A1U7QBJ7_189_S	0.31628	1.2475	0.23269	0.31206
A0A3Q0DDL6_266_S	0.31435	1.239	0.23571	0.31529
A0A1U7Q6I1_151_S	0.31241	1.2305	0.23877	0.31857
A0A3Q0CQC3_571_S	0.30846	1.2133	0.24508	0.32604
A0A1U7R5G3_131_S	0.30812	1.2118	0.24563	0.32604
A0A3Q0CMQ2_326_S	0.30675	1.2059	0.24785	0.32815
A0A3Q0CG49_198_T	0.30469	1.1969	0.25121	0.33174
A0A1U7QWN6_128_S	0.30312	1.1902	0.25377	0.33428
A0A1U7QBB0_80_S	0.3	1.1767	0.25894	0.34022
P02094_88_S	-0.29613	-1.16	0.26543	0.34788
A0A3Q0DGM2_670_S	0.29491	1.1548	0.2675	0.34971
A0A1U7QN04_114_S	0.29161	1.1407	0.27314	0.35618
A0A1U7R899_181_S	0.2883	1.1266	0.27887	0.36274
A0A1U7QQ61_304_S	0.28717	1.1217	0.28084	0.3644
A0A1U7Q7X8_609_S	0.28216	1.1005	0.28969	0.37324
A0A1U7Q7X8_610_S	0.28216	1.1005	0.28969	0.37324
A0A3Q0CQE2_127_S	-0.28187	-1.0992	0.29022	0.37324
A0A3Q0CG76_117_S	-0.28169	-1.0985	0.29053	0.37324
A0A1U7QTC6_15_S	0.28072	1.0944	0.29227	0.37454
A0A1U8BZ25_815_S	0.275	1.0702	0.30263	0.38685
A0A1U8BDX2_492_S	-0.27079	-1.0525	0.31039	0.3958
A0A1U8CB54_478_S	0.26912	1.0455	0.3135	0.39781
A0A1U8CB54_480_S	0.26912	1.0455	0.3135	0.39781
A0A1U7RCF8_159_S	0.26229	1.017	0.3264	0.41221
A0A1U7QS82_138_S	0.26186	1.0152	0.32723	0.41221
A0A1U7QS82_140_S	0.26186	1.0152	0.32723	0.41221
A0A1U8CK90_80_S	0.26116	1.0123	0.32856	0.41289
A0A3Q0CUI3_264_S	0.2584	1.0008	0.33389	0.41858
A0A1U7QK92_14_S	-0.25599	-0.99086	0.33857	0.42342
A0A1U7R8T5_721_S	0.25146	0.97212	0.34749	0.43352
A0A1U8CS22_242_S	0.25017	0.96681	0.35005	0.43567
A0A3Q0DCP2_1190_S	0.24958	0.96435	0.35123	0.4361
A0A1U8CB54_318_S	0.24879	0.96109	0.35281	0.43702
A0A3Q0CQS7_1219_S	-0.24754	-0.95595	0.35532	0.43907
P02094_53_S	-0.24648	-0.95162	0.35743	0.43986
A0A3Q0D787_1133_S	-0.24637	-0.95117	0.35765	0.43986
A0A1U8C7K3_950_S	0.24148	0.93109	0.36758	0.45101
A0A3Q0D8M6_350_S	-0.23662	-0.91121	0.37761	0.46088
A0A3Q0D7D0_560_T	0.2366	0.91116	0.37763	0.46088
P02094_87_S	-0.23629	-0.90987	0.37829	0.46088
A0A1U7Q8K6_327_S	-0.23209	-0.89276	0.38707	0.47047
A0A1U7QMA4_170_S	0.23056	0.88655	0.3903	0.47328
A0A3Q0CM37_185_S	0.2225	0.85394	0.40751	0.49301
A0A1U8BJK2_333_S	0.22036	0.84529	0.41216	0.49747
A0A1U7QFR6_1041_S	0.21863	0.83831	0.41594	0.50087
A0A1U7QP67_169_S	0.21067	0.80634	0.43353	0.52084
A0A1U7R056_114_S	0.20856	0.7979	0.43825	0.5253
A0A1U7QNT2_163_T	0.20704	0.79185	0.44166	0.52816
A0A3Q0CFQ5_290_S	0.20608	0.788	0.44384	0.52954
A0A1U7QXC8_516_S	0.20329	0.77688	0.45016	0.53565
A0A1U7QA46_667_S	0.20292	0.77538	0.45102	0.53565
A0A1U7QFR6_1109_S	0.2	0.76376	0.45769	0.54233
A0A3Q0DFH4_368_S	0.18724	0.7132	0.48744	0.57627
A0A1U7QFR6_419_S	0.18161	0.69101	0.50086	0.59079
A0A1U7QDJ2_640_S	-0.17881	-0.68001	0.50759	0.5969
A0A3Q0D281_306_S	0.1785	0.67878	0.50834	0.5969
A0A1U7QXZ8_739_S	-0.17651	-0.67097	0.51316	0.60119
A0A1U7QX40_327_S	-0.17288	-0.65674	0.522	0.61017
A0A3Q0D8M5_345_S	0.16913	0.64206	0.53121	0.61954
A0A3Q0CME1_182_S	0.16508	0.62627	0.54121	0.6298
A0A3Q0CM76_4367_S	-0.16388	-0.62158	0.54421	0.63186
A0A3Q0CFK1_223_S	-0.16227	-0.61533	0.54821	0.63509
A0A3Q0CL43_460_Y	-0.16152	-0.61239	0.5501	0.63565
A0A1U8CFP2_342_S	-0.1611	-0.61076	0.55115	0.63565
A0A1U7Q9B0_175_S	0.15803	0.59883	0.55885	0.64311
A0A1U8BQ37_199_S	-0.15463	-0.58561	0.56746	0.65157
A0A3Q0CSM9_94_S	0.15402	0.58326	0.56899	0.65189
A0A1U8CKB4_123_S	0.15198	0.57533	0.5742	0.65641
A0A3Q0D085_60_S	0.15013	0.56819	0.57891	0.66033
A0A1U7QDP3_18_S	0.14947	0.56562	0.58061	0.66082
A0A1U7QPL5_163_S	0.14571	0.55108	0.59027	0.67035
A0A1U7QDI9_87_S	-0.14181	-0.53602	0.60036	0.68032
A0A1U7QJZ7_1845_T	0.13808	0.52165	0.61007	0.68905
A0A1U7QK92_8_S	0.13783	0.5207	0.61072	0.68905
A0A1U7R708_870_S	0.1358	0.51285	0.61605	0.69356
A0A1U8C877_147_S	0.13243	0.49989	0.62492	0.70202
A0A1U8CB54_367_S	0.12908	0.48707	0.63375	0.7104
A0A1U7QV17_999_S	0.12545	0.47314	0.64341	0.71889
A0A1U7QSW2_165_S	0.1252	0.47215	0.64409	0.71889
A0A3Q0CQS7_778_S	-0.11982	-0.45156	0.6585	0.73339
A0A1U7QEM6_86_S	0.1167	0.43967	0.66689	0.73928
A0A1U7QEM6_88_S	0.1167	0.43967	0.66689	0.73928
A0A1U8C121_451_S	-0.11627	-0.43801	0.66806	0.73928
A0A1U7Q626_241_S	0.1154	0.4347	0.6704	0.74024
A0A3Q0CQS7_747_S	-0.11489	-0.43276	0.67178	0.74024
A0A1U7QA56_1977_S	0.11413	0.42984	0.67385	0.74095
A0A1U7QP81_515_S	-0.11313	-0.42603	0.67656	0.74236
A0A1U7Q529_102_S	-0.11215	-0.42229	0.67922	0.74309
K9RY96_226_S	0.11183	0.42108	0.68009	0.74309
A0A3Q0CKU1_786_S	-0.10466	-0.39378	0.69968	0.76289
A0A1U8C7K3_1116_S	-0.10157	-0.38202	0.70818	0.77054
A0A1U8BDX2_478_S	0.099905	0.37569	0.71278	0.77282
K9RY96_222_T	0.099357	0.37361	0.71429	0.77282
A0A3Q0CQS7_939_S	0.099194	0.37299	0.71474	0.77282
A0A1U7Q831_488_S	0.09803	0.36857	0.71796	0.77468
A0A1U7QMV0_291_S	0.095526	0.35907	0.7249	0.78055
A0A1U7Q6I1_195_S	-0.093132	-0.34999	0.73156	0.78608
A0A3Q0CQS7_1391_S	0.092513	0.34764	0.73328	0.78631
A0A1U8CBH0_166_S	-0.08692	-0.32646	0.74891	0.80141
A0A1U7Q829_259_S	0.081798	0.30709	0.7633	0.81512
A0A3Q0CTQ5_2271_S	0.079759	0.29939	0.76904	0.81958
A0A1U8CN03_2658_S	-0.076625	-0.28755	0.7779	0.82732
A0A3Q0CZY2_92_S	-0.070846	-0.26575	0.7943	0.84303
A0A1U8BHQ2_29_S	0.069237	0.25968	0.79889	0.84617
A0A1U8CKE4_1618_S	-0.067091	-0.2516	0.80501	0.84925
A0A1U7QFR6_529_S	0.066998	0.25125	0.80527	0.84925
A0A1U7QMT7_29_S	0.065128	0.24421	0.81061	0.84925
A0A3Q0CMM7_1804_T	-0.064778	-0.24289	0.81162	0.84925
A0A3Q0CMM7_1805_T	-0.064778	-0.24289	0.81162	0.84925
A0A3Q0CMM7_1806_T	-0.064778	-0.24289	0.81162	0.84925
A0A1U7QP81_528_S	-0.062405	-0.23396	0.81841	0.85447
A0A3Q0CTQ5_2267_S	0.061884	0.23199	0.8199	0.85447
A0A1U7Q7V5_36_S	0.057536	0.21564	0.83238	0.86574
A0A1U7R141_2040_S	-0.056446	-0.21154	0.83551	0.86726
A0A1U7QXZ8_222_T	0.055641	0.20851	0.83783	0.86793
A0A3Q0CFK1_19_S	0.052745	0.19763	0.84618	0.8746
A0A1U7QFR6_1633_S	-0.052239	-0.19573	0.84764	0.8746
A0A1U7QMD8_80_S	0.046347	0.1736	0.86467	0.8904
A0A1U7RIY1_1372_S	0.044096	0.16515	0.87119	0.89534
A0A1U7QXQ0_610_T	-0.043476	-0.16283	0.87298	0.89541
A0A1U7QB99_94_S	0.041803	0.15655	0.87783	0.89861
A0A3Q0CG76_58_S	-0.037929	-0.14202	0.88909	0.90834
A0A3Q0CNF9_131_T	-0.029802	-0.11156	0.91276	0.93069
A0A3Q0CQS7_695_S	0.028543	0.10684	0.91643	0.9326
A0A1U7Q831_655_S	0.027661	0.10354	0.919	0.93339
A0A1U8BQU8_628_S	-0.026996	-0.10105	0.92095	0.93354
A0A1U7Q6I1_243_S	-0.021554	-0.080666	0.93685	0.94686
P02094_51_S	0.02125	0.079529	0.93774	0.94686
A0A1U8C0M6_17_S	0.019108	0.07151	0.944	0.95134
A0A1U8CB54_509_S	0.012666	0.047396	0.96287	0.96659
A0A1U8CB54_511_T	0.012666	0.047396	0.96287	0.96659
A0A1U8C877_601_S	-0.01157	-0.043294	0.96608	0.96794
A0A1U7QFR6_663_S	-0.0038903	-0.014556	0.98859	0.98859

## Sheet: l t0-t2-t3-t4-up-go
GOID	GOTerm	Ontology Source	Term PValue	Term PValue Corrected with Bonferroni step down	Group PValue	Group PValue Corrected with Bonferroni step down	GOLevels	GOGroups	% Associated Genes	Nr. Genes	Associated Genes Found
GO:0016607	nuclear speck	GO_CellularComponent-EBI-UniProt-GOA_21.10.2020_00h00	6.73277e-07	3.1644e-05	6.73277e-07	6.73277e-06	[3, 4, 8, 9]	Group00	4.90798	8	[Bclaf1, LOC101843260, Pnn, Raf1, Snrnp70, Thrap3, Zc3h18, Znf830]
GO:0019827	stem cell population maintenance	GO_BiologicalProcess-EBI-UniProt-GOA_21.10.2020_00h00	0.00204554	0.0490931	0.00204554	0.00818218	[2, 3]	Group01	5.35714	3	[Mettl14, Raf1, Srrt]
GO:0019887	protein kinase regulator activity	GO_BiologicalProcess-EBI-UniProt-GOA_21.10.2020_00h00	0.00434611	0.0738839	0.00434611	0.0130383	[6, 7, 9, 10]	Group02	4.10959	3	[Abi1, Cdc37, Hexim1]
GO:0032527	protein exit from endoplasmic reticulum	GO_BiologicalProcess-EBI-UniProt-GOA_21.10.2020_00h00	0.000879267	0.0254987	0.000879267	0.0052756	[5, 6, 7, 8, 9]	Group03	20	2	[Sec16a, Sec61b]
GO:0050851	antigen receptor-mediated signaling pathway	GO_BiologicalProcess-EBI-UniProt-GOA_21.10.2020_00h00	0.0174774	0.0699095	0.0174774	0.0174774	[5, 6, 7, 8, 9]	Group04	4.44444	2	[Eif2b5, Ptprc]
GO:0050852	T cell receptor signaling pathway	GO_BiologicalProcess-EBI-UniProt-GOA_21.10.2020_00h00	0.00801962	0.0882159	0.0174774	0.0174774	[6, 7, 8, 9, 10]	Group04	6.66667	2	[Eif2b5, Ptprc]
GO:0000910	cytokinesis	GO_BiologicalProcess-EBI-UniProt-GOA_21.10.2020_00h00	0.01331	0.0931699	0.00115139	0.00575696	[3, 4]	Group05	5.12821	2	[Myh9, Stmn1]
GO:0051653	spindle localization	GO_BiologicalProcess-EBI-UniProt-GOA_21.10.2020_00h00	0.00292067	0.0584134	0.00115139	0.00575696	[3, 4]	Group05	11.1111	2	[Myh9, Nsfl1c]
GO:0051293	establishment of spindle localization	GO_BiologicalProcess-EBI-UniProt-GOA_21.10.2020_00h00	0.00260371	0.054678	0.00115139	0.00575696	[4, 5, 7]	Group05	11.7647	2	[Myh9, Nsfl1c]
GO:1902850	microtubule cytoskeleton organization involved in mitosis	GO_BiologicalProcess-EBI-UniProt-GOA_21.10.2020_00h00	0.0139701	0.0838207	0.00115139	0.00575696	[4, 5, 7]	Group05	5	2	[Nsfl1c, Stmn1]
GO:0014902	myotube differentiation	GO_BiologicalProcess-EBI-UniProt-GOA_21.10.2020_00h00	0.00801962	0.0882159	0.00115139	0.00575696	[6]	Group05	6.66667	2	[Myh9, Stim1]
GO:0010494	cytoplasmic stress granule	GO_CellularComponent-EBI-UniProt-GOA_21.10.2020_00h00	0.00652752	0.0848577	0.00801439	0.0160288	[4, 5, 7]	Group06	7.40741	2	[G3bp1, G3bp2]
GO:1902115	regulation of organelle assembly	GO_BiologicalProcess-EBI-UniProt-GOA_21.10.2020_00h00	0.00327013	0.0588623	0.00801439	0.0160288	[5, 6]	Group06	4.54545	3	[G3bp1, G3bp2, LOC101843260]
GO:0034063	stress granule assembly	GO_BiologicalProcess-EBI-UniProt-GOA_21.10.2020_00h00	0.0005503	0.0170593	0.00801439	0.0160288	[6]	Group06	25	2	[G3bp1, G3bp2]
GO:0062028	regulation of stress granule assembly	GO_BiologicalProcess-EBI-UniProt-GOA_21.10.2020_00h00	5.98278e-05	0.00227346	0.00801439	0.0160288	[6, 7]	Group06	66.6667	2	[G3bp1, G3bp2]
GO:1902117	positive regulation of organelle assembly	GO_BiologicalProcess-EBI-UniProt-GOA_21.10.2020_00h00	0.00652752	0.0848577	0.00801439	0.0160288	[6, 7]	Group06	7.40741	2	[G3bp1, G3bp2]
GO:0062029	positive regulation of stress granule assembly	GO_BiologicalProcess-EBI-UniProt-GOA_21.10.2020_00h00	2.0001e-05	0.000840041	0.00801439	0.0160288	[7, 8]	Group06	100	2	[G3bp1, G3bp2]
GO:0034708	methyltransferase complex	GO_CellularComponent-EBI-UniProt-GOA_21.10.2020_00h00	0.00204554	0.0490931	0.000483923	0.00338746	[3, 4]	Group07	5.35714	3	[Hdac2, Max, Mettl14]
GO:0098732	macromolecule deacylation	GO_BiologicalProcess-EBI-UniProt-GOA_21.10.2020_00h00	0.00606155	0.0848617	0.000483923	0.00338746	[5]	Group07	7.69231	2	[Hdac2, LOC101843260]
GO:0035097	histone methyltransferase complex	GO_CellularComponent-EBI-UniProt-GOA_21.10.2020_00h00	0.0174774	0.0699095	0.000483923	0.00338746	[3, 4, 5, 7, 8]	Group07	4.44444	2	[Hdac2, Max]
GO:0035601	protein deacylation	GO_BiologicalProcess-EBI-UniProt-GOA_21.10.2020_00h00	0.00517761	0.0776642	0.000483923	0.00338746	[6, 7]	Group07	8.33333	2	[Hdac2, LOC101843260]
GO:0006476	protein deacetylation	GO_BiologicalProcess-EBI-UniProt-GOA_21.10.2020_00h00	0.00292067	0.0584134	0.000483923	0.00338746	[7, 8]	Group07	11.1111	2	[Hdac2, LOC101843260]
GO:0016575	histone deacetylation	GO_BiologicalProcess-EBI-UniProt-GOA_21.10.2020_00h00	0.00230409	0.0506899	0.000483923	0.00338746	[7, 8, 9]	Group07	12.5	2	[Hdac2, LOC101843260]
GO:0006413	translational initiation	GO_BiologicalProcess-EBI-UniProt-GOA_21.10.2020_00h00	0.000555558	0.0166667	5.56718e-05	0.000445375	[3, 6, 7, 8]	Group08	4.7619	4	[Eif2b5, Eif2s2, Eif3j, Eif4g1]
GO:0006414	translational elongation	GO_BiologicalProcess-EBI-UniProt-GOA_21.10.2020_00h00	0.0197423	0.0394845	5.56718e-05	0.000445375	[5, 6, 7, 8]	Group08	4.16667	2	[Eef1b2, Tcea1]
GO:0045182	translation regulator activity	GO_BiologicalProcess-EBI-UniProt-GOA_21.10.2020_00h00	3.77322e-05	0.00150929	5.56718e-05	0.000445375	[7, 8]	Group08	4.31655	6	[Eef1b2, Eif2b5, Eif2s2, Eif3j, Eif4g1, Tcea1]
GO:0008135	translation factor activity, RNA binding	GO_BiologicalProcess-EBI-UniProt-GOA_21.10.2020_00h00	1.8894e-05	0.000812441	5.56718e-05	0.000445375	[6, 7, 8, 9, 10]	Group08	4.87805	6	[Eef1b2, Eif2b5, Eif2s2, Eif3j, Eif4g1, Tcea1]
GO:0003743	translation initiation factor activity	GO_BiologicalProcess-EBI-UniProt-GOA_21.10.2020_00h00	0.000461584	0.0152323	5.56718e-05	0.000445375	[4, 7, 8, 9, 10, 11]	Group08	5	4	[Eif2b5, Eif2s2, Eif3j, Eif4g1]
GO:0003746	translation elongation factor activity	GO_BiologicalProcess-EBI-UniProt-GOA_21.10.2020_00h00	0.0146442	0.073221	5.56718e-05	0.000445375	[6, 7, 8, 9, 10, 11]	Group08	4.87805	2	[Eef1b2, Tcea1]
GO:0090079	translation regulator activity, nucleic acid binding	GO_BiologicalProcess-EBI-UniProt-GOA_21.10.2020_00h00	2.36926e-05	0.000971397	5.56718e-05	0.000445375	[8, 9]	Group08	4.6875	6	[Eef1b2, Eif2b5, Eif2s2, Eif3j, Eif4g1, Tcea1]
GO:0097194	execution phase of apoptosis	GO_BiologicalProcess-EBI-UniProt-GOA_21.10.2020_00h00	0.00260371	0.054678	6.73976e-11	8.08771e-10	[2, 5]	Group09	11.7647	2	[Casp8, Dffa]
GO:0035145	exon-exon junction complex	GO_CellularComponent-EBI-UniProt-GOA_21.10.2020_00h00	0.000879267	0.0254987	6.73976e-11	8.08771e-10	[2, 6]	Group09	20	2	[Pnn, Thrap3]
GO:0005681	spliceosomal complex	GO_CellularComponent-EBI-UniProt-GOA_21.10.2020_00h00	9.53668e-05	0.00343321	6.73976e-11	8.08771e-10	[3, 6]	Group09	4.90196	5	[Hnrnpa1, Hnrnpk, Pnn, Snrnp70, Znf830]
GO:0071013	catalytic step 2 spliceosome	GO_CellularComponent-EBI-UniProt-GOA_21.10.2020_00h00	0.0139701	0.0838207	6.73976e-11	8.08771e-10	[3, 4, 7]	Group09	5	2	[Hnrnpa1, Pnn]
GO:0097191	extrinsic apoptotic signaling pathway	GO_BiologicalProcess-EBI-UniProt-GOA_21.10.2020_00h00	0.0182192	0.0546577	6.73976e-11	8.08771e-10	[4, 5, 6]	Group09	4.34783	2	[Casp8, Raf1]
GO:0010639	negative regulation of organelle organization	GO_BiologicalProcess-EBI-UniProt-GOA_21.10.2020_00h00	4.42437e-05	0.00172551	6.73976e-11	8.08771e-10	[6]	Group09	4.1958	6	[Capg, Hnrnpa1, LOC101843260, Mcm2, Stmn1, Tmsb4x]
GO:0051053	negative regulation of DNA metabolic process	GO_BiologicalProcess-EBI-UniProt-GOA_21.10.2020_00h00	0.00854791	0.0854791	6.73976e-11	8.08771e-10	[6, 7]	Group09	6.45161	2	[Dffa, Hnrnpa1]
GO:2001251	negative regulation of chromosome organization	GO_BiologicalProcess-EBI-UniProt-GOA_21.10.2020_00h00	0.00801962	0.0882159	6.73976e-11	8.08771e-10	[7]	Group09	6.66667	2	[Hnrnpa1, Mcm2]
GO:0004197	cysteine-type endopeptidase activity	GO_BiologicalProcess-EBI-UniProt-GOA_21.10.2020_00h00	0.0182192	0.0546577	6.73976e-11	8.08771e-10	[7, 8]	Group09	4.34783	2	[Atg4b, Casp8]
GO:0035145	exon-exon junction complex	GO_CellularComponent-EBI-UniProt-GOA_21.10.2020_00h00	0.000879267	0.0254987	4.79669e-06	4.31702e-05	[2, 6]	Group10	20	2	[Pnn, Thrap3]
GO:0071013	catalytic step 2 spliceosome	GO_CellularComponent-EBI-UniProt-GOA_21.10.2020_00h00	0.0139701	0.0838207	4.79669e-06	4.31702e-05	[3, 4, 7]	Group10	5	2	[Hnrnpa1, Pnn]
GO:0043487	regulation of RNA stability	GO_BiologicalProcess-EBI-UniProt-GOA_21.10.2020_00h00	0.0174774	0.0699095	4.79669e-06	4.31702e-05	[3, 6, 7]	Group10	4.44444	2	[Mettl14, Thrap3]
GO:0043484	regulation of RNA splicing	GO_BiologicalProcess-EBI-UniProt-GOA_21.10.2020_00h00	3.39117e-07	1.66167e-05	4.79669e-06	4.31702e-05	[6, 7]	Group10	9.67742	6	[Hnrnpa1, Rbm10, Rbm17, Snrnp70, Srsf9, Thrap3]
GO:1903311	regulation of mRNA metabolic process	GO_BiologicalProcess-EBI-UniProt-GOA_21.10.2020_00h00	6.44829e-06	0.000283725	4.79669e-06	4.31702e-05	[6, 7]	Group10	5.88235	6	[Hnrnpa1, Mettl14, Rbm10, Snrnp70, Srsf9, Thrap3]
GO:0008380	RNA splicing	GO_BiologicalProcess-EBI-UniProt-GOA_21.10.2020_00h00	7.05285e-07	3.24431e-05	4.79669e-06	4.31702e-05	[6, 7, 8]	Group10	4.87805	8	[Hnrnpa1, LOC101843260, Mettl14, Pnn, Rbm10, Rbm17, Snrnp70, Thrap3]
GO:0043488	regulation of mRNA stability	GO_BiologicalProcess-EBI-UniProt-GOA_21.10.2020_00h00	0.0146442	0.073221	4.79669e-06	4.31702e-05	[4, 7, 8, 9]	Group10	4.87805	2	[Mettl14, Thrap3]
GO:0033120	positive regulation of RNA splicing	GO_BiologicalProcess-EBI-UniProt-GOA_21.10.2020_00h00	0.00260371	0.054678	4.79669e-06	4.31702e-05	[7, 8]	Group10	11.7647	2	[Snrnp70, Thrap3]
GO:0050684	regulation of mRNA processing	GO_BiologicalProcess-EBI-UniProt-GOA_21.10.2020_00h00	5.13369e-06	0.000231016	4.79669e-06	4.31702e-05	[7, 8]	Group10	8.92857	5	[Hnrnpa1, Rbm10, Snrnp70, Srsf9, Thrap3]
GO:1903312	negative regulation of mRNA metabolic process	GO_BiologicalProcess-EBI-UniProt-GOA_21.10.2020_00h00	0.0075067	0.0900804	4.79669e-06	4.31702e-05	[7, 8]	Group10	6.89655	2	[Srsf9, Thrap3]
GO:1903313	positive regulation of mRNA metabolic process	GO_BiologicalProcess-EBI-UniProt-GOA_21.10.2020_00h00	0.000473975	0.0151672	4.79669e-06	4.31702e-05	[7, 8]	Group10	8.82353	3	[Mettl14, Snrnp70, Thrap3]
GO:0048024	regulation of mRNA splicing, via spliceosome	GO_BiologicalProcess-EBI-UniProt-GOA_21.10.2020_00h00	4.03806e-07	1.93827e-05	4.79669e-06	4.31702e-05	[7, 8, 9]	Group10	14.7059	5	[Hnrnpa1, Rbm10, Snrnp70, Srsf9, Thrap3]
GO:0050685	positive regulation of mRNA processing	GO_BiologicalProcess-EBI-UniProt-GOA_21.10.2020_00h00	0.00202195	0.0505488	4.79669e-06	4.31702e-05	[8, 9]	Group10	13.3333	2	[Snrnp70, Thrap3]
GO:0000381	regulation of alternative mRNA splicing, via spliceosome	GO_BiologicalProcess-EBI-UniProt-GOA_21.10.2020_00h00	8.056e-05	0.00298072	4.79669e-06	4.31702e-05	[8, 9, 10]	Group10	15.7895	3	[Hnrnpa1, Rbm10, Thrap3]
GO:0048026	positive regulation of mRNA splicing, via spliceosome	GO_BiologicalProcess-EBI-UniProt-GOA_21.10.2020_00h00	0.00107153	0.0289313	4.79669e-06	4.31702e-05	[8, 9, 10]	Group10	18.1818	2	[Snrnp70, Thrap3]
GO:0000910	cytokinesis	GO_BiologicalProcess-EBI-UniProt-GOA_21.10.2020_00h00	0.01331	0.0931699	3.52587e-08	3.87846e-07	[3, 4]	Group11	5.12821	2	[Myh9, Stmn1]
GO:0051653	spindle localization	GO_BiologicalProcess-EBI-UniProt-GOA_21.10.2020_00h00	0.00292067	0.0584134	3.52587e-08	3.87846e-07	[3, 4]	Group11	11.1111	2	[Myh9, Nsfl1c]
GO:0032411	positive regulation of transporter activity	GO_BiologicalProcess-EBI-UniProt-GOA_21.10.2020_00h00	0.00909141	0.0818227	3.52587e-08	3.87846e-07	[4, 5, 6]	Group11	6.25	2	[Stim1, Tmsb4x]
GO:0051293	establishment of spindle localization	GO_BiologicalProcess-EBI-UniProt-GOA_21.10.2020_00h00	0.00260371	0.054678	3.52587e-08	3.87846e-07	[4, 5, 7]	Group11	11.7647	2	[Myh9, Nsfl1c]
GO:0010639	negative regulation of organelle organization	GO_BiologicalProcess-EBI-UniProt-GOA_21.10.2020_00h00	4.42437e-05	0.00172551	3.52587e-08	3.87846e-07	[6]	Group11	4.1958	6	[Capg, Hnrnpa1, LOC101843260, Mcm2, Stmn1, Tmsb4x]
GO:0014902	myotube differentiation	GO_BiologicalProcess-EBI-UniProt-GOA_21.10.2020_00h00	0.00801962	0.0882159	3.52587e-08	3.87846e-07	[6]	Group11	6.66667	2	[Myh9, Stim1]
GO:0031333	negative regulation of protein-containing complex assembly	GO_BiologicalProcess-EBI-UniProt-GOA_21.10.2020_00h00	0.000308491	0.0107972	3.52587e-08	3.87846e-07	[6]	Group11	5.55556	4	[Capg, Raf1, Stmn1, Tmsb4x]
GO:1902904	negative regulation of supramolecular fiber organization	GO_BiologicalProcess-EBI-UniProt-GOA_21.10.2020_00h00	0.00468837	0.0750139	3.52587e-08	3.87846e-07	[6]	Group11	4	3	[Capg, Stmn1, Tmsb4x]
GO:0032414	positive regulation of ion transmembrane transporter activity	GO_BiologicalProcess-EBI-UniProt-GOA_21.10.2020_00h00	0.0075067	0.0900804	3.52587e-08	3.87846e-07	[5, 6, 7, 8]	Group11	6.89655	2	[Stim1, Tmsb4x]
GO:0034767	positive regulation of ion transmembrane transport	GO_BiologicalProcess-EBI-UniProt-GOA_21.10.2020_00h00	0.0213169	0.0213169	3.52587e-08	3.87846e-07	[6, 7]	Group11	4	2	[Stim1, Tmsb4x]
GO:0032272	negative regulation of protein polymerization	GO_BiologicalProcess-EBI-UniProt-GOA_21.10.2020_00h00	0.00101576	0.0284413	3.52587e-08	3.87846e-07	[7]	Group11	6.81818	3	[Capg, Stmn1, Tmsb4x]
GO:0051494	negative regulation of cytoskeleton organization	GO_BiologicalProcess-EBI-UniProt-GOA_21.10.2020_00h00	0.000360781	0.0122665	3.52587e-08	3.87846e-07	[7]	Group11	5.33333	4	[Capg, LOC101843260, Stmn1, Tmsb4x]
GO:2001251	negative regulation of chromosome organization	GO_BiologicalProcess-EBI-UniProt-GOA_21.10.2020_00h00	0.00801962	0.0882159	3.52587e-08	3.87846e-07	[7]	Group11	6.66667	2	[Hnrnpa1, Mcm2]
GO:2001257	regulation of cation channel activity	GO_BiologicalProcess-EBI-UniProt-GOA_21.10.2020_00h00	0.00215226	0.049502	3.52587e-08	3.87846e-07	[6, 7, 8]	Group11	5.26316	3	[Rem1, Stim1, Tmsb4x]
GO:1901019	regulation of calcium ion transmembrane transporter activity	GO_BiologicalProcess-EBI-UniProt-GOA_21.10.2020_00h00	0.00801962	0.0882159	3.52587e-08	3.87846e-07	[6, 7, 8, 9]	Group11	6.66667	2	[Rem1, Stim1]
GO:1903169	regulation of calcium ion transmembrane transport	GO_BiologicalProcess-EBI-UniProt-GOA_21.10.2020_00h00	0.00194219	0.0504969	3.52587e-08	3.87846e-07	[7, 8]	Group11	5.45455	3	[LOC101822574, Rem1, Stim1]
GO:1904064	positive regulation of cation transmembrane transport	GO_BiologicalProcess-EBI-UniProt-GOA_21.10.2020_00h00	0.0174774	0.0699095	3.52587e-08	3.87846e-07	[7, 8]	Group11	4.44444	2	[Stim1, Tmsb4x]
GO:2001259	positive regulation of cation channel activity	GO_BiologicalProcess-EBI-UniProt-GOA_21.10.2020_00h00	0.0032548	0.0618412	3.52587e-08	3.87846e-07	[6, 7, 8, 9]	Group11	10.5263	2	[Stim1, Tmsb4x]
GO:0030837	negative regulation of actin filament polymerization	GO_BiologicalProcess-EBI-UniProt-GOA_21.10.2020_00h00	0.0114147	0.0913176	3.52587e-08	3.87846e-07	[7, 8, 9, 11]	Group11	5.55556	2	[Capg, Tmsb4x]

## Sheet: l t2-t3-t4-t0
	correlation	t-stat	p-value	FDR			correlation	t-stat	p-value	FDR		Unq-up	Unq-down
A0A1U8CKB4_123_S	0.80851	5.1407	0.00015003	0.077867		A0A1U8CKB4_123_S	0.80851	5.1407	0.00015003	0.077867		A0A1U7Q6I1	A0A3Q0D3K2
A0A1U8BZ25_815_S	0.74167	4.1371	0.0010065	0.26118		A0A1U8BZ25_815_S	0.74167	4.1371	0.0010065	0.26118		A0A1U7Q831	A0A1U8CB54
A0A1U7Q831_488_S	0.69711	3.638	0.0026881	0.46504		A0A1U7Q831_488_S	0.69711	3.638	0.0026881	0.46504		A0A1U7QA56	A0A1U7QCZ8
A0A1U8BSA6_518_S	0.6733	3.4073	0.0042508	0.46732		A0A1U8BSA6_518_S	0.6733	3.4073	0.0042508	0.46732		A0A1U7QFR6	A0A3Q0CWM0
A0A1U7Q6I1_195_S	0.66227	3.3072	0.0051871	0.46732		A0A1U7Q6I1_195_S	0.66227	3.3072	0.0051871	0.46732		A0A1U7QMV0
A0A1U8CKB4_721_S	0.65996	3.2868	0.0054026	0.46732		A0A1U8CKB4_721_S	0.65996	3.2868	0.0054026	0.46732		A0A1U7QX40
A0A1U8CB54_367_S	0.60466	2.8405	0.013092	0.87033		A0A1U8CB54_367_S	0.60466	2.8405	0.013092	0.87033		A0A1U8BDX2
A0A1U7QFR6_529_S	0.60299	2.8282	0.013416	0.87033		A0A1U7QFR6_529_S	0.60299	2.8282	0.013416	0.87033		A0A1U8BR78
A0A1U8BR78_149_S	0.5944	2.7656	0.015172	0.8749		A0A1U8BR78_149_S	0.5944	2.7656	0.015172	0.8749		A0A1U8BSA6
A0A1U7Q6I1_151_S	0.58408	2.6924	0.017516	0.90907		A0A1U7Q6I1_151_S	0.58408	2.6924	0.017516	0.90907		A0A1U8BZ25
A0A3Q0CWM0_94_S	-0.57064	-2.6	0.020977	0.94814		A0A1U7Q6I1_243_S	0.54843	2.454	0.027829	0.94814		A0A1U8CB54
A0A1U7Q6I1_243_S	0.54843	2.454	0.027829	0.94814		A0A1U7QMV0_291_S	0.5445	2.429	0.029202	0.94814		A0A1U8CKB4
A0A1U7QMV0_291_S	0.5445	2.429	0.029202	0.94814		A0A1U8CB54_478_S	0.53824	2.3896	0.031492	0.94814		A0A1U8CKE4
A0A1U7QCZ8_338_S	-0.54331	-2.4214	0.029626	0.94814		A0A1U8CB54_480_S	0.53824	2.3896	0.031492	0.94814		A0A3Q0CG76
A0A1U8CB54_478_S	0.53824	2.3896	0.031492	0.94814		A0A1U8CKE4_1714_S	0.53707	2.3823	0.031935	0.94814		A0A3Q0DAV2
A0A1U8CB54_480_S	0.53824	2.3896	0.031492	0.94814		A0A1U7QA56_1977_S	0.5346	2.3669	0.032883	0.94814
A0A1U8CKE4_1714_S	0.53707	2.3823	0.031935	0.94814		A0A3Q0DAV2_313_S	0.51949	2.2748	0.039176	0.95604
A0A1U7QA56_1977_S	0.5346	2.3669	0.032883	0.94814		A0A1U8BDX2_478_S	0.51128	2.226	0.042954	0.95604
A0A3Q0DAV2_313_S	0.51949	2.2748	0.039176	0.95604		A0A1U7Q831_655_S	0.50185	2.171	0.047619	0.95604
A0A1U8BDX2_478_S	0.51128	2.226	0.042954	0.95604		A0A3Q0CG76_117_S	0.49587	2.1365	0.050774	0.95604
A0A1U7Q831_655_S	0.50185	2.171	0.047619	0.95604		A0A1U7QX40_363_S	0.49472	2.13	0.051392	0.95604
A0A3Q0CG76_117_S	0.49587	2.1365	0.050774	0.95604		A0A3Q0D3K2_947_T	-0.49243	-2.117	0.05265	0.95604
A0A1U7QX40_363_S	0.49472	2.13	0.051392	0.95604		A0A1U8CB54_321_T	-0.49458	-2.1292	0.05147	0.95604
A0A1U8CB54_321_T	-0.49458	-2.1292	0.05147	0.95604		A0A1U7QCZ8_338_S	-0.54331	-2.4214	0.029626	0.94814
A0A3Q0D3K2_947_T	-0.49243	-2.117	0.05265	0.95604		A0A3Q0CWM0_94_S	-0.57064	-2.6	0.020977	0.94814
A0A1U8BDX2_249_S	0.48442	2.0718	0.057232	0.95604
A0A1U7QI93_2_S	0.48345	2.0664	0.057805	0.95604
A0A1U7QBJ7_189_S	0.48172	2.0568	0.058836	0.95604
A0A1U8C877_820_S	0.48128	2.0544	0.059102	0.95604
A0A3Q0DD85_187_T	-0.48025	-2.0487	0.059727	0.95604
A0A1U7QFR6_1633_S	0.47965	2.0453	0.060094	0.95604
A0A3Q0CKU1_786_S	0.47925	2.0431	0.060341	0.95604
A0A1U7QXZ8_222_T	0.47852	2.0391	0.060789	0.95604
A0A1U8C877_61_S	0.47324	2.01	0.064104	0.9737
A0A3Q0CUI3_264_S	0.47083	1.9969	0.065664	0.9737
A0A1U7QQ57_2044_S	-0.46777	-1.9802	0.067681	0.97574
A0A3Q0CPK0_1252_S	0.4584	1.9299	0.074136	0.99469
A0A1U7QP67_169_S	0.45356	1.9042	0.077645	0.99469
A0A3Q0CQE2_127_S	-0.45099	-1.8906	0.079554	0.99469
P02094_5_T	-0.4479	-1.8744	0.081888	0.99469
A0A1U8C877_563_S	0.44589	1.8639	0.083441	0.99469
A0A1U7QT97_296_S	0.44214	1.8444	0.086385	0.99469
A0A3Q0DGM2_347_S	0.43386	1.8018	0.09315	0.99469
A0A1U7Q529_102_S	0.43258	1.7952	0.094227	0.99469
A0A3Q0D0G1_543_S	-0.43228	-1.7937	0.094482	0.99469
A0A3Q0CZB8_699_S	-0.43217	-1.7931	0.094578	0.99469
A0A1U7QSW4_116_S	-0.42691	-1.7664	0.099113	0.99469
A0A1U7RIY1_1372_S	0.42626	1.7631	0.099686	0.99469
A0A3Q0D7Q3_444_S	-0.42561	-1.7599	0.10025	0.99469
A0A1U7QUX2_131_S	0.42393	1.7513	0.10175	0.99469
A0A1U7QUX2_133_S	0.42393	1.7513	0.10175	0.99469
A0A1U7R5H5_364_S	0.4114	1.6889	0.11339	0.99469
A0A1U7R5H5_365_S	0.4114	1.6889	0.11339	0.99469
A0A3Q0CNN4_1155_S	0.40972	1.6806	0.11501	0.99469
A0A1U7RBJ1_7_S	0.40915	1.6778	0.11557	0.99469
A0A1U8BQ37_199_S	0.40204	1.6429	0.12266	0.99469
A0A3Q0CQS7_1219_S	0.40065	1.6362	0.12408	0.99469
A0A1U8BR78_53_S	0.40013	1.6336	0.12462	0.99469
A0A1U7QXC8_516_S	-0.39691	-1.618	0.12796	0.99469
A0A1U7QP81_528_S	-0.39343	-1.6012	0.13165	0.99469
A0A1U8BDX2_578_S	0.38236	1.5483	0.14385	0.99469
A0A1U7QMD8_80_S	-0.38236	-1.5483	0.14385	0.99469
A0A1U7QA46_667_S	0.38196	1.5464	0.1443	0.99469
A0A1U7QFR6_419_S	0.37853	1.5302	0.14824	0.99469
A0A1U8C877_315_S	0.37798	1.5276	0.14889	0.99469
A0A1U7R2G1_496_S	-0.37319	-1.5051	0.15452	0.99469
A0A1U8CR29_219_S	0.37273	1.5029	0.15508	0.99469
A0A1U7RAP2_1379_T	0.37047	1.4923	0.1578	0.99469
A0A1U7RAP2_1381_S	0.37047	1.4923	0.1578	0.99469
A0A3Q0CQS7_4_S	0.36943	1.4875	0.15905	0.99469
A0A3Q0DAJ2_51_S	0.36819	1.4817	0.16057	0.99469
A0A1U8C877_147_S	-0.36612	-1.4721	0.16312	0.99469
A0A1U7QFC2_425_S	0.36607	1.4719	0.16317	0.99469
A0A1U8CKE4_1750_S	0.36171	1.4517	0.16862	0.99469
A0A1U7RGM1_109_S	-0.36099	-1.4483	0.16955	0.99469
A0A1U7RGM1_113_S	-0.36099	-1.4483	0.16955	0.99469
A0A1U8CKE4_691_S	0.35903	1.4394	0.17203	0.99469
A0A1U8CGF6_284_S	-0.35863	-1.4375	0.17255	0.99469
A0A1U7QX51_210_S	0.35852	1.437	0.17269	0.99469
A0A1U7Q3X8_1943_S	0.3562	1.4263	0.17569	0.99469
A0A1U8C9Q6_462_S	-0.35485	-1.4201	0.17745	0.99469
A0A3Q0D3K2_1588_S	-0.3537	-1.4149	0.17896	0.99469
A0A3Q0CM37_185_S	0.35339	1.4135	0.17937	0.99469
A0A1U8BHQ2_29_S	0.35278	1.4107	0.18017	0.99469
A0A3Q0CFS7_309_S	0.35124	1.4037	0.18221	0.99469
A0A1U8CB54_509_S	0.35043	1.3999	0.1833	0.99469
A0A1U8CB54_511_T	0.35043	1.3999	0.1833	0.99469
A0A1U7Q829_259_S	0.34914	1.3941	0.18502	0.99469
A0A1U7QDP3_18_S	0.34876	1.3924	0.18553	0.99469
A0A1U7QEG0_2173_S	0.34709	1.3848	0.18779	0.99469
A0A1U7QBN6_232_T	0.34208	1.3621	0.19467	0.99469
A0A3Q0DAD2_134_S	-0.34201	-1.3618	0.19478	0.99469
A0A1U7QTV2_83_S	0.33601	1.3349	0.20322	0.99469
A0A1U7Q8U7_635_S	0.33589	1.3343	0.20341	0.99469
A0A1U7QQR3_523_S	-0.33546	-1.3324	0.20401	0.99469
A0A3Q0CTQ5_2267_S	-0.33299	-1.3214	0.20757	0.99469
A0A1U8C1L0_5_S	0.32876	1.3025	0.21376	0.99469
A0A3Q0CTQ5_2271_S	-0.3279	-1.2987	0.21504	0.99469
A0A1U8C121_451_S	0.32767	1.2977	0.21538	0.99469
A0A1U7QXQ0_610_T	-0.32752	-1.297	0.21559	0.99469
A0A3Q0CFA5_180_S	0.32418	1.2822	0.2206	0.99469
A0A3Q0C9A0_501_S	-0.323	-1.277	0.22238	0.99469
A0A3Q0CFK1_19_S	0.32233	1.2741	0.22339	0.99469
A0A3Q0D787_1133_S	0.31805	1.2552	0.22995	0.99469
A0A3Q0D5J7_52_S	0.31758	1.2531	0.23068	0.99469
A0A3Q0D7X2_2_S	-0.31709	-1.251	0.23144	0.99469
A0A1U7R6G3_156_S	0.31485	1.2412	0.23493	0.99469
A0A1U7QDH0_551_S	0.31292	1.2328	0.23797	0.99469
P86244_20_S	0.31123	1.2254	0.24066	0.99469
A0A1U7QK85_95_S	0.30983	1.2193	0.24289	0.99469
A0A1U8CS22_242_S	0.30904	1.2158	0.24415	0.99469
A0A1U7QNT2_163_T	0.30619	1.2035	0.24875	0.99469
A0A1U8CTI2_951_S	-0.30297	-1.1895	0.25402	0.99469
A0A1U7QK92_14_S	-0.30136	-1.1826	0.25668	0.99469
A0A1U8BJK2_333_S	0.30092	1.1807	0.2574	0.99469
A0A3Q0CR43_746_S	-0.29958	-1.1749	0.25963	0.99469
A0A3Q0CJS6_2_S	0.29828	1.1693	0.26181	0.99469
A0A1U7QHB5_198_T	0.29765	1.1666	0.26287	0.99469
A0A1U7R308_804_S	-0.29686	-1.1632	0.26419	0.99469
A0A3Q0CI08_51_S	0.29674	1.1627	0.2644	0.99469
A0A3Q0CQS7_695_S	0.29641	1.1613	0.26496	0.99469
A0A1U7Q7V5_36_S	0.29407	1.1512	0.26893	0.99469
A0A3Q0CQS7_1199_T	0.2931	1.1471	0.27058	0.99469
A0A3Q0CIH9_1781_S	-0.29282	-1.1459	0.27106	0.99469
A0A3Q0CDD8_236_S	0.29205	1.1426	0.27239	0.99469
A0A1U7R5G3_131_S	0.2919	1.1419	0.27264	0.99469
A0A1U7QN04_114_S	-0.29161	-1.1407	0.27314	0.99469
A0A3Q0CWW0_107_S	0.29084	1.1374	0.27446	0.99469
A0A1U7QG80_72_S	-0.28586	-1.1162	0.28314	0.99469
A0A1U7R8T5_721_S	0.2794	1.0888	0.29463	0.99469
A0A1U7Q831_702_S	0.27935	1.0886	0.29472	0.99469
A0A1U7QFR6_1041_S	-0.27894	-1.0868	0.29547	0.99469
A0A1U7Q888_114_S	0.27689	1.0782	0.29917	0.99469
A0A3Q0CUC8_141_S	-0.27313	-1.0624	0.30605	0.99469
A0A3Q0CME1_182_S	-0.27216	-1.0583	0.30785	0.99469
A0A1U7QB05_122_S	0.27197	1.0575	0.3082	0.99469
A0A1U7QFR6_1353_S	0.27105	1.0536	0.30991	0.99469
A0A1U8C877_601_S	0.27074	1.0523	0.31048	0.99469
A0A1U7QPR4_4_S	-0.26823	-1.0418	0.31517	0.99469
A0A1U7Q8K6_327_S	-0.26584	-1.0318	0.31965	0.99469
A0A3Q0CMQ2_326_S	-0.26515	-1.0289	0.32095	0.99469
A0A1U7RDJ6_438_S	0.26012	1.008	0.33057	0.99469
A0A1U8D2F0_52_S	-0.25744	-0.99684	0.33576	0.99469
A0A3Q0CSM9_94_S	0.25671	0.99381	0.33718	0.99469
A0A1U7QT64_14_S	-0.25639	-0.99252	0.33779	0.99469
A0A1U7QFH5_190_S	-0.25167	-0.97297	0.34708	0.99469
A0A1U7QP73_539_S	-0.25126	-0.9713	0.34788	0.99469
A9QXE6_1181_S	0.25039	0.96769	0.34962	0.99469
A0A1U7QX40_327_S	0.24971	0.96491	0.35096	0.99469
A0A3Q0D5Q4_181_S	-0.24914	-0.96253	0.35211	0.99469
K9RY96_205_S	0.24601	0.94966	0.35839	0.99469
A0A1U7QMZ0_27_S	0.24441	0.94309	0.36163	0.99469
A0A3Q0CV27_21_S	0.24345	0.93917	0.36357	0.99469
A0A1U7QTC6_15_S	0.24329	0.9385	0.3639	0.99469
A0A3Q0CJS6_4_T	0.24311	0.93779	0.36425	0.99469
A0A3Q0CM76_4367_S	-0.24299	-0.93729	0.3645	0.99469
A0A1U7R9Z1_13_T	-0.24281	-0.93654	0.36487	0.99469
A0A3Q0CYM6_1835_S	0.24135	0.93058	0.36784	0.99469
A0A1U8CK19_124_S	-0.23951	-0.92304	0.37162	0.99469
A0A1U8CK19_125_S	-0.23951	-0.92304	0.37162	0.99469
P02094_88_S	0.23918	0.92169	0.3723	0.99469
A0A1U7QDI9_87_S	0.23905	0.92115	0.37257	0.99469
A0A1U7Q9B0_175_S	0.23889	0.92049	0.37291	0.99469
A0A3Q0CG76_58_S	0.23633	0.91003	0.37821	0.99469
A0A3Q0D281_306_S	0.23364	0.8991	0.3838	0.99469
A0A3Q0CQS7_778_S	0.2331	0.89687	0.38495	0.99469
A0A1U7Q9Q4_221_T	-0.2324	-0.89403	0.38642	0.99469
A0A3Q0D8M6_349_S	0.23239	0.89401	0.38643	0.99469
A0A3Q0DBV4_381_S	0.23086	0.88777	0.38966	0.99469
A0A1U8BQT2_399_S	0.23079	0.88748	0.38981	0.99469
A0A1U8BDX2_1366_S	0.22649	0.87006	0.39894	0.99469
P02094_51_S	0.22602	0.86817	0.39994	0.99469
A0A1U7Q626_241_S	0.22402	0.86006	0.40424	0.99469
A0A1U7QS82_138_S	0.22291	0.85557	0.40664	0.99469
A0A1U7QS82_140_S	0.22291	0.85557	0.40664	0.99469
A0A3Q0DGM2_670_S	0.22209	0.85227	0.40841	0.99469
A0A1U7QFR6_663_S	0.22175	0.85088	0.40915	0.99469
A0A1U7R9V9_137_S	0.22047	0.84574	0.41192	0.99469
A0A3Q0DGM2_962_S	-0.22012	-0.84433	0.41268	0.99469
A0A3Q0CQS7_640_S	0.22006	0.84408	0.41281	0.99469
A0A1U7Q8U9_168_S	0.21753	0.83389	0.41834	0.99469
A0A1U8CAV4_1689_S	0.21748	0.83371	0.41844	0.99469
A0A1U7Q7X8_1274_S	0.21699	0.83172	0.41953	0.99469
A0A1U7QJZ7_1845_T	-0.21698	-0.83169	0.41954	0.99469
A0A3Q0CQL3_101_S	0.21679	0.83093	0.41996	0.99469
A0A1U7QRU0_36_S	-0.21459	-0.82209	0.42481	0.99469
A0A1U8BY49_230_S	-0.21418	-0.82042	0.42573	0.99469
A0A1U8BUR8_206_T	-0.21398	-0.81961	0.42617	0.99469
A0A1U7Q7X8_1040_S	-0.2139	-0.81931	0.42634	0.99469
A0A3Q0CLT5_361_S	-0.21338	-0.8172	0.4275	0.99469
A0A0G2YHW0_278_S	0.21323	0.81662	0.42782	0.99469
A0A1U8BDX2_492_S	0.21144	0.80943	0.43181	0.99469
A0A1U7QFR6_490_S	0.2107	0.80647	0.43346	0.99469
A0A1U7R791_165_S	0.20958	0.802	0.43596	0.99469
A0A1U7R791_166_S	0.20958	0.802	0.43596	0.99469
A0A3Q0CQJ4_458_S	0.20956	0.80192	0.436	0.99469
A0A3Q0D9E2_217_S	-0.20795	-0.79546	0.43963	0.99469
A0A1U8CIM1_680_S	-0.20749	-0.79365	0.44065	0.99469
A0A3Q0CWG3_633_S	0.2071	0.79208	0.44153	0.99469
A0A3Q0CQS7_931_S	0.20707	0.79195	0.4416	0.99469
A0A1U7QTC6_89_S	0.20675	0.79066	0.44233	0.99469
A0A3Q0DCR1_153_S	0.2066	0.79007	0.44267	0.99469
A0A1U8CZB0_86_S	-0.20614	-0.78825	0.44369	0.99469
A0A3Q0CYD2_274_S	0.20507	0.78396	0.44613	0.99469
A0A3Q0CY03_99_S	0.2041	0.78007	0.44834	0.99469
A0A1U8CC26_207_S	0.20398	0.77962	0.44859	0.99469
A0A1U8BQ25_382_S	0.20379	0.77887	0.44902	0.99469
A0A1U7QDE6_285_S	-0.20261	-0.77414	0.45172	0.99469
A0A1U8CN03_1233_S	-0.2005	-0.76575	0.45654	0.99469
A0A1U8CN03_1234_S	-0.2005	-0.76575	0.45654	0.99469
A0A1U7R056_114_S	0.19929	0.76094	0.45932	0.99469
P01945_81_S	0.19703	0.75195	0.46454	0.99469
A0A3Q0D904_68_S	-0.1966	-0.75023	0.46554	0.99469
A0A3Q0D7D0_560_T	0.19633	0.74918	0.46615	0.99469
A0A3Q0CMJ1_259_S	0.19518	0.74462	0.46882	0.99469
A0A3Q0CK30_2397_S	-0.19352	-0.73805	0.47267	0.99469
A0A1U8CN30_475_S	-0.19201	-0.73206	0.47621	0.99469
A0A3Q0CFK1_223_S	-0.19112	-0.72855	0.47829	0.99469
A0A1U7QPL5_163_S	-0.19054	-0.72625	0.47965	0.99469
A0A1U7R8T5_290_S	0.19032	0.72537	0.48018	0.99469
A0A1U8C353_218_S	-0.18955	-0.72231	0.48199	0.99469
A0A1U8BX22_546_S	-0.18944	-0.7219	0.48224	0.99469
A0A1U7RF50_481_S	-0.18832	-0.71748	0.48488	0.99469
A0A3Q0DCP2_1712_S	-0.18817	-0.71689	0.48523	0.99469
A0A1U7QCY9_139_S	-0.18796	-0.71605	0.48573	0.99469
A0A1U8CKE4_1618_S	0.18636	0.70975	0.48951	0.99469
A0A1U7QQ61_304_S	-0.18582	-0.70758	0.49082	0.99469
A0A1U8CBA9_38_S	0.18472	0.70328	0.49341	0.99469
A0A3Q0CW47_441_T	0.18466	0.70304	0.49356	0.99469
A0A3Q0CMM7_1804_T	0.18437	0.70187	0.49426	0.99469
A0A3Q0CMM7_1805_T	0.18437	0.70187	0.49426	0.99469
A0A3Q0CMM7_1806_T	0.18437	0.70187	0.49426	0.99469
A0A3Q0CYM6_1897_T	-0.18433	-0.70172	0.49436	0.99469
A0A1U8CB54_631_S	-0.17881	-0.68001	0.50759	0.99469
A0A3Q0CIA4_323_S	0.17778	0.67596	0.51008	0.99469
A0A1U7QJB5_192_S	-0.17572	-0.66788	0.51507	0.99469
A0A1U7R5X7_2153_S	0.17508	0.66538	0.51662	0.99469
A0A1U8C7K3_107_S	-0.17483	-0.66438	0.51724	0.99469
A0A1U7R708_870_S	0.17459	0.66346	0.51781	0.99469
A0A3Q0CSG7_30_S	0.17445	0.6629	0.51816	0.99469
A0A1U8C3K2_583_S	0.17274	0.65618	0.52235	0.99469
A0A1U7RDB7_239_S	0.17248	0.65516	0.52298	0.99469
A0A3Q0D1W4_46_S	-0.17017	-0.64613	0.52865	0.99469
A0A3Q0CQS7_994_S	0.16962	0.64397	0.53	0.99469
A0A3Q0D8C7_1146_S	0.16873	0.64053	0.53217	0.99469
A0A3Q0D9H5_489_S	-0.16798	-0.63757	0.53404	0.99469
A0A3Q0DAU5_342_S	0.16742	0.6354	0.53542	0.99469
A0A3Q0CRK6_154_S	0.16648	0.63174	0.53774	0.99469
A0A1U7R7J3_87_S	0.16633	0.63115	0.53811	0.99469
A0A3Q0CQS7_747_S	0.16503	0.62607	0.54134	0.99469
A0A1U7Q7X8_609_S	0.16443	0.62372	0.54284	0.99469
A0A1U7Q7X8_610_S	0.16443	0.62372	0.54284	0.99469
A0A1U7Q412_106_S	0.16443	0.62372	0.54284	0.99469
A0A3Q0DCP2_1115_S	0.16421	0.62289	0.54337	0.99469
A0A1U8BQ72_620_S	0.16291	0.61782	0.54661	0.99469
A0A1U7R8F8_51_S	-0.1621	-0.61464	0.54865	0.99469
A0A1U7QXN1_766_S	-0.16077	-0.60949	0.55197	0.99469
A0A1U8CV72_598_S	0.1606	0.6088	0.55241	0.99469
A0A1U8CK90_80_S	0.16036	0.60789	0.55299	0.99469
A0A1U8CN03_2355_S	-0.16007	-0.60676	0.55372	0.99469
A0A1U7R141_2040_S	0.15993	0.60621	0.55408	0.99469
A0A1U8CM42_100_S	0.15843	0.60036	0.55786	0.99469
A0A1U7QIZ4_14_S	-0.1578	-0.59793	0.55944	0.99469
A0A1U7QK87_238_S	-0.1561	-0.59131	0.56374	0.99469
A0A3Q0CJ32_151_S	-0.15513	-0.58755	0.56619	0.99469
A0A1U8CB54_673_S	0.15336	0.58071	0.57067	0.99469
A0A1U7QMS3_399_S	-0.14925	-0.56477	0.58117	0.99469
A0A1U7QMA4_170_S	0.14875	0.56282	0.58246	0.99469
A0A3Q0D8M5_345_S	0.14798	0.55987	0.58441	0.99469
A0A1U8CFP2_148_S	0.14755	0.5582	0.58552	0.99469
A0A3Q0D0T5_257_S	-0.14749	-0.55796	0.58568	0.99469
A0A1U7R0P2_13_S	0.14747	0.55787	0.58574	0.99469
A0A1U8CB54_650_S	0.14742	0.5577	0.58586	0.99469
A0A3Q0D792_32_S	0.14681	0.55533	0.58743	0.99469
A0A1U7Q8B8_36_S	0.14601	0.55225	0.58948	0.99469
A0A1U7R141_1688_S	0.14564	0.55081	0.59045	0.99469
A0A3Q0D281_304_S	0.14509	0.54869	0.59186	0.99469
A0A1U7QFZ3_246_S	0.14503	0.54846	0.59202	0.99469
A0A1U8CBH0_166_S	0.14487	0.54782	0.59244	0.99469
A0A1U7QM86_1162_S	-0.14454	-0.54658	0.59327	0.99469
A0A1U8BTI8_289_S	-0.14443	-0.54613	0.59357	0.99469
A0A1U7QRS2_394_S	0.14399	0.54443	0.59471	0.99469
A0A3Q0CFT2_226_S	-0.14268	-0.53937	0.5981	0.99469
A0A1U7QFR6_910_S	0.14244	0.53845	0.59873	0.99469
A0A1U8CLZ8_644_S	-0.14216	-0.53737	0.59945	0.99469
A0A1U7QB70_10_S	-0.14193	-0.53649	0.60004	0.99469
A0A1U7QSW2_165_S	-0.13971	-0.52793	0.60582	0.99469
A0A3Q0CV02_250_S	-0.13897	-0.52509	0.60774	0.99469
A0A1U7QK92_8_S	-0.13783	-0.5207	0.61072	0.99469
A0A1U7QEA5_363_S	-0.13764	-0.51996	0.61121	0.99469
A0A1U7RGP2_2_S	-0.13753	-0.51953	0.61151	0.99469
A0A1U8CNN7_96_S	0.13555	0.51191	0.61669	0.99469
A0A1U7QFR6_1109_S	-0.13333	-0.50338	0.62252	0.99469
A0A1U7QV17_999_S	0.13305	0.50231	0.62326	0.99469
A0A1U8C0K2_103_S	-0.13282	-0.50141	0.62387	0.99469
A0A1U8C0K2_110_S	-0.13282	-0.50141	0.62387	0.99469
A0A1U7R303_274_S	0.13224	0.49917	0.62541	0.99469
A0A1U8C8H3_94_S	-0.13102	-0.49451	0.62862	0.99469
A0A3Q0DDU7_680_S	0.13095	0.49423	0.6288	0.99469
A0A3Q0DAB4_69_S	-0.13084	-0.49379	0.62911	0.99469
A0A3Q0DDU7_686_S	0.13064	0.49305	0.62962	0.99469
A0A1U8CFP2_149_S	0.12847	0.48469	0.63539	0.99469
A0A3Q0D8M6_350_S	-0.12845	-0.48463	0.63544	0.99469
A0A1U7QB99_113_S	-0.12807	-0.48317	0.63644	0.99469
A0A1U7R733_50_S	-0.12632	-0.47645	0.64111	0.99469
A0A1U7QUD1_2717_S	-0.12608	-0.47556	0.64172	0.99469
A0A3Q0DCR1_120_S	0.12603	0.47533	0.64188	0.99469
A0A3Q0CQS7_1391_S	0.12572	0.47417	0.64269	0.99469
A0A1U8CIM1_670_S	-0.1244	-0.46912	0.64621	0.99469
A0A3Q0CFQ5_291_S	0.12202	0.46001	0.65257	0.99469
A0A1U8CIM1_253_S	0.12167	0.45867	0.65351	0.99469
A0A1U7QB99_94_S	-0.11984	-0.45164	0.65845	0.99469
A0A3Q0CRL2_263_T	-0.11941	-0.45001	0.65959	0.99469
A0A3Q0CRL2_265_S	-0.11941	-0.45001	0.65959	0.99469
A0A1U7QHF7_211_S	-0.1191	-0.44881	0.66044	0.99469
A0A3Q0CYM6_1710_T	-0.11834	-0.44592	0.66248	0.99469
P02094_53_S	-0.11801	-0.44467	0.66335	0.99469
A0A3Q0D3I4_2_S	0.11751	0.44275	0.66471	0.99469
A0A3Q0CPB3_752_S	-0.1174	-0.44231	0.66502	0.99469
A0A1U7R7J3_19_S	0.11602	0.43707	0.66873	0.99469
A0A1U7QKE4_257_S	0.11593	0.43673	0.66897	0.99469
A0A1U8BV58_838_S	0.11537	0.43458	0.67049	0.99469
A0A1U7R2V4_52_S	0.1149	0.43279	0.67176	0.99469
A0A1U7R3V7_74_S	-0.11187	-0.42122	0.67999	0.99469
A0A1U8CLV4_30_S	-0.11044	-0.41577	0.68388	0.99469
A0A1U7QMT7_29_S	-0.11043	-0.41575	0.68389	0.99469
A0A1U7R8F8_23_S	-0.10957	-0.41244	0.68626	0.99469
A0A3Q0CUI3_266_S	-0.10903	-0.41039	0.68773	0.99469
A0A1U8BQ25_175_S	0.10839	0.40794	0.68948	0.99469
A0A3Q0DBB3_909_S	-0.10838	-0.40792	0.6895	0.99469
A0A1U8CE17_552_S	0.10782	0.40579	0.69103	0.99469
A0A3Q0CG49_198_T	-0.10743	-0.40432	0.69209	0.99469
Q0QER7_324_S	-0.1071	-0.40305	0.693	0.99469
A0A1U8CQZ1_112_S	-0.10567	-0.3976	0.69692	0.99469
A0A1U8CV31_226_S	0.10515	0.39562	0.69835	0.99469
A0A1U7Q8K6_299_S	0.10453	0.39326	0.70005	0.99469
A0A1U8CN03_2658_S	0.10449	0.39311	0.70016	0.99469
A0A1U7QX07_548_S	0.10413	0.39175	0.70114	0.99469
A0A3Q0CYM6_2096_S	-0.10283	-0.38679	0.70473	0.99469
A0A1U7R7F5_917_S	-0.10199	-0.38363	0.70702	0.99469
A0A1U7QBB0_80_S	0.1	0.37605	0.71252	0.99469
A0A3Q0CER1_12_S	0.099734	0.37504	0.71325	0.99469
A0A3Q0CQS7_939_S	-0.099194	-0.37299	0.71474	0.99469
A0A1U7RAP2_1255_S	-0.098308	-0.36963	0.71719	0.99469
A0A1U8CIZ3_512_S	-0.097894	-0.36806	0.71834	0.99469
A0A3Q0DAU5_538_S	-0.097636	-0.36707	0.71905	0.99469
A0A3Q0D898_242_S	-0.097462	-0.36641	0.71953	0.99469
A0A1U8BVD5_155_S	0.096794	0.36388	0.72139	0.99469
A0A3Q0D080_146_S	0.096462	0.36262	0.72231	0.99469
A0A1U7R899_181_S	0.096101	0.36125	0.72331	0.99469
A0A1U8CB54_809_S	0.095423	0.35868	0.72519	0.99469
A0A3Q0CIA4_372_S	0.093948	0.35308	0.72929	0.99469
A0A1U7R0Y9_383_S	-0.093536	-0.35152	0.73043	0.99469
A0A1U8BSQ8_2_S	-0.093528	-0.35149	0.73046	0.99469
A0A1U7R8T5_621_S	0.092764	0.3486	0.73258	0.99469
A0A3Q0CVS1_516_S	-0.092432	-0.34734	0.7335	0.99469
A0A1U7QTV5_108_S	0.092094	0.34605	0.73445	0.99469
A0A3Q0CL43_460_Y	0.091673	0.34446	0.73562	0.99469
A0A1U7QTX3_10_S	-0.091413	-0.34347	0.73635	0.99469
A0A1U7R3V7_67_S	-0.090552	-0.34021	0.73875	0.99469
A0A1U7QXZ8_739_S	0.090407	0.33966	0.73915	0.99469
A0A3Q0DGM2_412_S	0.08985	0.33755	0.74071	0.99469
A0A3Q0CLT5_547_T	0.089469	0.33611	0.74177	0.99469
A0A1U8CN03_1989_S	0.089289	0.33543	0.74228	0.99469
A0A1U8CN03_1991_T	0.089289	0.33543	0.74228	0.99469
A0A3Q0D4Q2_101_S	-0.087045	-0.32693	0.74856	0.99469
A0A1U7QEM6_86_S	0.08678	0.32593	0.7493	0.99469
A0A1U7QEM6_88_S	0.08678	0.32593	0.7493	0.99469
A0A3Q0C9A0_530_S	-0.086674	-0.32553	0.74959	0.99469
A0A3Q0CQI7_673_S	0.086188	0.32369	0.75096	0.99469
A0A1U8CBA9_25_S	0.085608	0.3215	0.75258	0.99469
A0A1U8CTP3_148_S	-0.084595	-0.31766	0.75543	0.99469
A0A1U7QDJ2_640_S	-0.084146	-0.31597	0.75669	0.99469
A0A1U7QCF2_169_S	-0.083118	-0.31208	0.75958	0.99469
A0A3Q0CSG1_3017_S	0.082952	0.31145	0.76005	0.99469
A0A1U7R5M9_335_S	0.082588	0.31008	0.76107	0.99469
A0A3Q0DGM2_437_S	-0.08145	-0.30577	0.76428	0.99469
A0A1U7R1X1_9_S	0.080833	0.30344	0.76601	0.99469
A0A1U7RIJ7_526_S	0.080734	0.30307	0.76629	0.99469
A0A3Q0CA79_141_S	-0.080079	-0.30059	0.76814	0.99469
A0A1U7Q3Q9_268_S	-0.079752	-0.29936	0.76906	0.99469
A0A3Q0CQL3_635_S	0.079266	0.29752	0.77044	0.99469
A0A1U7R304_2_S	0.079213	0.29732	0.77059	0.99469
A0A1U8CFP2_342_S	0.079086	0.29684	0.77095	0.99469
A0A3Q0CCZ5_495_S	0.078706	0.29541	0.77202	0.99469
A0A1U7R032_116_S	-0.078162	-0.29335	0.77356	0.99469
A0A1U7QVW6_1364_S	0.076714	0.28789	0.77765	0.99469
A0A1U7R1J5_261_S	0.076475	0.28698	0.77833	0.99469
A0A1U8C0M6_17_S	-0.076434	-0.28683	0.77845	0.99469
A0A1U7Q6W2_43_S	-0.075801	-0.28444	0.78024	0.99469
A0A1U8BRN3_216_Y	-0.075749	-0.28424	0.78039	0.99469
A0A1U7QFP5_601_S	0.075564	0.28354	0.78091	0.99469
A0A1U8BQ25_645_S	0.075059	0.28164	0.78234	0.99469
A0A1U7QFR6_1415_S	0.074171	0.27829	0.78486	0.99469
A0A3Q0D085_60_S	-0.072645	-0.27253	0.78919	0.99469
A0A3Q0D8U4_323_S	-0.072551	-0.27218	0.78946	0.99469
A0A3Q0CCS4_203_S	0.07187	0.26961	0.79139	0.99469
A0A1U8BYT1_814_S	0.071556	0.26843	0.79228	0.99469
A0A1U7QBK2_2102_S	0.071196	0.26707	0.79331	0.99469
A0A1U8CIM1_243_S	0.070186	0.26326	0.79618	0.99469
A0A1U8C7K3_950_S	-0.070107	-0.26296	0.79641	0.99469
A0A3Q0DAJ2_3_S	0.069622	0.26114	0.79779	0.99469
A0A1U7Q5G4_24_S	-0.06954	-0.26083	0.79802	0.99469
A0A1U8CFT4_218_S	0.069357	0.26013	0.79855	0.99469
A0A1U7QM86_1032_S	0.068827	0.25814	0.80005	0.99469
A0A3Q0CRL2_1244_S	-0.068666	-0.25753	0.80051	0.99469
A0A1U8CN03_1977_S	0.068521	0.25699	0.80093	0.99469
A0A1U8CN03_1979_T	0.068521	0.25699	0.80093	0.99469
A0A3Q0CGM9_353_S	-0.068217	-0.25584	0.80179	0.99469
A0A1U7QWH6_443_S	-0.06764	-0.25366	0.80344	0.99469
A0A3Q0CYA1_308_S	-0.066492	-0.24934	0.80672	0.99469
A0A1U7QSW4_284_S	-0.063889	-0.23954	0.81416	0.99469
A0A3Q0CWW0_445_S	0.062233	0.23331	0.8189	0.99469
A0A3Q0DBJ2_263_S	-0.061428	-0.23028	0.82121	0.99469
A0A1U8CB54_541_S	0.061369	0.23005	0.82138	0.99469
A0A1U8CB54_543_S	0.061369	0.23005	0.82138	0.99469
A0A1U7QME6_106_S	0.061331	0.22991	0.82148	0.99469
A0A1U7QT87_2_S	0.059705	0.22379	0.82615	0.99469
A0A3Q0CG72_173_S	-0.058982	-0.22108	0.82823	0.99469
A0A1U8C7K3_251_S	0.057542	0.21566	0.83236	0.99469
A0A1U7QCF2_325_S	-0.057445	-0.2153	0.83264	0.99469
A0A3Q0CU68_342_S	0.057112	0.21404	0.8336	0.99469
A0A1U8BWM0_519_S	-0.056373	-0.21126	0.83573	0.99469
A0A1U7R5F5_454_S	-0.056279	-0.21091	0.83599	0.99469
A0A1U7R9A9_38_S	0.055574	0.20826	0.83802	0.99469
A0A1U7QSM1_338_S	0.055407	0.20763	0.8385	0.99469
A0A3Q0D281_347_S	-0.055016	-0.20616	0.83963	0.99469
A0A1U7Q6Q9_109_S	0.053481	0.20039	0.84405	0.99469
A0A1U8CB54_318_S	0.052376	0.19624	0.84724	0.99469
A0A1U8C2Z9_348_S	0.05148	0.19288	0.84983	0.99469
A0A1U8C1L0_257_S	0.051443	0.19274	0.84993	0.99469
K9RY96_226_S	0.050833	0.19045	0.85169	0.99469
A0A1U7QTG3_17_S	-0.04824	-0.18071	0.85919	0.99469
A0A3Q0CYM6_388_S	0.047863	0.17929	0.86028	0.99469
A0A1U8CB54_533_S	-0.046816	-0.17536	0.86331	0.99469
A0A3Q0CZY2_92_S	0.046204	0.17307	0.86508	0.99469
A0A1U8CPQ8_55_S	0.044479	0.16659	0.87007	0.99469
A0A3Q0CU68_313_S	0.043841	0.16419	0.87193	0.99469
A0A3Q0D1U8_1942_S	0.041969	0.15717	0.87735	0.99469
A0A1U7QSW4_379_S	0.041277	0.15458	0.87936	0.99469
A0A3Q0CDL3_227_S	-0.040679	-0.15233	0.8811	0.99469
A0A1U8CP82_94_S	0.039987	0.14974	0.88311	0.99469
A0A3Q0CFQ5_290_S	0.038988	0.14599	0.88601	0.99469
A0A3Q0CNF9_131_T	0.038972	0.14593	0.88606	0.99469
A0A1U7QM86_1111_S	-0.037874	-0.14181	0.88925	0.99469
A0A1U7QP81_515_S	0.03771	0.1412	0.88972	0.99469
A0A1U7RAV7_81_T	-0.0375	-0.14041	0.89034	0.99469
A0A1U8CS22_573_S	0.037414	0.14009	0.89059	0.99469
A0A3Q0DCP2_1190_S	0.037293	0.13964	0.89094	0.99469
A0A1U7Q878_2_S	-0.036348	-0.13609	0.89369	0.99469
A0A1U8BQ25_509_S	0.034483	0.1291	0.89911	0.99469
A0A1U7R4J4_43_S	-0.034297	-0.1284	0.89966	0.99469
A0A1U7RCF8_159_S	-0.033844	-0.12671	0.90098	0.99469
A0A3Q0DFH4_72_S	-0.032553	-0.12187	0.90474	0.99469
A0A1U8CN03_1365_S	-0.032442	-0.12145	0.90506	0.99469
A0A1U8CTP3_204_S	-0.032364	-0.12116	0.90529	0.99469
A0A1U7R5X7_2125_S	0.031851	0.11924	0.90678	0.99469
P02094_87_S	0.03082	0.11537	0.90979	0.99469
Q6LEK0_59_S	0.0305	0.11417	0.91072	0.99469
A0A3Q0CMM7_764_S	0.029726	0.11127	0.91298	0.99469
A0A3Q0CMM7_765_S	0.029726	0.11127	0.91298	0.99469
A0A3Q0CUI3_14_S	-0.029619	-0.11087	0.91329	0.99469
A0A3Q0CK30_2322_S	-0.029267	-0.10955	0.91432	0.99469
A0A1U8CKE4_1976_S	0.028463	0.10654	0.91666	0.99469
A0A3Q0CVN6_116_S	-0.027775	-0.10397	0.91867	0.99469
A0A1U8CN03_2001_S	0.027559	0.10316	0.9193	0.99469
A0A1U8CN03_2003_S	0.027559	0.10316	0.9193	0.99469
A0A3Q0CVJ3_39_S	-0.027361	-0.10242	0.91988	0.99469
A0A3Q0CF10_467_S	-0.026854	-0.10051	0.92136	0.99469
A0A3Q0CPK9_277_S	-0.026826	-0.10041	0.92144	0.99469
A0A1U7QE07_125_S	0.026502	0.099197	0.92239	0.99469
A0A1U8CN03_2537_S	0.025742	0.096349	0.92461	0.99469
A0A3Q0DDL6_266_S	-0.025293	-0.094667	0.92592	0.99469
A0A3Q0CUI3_201_T	-0.024965	-0.093438	0.92688	0.99469
A0A3Q0CF38_908_S	-0.024454	-0.091527	0.92837	0.99469
A0A3Q0DAB4_108_S	-0.023786	-0.089026	0.93032	0.99469
A0A1U8CAV4_1778_S	0.023039	0.086226	0.93251	0.99469
A0A3Q0CQC3_571_S	-0.021273	-0.079615	0.93767	0.99469
A0A1U8BV58_888_S	0.019202	0.071862	0.94373	0.99469
A0A3Q0D848_667_S	0.019114	0.071531	0.94399	0.99469
A0A3Q0DDZ1_79_S	0.018864	0.070596	0.94472	0.99469
A0A3Q0D9H5_524_S	0.017318	0.064808	0.94924	0.99469
A0A1U7QWN6_128_S	-0.015954	-0.059701	0.95324	0.99469
A0A3Q0CMM7_1296_S	-0.015833	-0.059251	0.95359	0.99469
A0A3Q0CYA1_326_S	0.014908	0.055788	0.9563	0.99469
A0A3Q0CYA1_328_S	0.014908	0.055788	0.9563	0.99469
A0A1U7QNG4_178_S	0.014899	0.055754	0.95633	0.99469
A0A1U8CIZ3_664_S	0.014752	0.055204	0.95676	0.99469
A0A3Q0D5Q4_136_S	-0.014415	-0.053941	0.95774	0.99469
A0A1U7QT87_23_T	-0.014264	-0.053376	0.95819	0.99469
A0A3Q0DAY5_354_S	-0.014074	-0.052666	0.95874	0.99469
A0A1U8BQ25_528_S	-0.013701	-0.051269	0.95984	0.99469
A0A1U8BQU8_628_S	-0.013498	-0.050509	0.96043	0.99469
A0A1U8C7K3_1116_S	0.013249	0.049576	0.96116	0.99469
A0A1U7R0S2_394_T	0.013039	0.048793	0.96177	0.99469
K9RY96_222_T	0.012738	0.047665	0.96266	0.99469
A0A3Q0DFZ6_119_S	-0.01243	-0.046514	0.96356	0.99469
A0A3Q0D557_393_S	-0.01227	-0.045914	0.96403	0.99469
A0A1U7R965_72_S	-0.012205	-0.045669	0.96422	0.99469
A0A1U7QRM3_299_S	-0.012029	-0.045013	0.96473	0.99469
A0A3Q0D0S9_189_S	0.011755	0.043985	0.96554	0.99469
A0A1U7QKS4_227_T	0.011641	0.043558	0.96587	0.99469
A0A1U8BMH5_35_S	-0.011548	-0.043211	0.96614	0.99469
A0A1U8BQ25_655_S	0.011427	0.04276	0.9665	0.99469
A0A1U7QS96_148_S	-0.010372	-0.03881	0.96959	0.99469
A0A1U7R8T5_346_S	-0.010011	-0.037461	0.97065	0.99469
A0A3Q0CCQ4_1976_S	-0.0096538	-0.036123	0.97169	0.99469
A0A1U7RFX1_143_S	0.0078386	0.02933	0.97702	0.99494
A0A1U7QM86_1094_S	-0.0071808	-0.026869	0.97894	0.99494
A0A3Q0D1K7_3_S	0.0071292	0.026676	0.97909	0.99494
A0A1U7R2G4_51_S	0.006635	0.024827	0.98054	0.99494
A0A1U7RAP2_1356_S	0.0061476	0.023003	0.98197	0.99494
A0A1U8CN03_1220_S	0.0056466	0.021128	0.98344	0.99494
A0A3Q0DFH4_368_S	-0.0043544	-0.016293	0.98723	0.9958
A0A3Q0CID7_180_S	-0.0028849	-0.010794	0.99154	0.9958
A0A1U7QK87_149_S	0.0026696	0.0099888	0.99217	0.9958
A0A1U7RB44_57_T	-0.0024472	-0.0091566	0.99282	0.9958
A0A1U7QVU3_228_S	-0.0020863	-0.0078061	0.99388	0.9958
A0A1U8CB54_137_S	0	0	1	1

## Sheet: heart-anova
	f.value	p.value	#NAME?	FDR	Fisher's LSD
A0A1U7QTQ7_S15	28.308	1.8008e-05	4.7445	0.0044299	T2 - T0; T4 - T0; T6 - T0; T4 - T2; T6 - T2; T4 - T6
A0A1U7Q7X8_S1274	18.48	0.00013244	3.878	0.01629	T0 - T2; T0 - T4; T0 - T6; T2 - T4; T2 - T6; T4 - T6
A0A3Q0CG49_S339	15.767	0.00026867	3.5708	0.022031	T0 - T2; T0 - T4; T0 - T6; T2 - T4; T6 - T2; T6 - T4
P02094_S126	13.786	0.00048007	3.3187	0.029524	T2 - T0; T4 - T0; T6 - T0; T4 - T2; T6 - T2; T4 - T6
A0A1U8CBT8_S17	10.719	0.0013572	2.8674	0.057974	T0 - T2; T0 - T4; T0 - T6; T4 - T2; T6 - T2; T6 - T4
A0A1U7Q2X0_S242	10.609	0.001414	2.8496	0.057974	T0 - T2; T4 - T0; T6 - T0; T4 - T2; T6 - T2; T4 - T6
A0A3Q0CCQ4_S1976	6.9938	0.0067048	2.1736	0.21274	T2 - T0; T0 - T4; T0 - T6; T2 - T4; T2 - T6; T4 - T6
A0A1U7RDJ6_S438	6.9308	0.0069185	2.16	0.21274	T2 - T0; T0 - T4; T0 - T6; T2 - T4; T2 - T6; T6 - T4
A0A1U7QQB2_S42	6.2921	0.0096076	2.0174	0.24956	T0 - T2; T0 - T4; T0 - T6; T2 - T4; T2 - T6; T6 - T4
A0A1U8CZB0_S86	6.1898	0.010145	1.9938	0.24956	T2 - T0; T0 - T4; T0 - T6; T2 - T4; T2 - T6; T6 - T4
A0A1U8C877_S563	5.3047	0.016628	1.7792	0.35064	T2 - T0; T0 - T4; T0 - T6; T2 - T4; T2 - T6; T6 - T4
A0A1U8BPM1_S747	5.2564	0.017104	1.7669	0.35064	T2 - T0; T4 - T0; T6 - T0; T2 - T4; T2 - T6; T4 - T6
A0A1U8BPM1_S1278	4.8871	0.021328	1.6711	0.35441	T0 - T2; T4 - T0; T6 - T0; T4 - T2; T6 - T2; T4 - T6
A0A1U8C0M6_S17	4.7109	0.023769	1.624	0.35441	T2 - T0; T4 - T0; T6 - T0; T4 - T2; T2 - T6; T4 - T6
A0A1U8BPD9_S474	4.6614	0.024514	1.6106	0.35441	T0 - T2; T4 - T0; T6 - T0; T4 - T2; T6 - T2; T6 - T4
A0A1U8CCV8_S3	4.6583	0.024562	1.6097	0.35441	T0 - T2; T0 - T4; T2 - T4; T6 - T2; T6 - T4
A0A3Q0CTY3_S119	4.2548	0.031783	1.4978	0.35441	T0 - T2; T4 - T0; T0 - T6; T4 - T2; T6 - T2; T4 - T6
A0A1U7QDE6_S275	4.2483	0.031918	1.496	0.35441	T2 - T0; T4 - T0; T6 - T0; T2 - T4; T2 - T6; T6 - T4
A0A1U8CLV4_S30	4.2376	0.032142	1.4929	0.35441	T2 - T0; T0 - T4; T0 - T6; T2 - T4; T2 - T6; T6 - T4
A0A1U7QX40_S203	4.1793	0.033396	1.4763	0.35441	T0 - T2; T0 - T4; T0 - T6; T2 - T4; T2 - T6; T4 - T6
A0A1U7QX40_S204	4.1793	0.033396	1.4763	0.35441	T0 - T2; T0 - T4; T0 - T6; T2 - T4; T2 - T6; T4 - T6
A0A3Q0CMM7_T742	4.1271	0.034568	1.4613	0.35441	T0 - T2; T4 - T0; T0 - T6; T4 - T2; T6 - T2; T4 - T6
A0A1U8BY49_S230	4.1187	0.034762	1.4589	0.35441	T2 - T0; T0 - T4; T0 - T6; T2 - T4; T2 - T6; T6 - T4
A0A1U7Q3S0_S2	4.0403	0.036626	1.4362	0.35441	T0 - T2; T0 - T4; T6 - T0; T2 - T4; T6 - T2; T6 - T4
A0A1U8C877_S75	3.9647	0.038535	1.4141	0.35441	T0 - T2; T0 - T4; T0 - T6; T2 - T4; T2 - T6; T6 - T4
A0A1U7R7F5_S917	3.9325	0.039384	1.4047	0.35441	T0 - T2; T0 - T4; T0 - T6; T2 - T4; T6 - T4
A0A1U7R7J3_S19	3.9218	0.03967	1.4015	0.35441	T2 - T0; T0 - T4; T0 - T6; T2 - T4; T2 - T6; T6 - T4
A0A1U7QBK2_S2102	3.8972	0.040339	1.3943	0.35441	T0 - T2; T0 - T4; T2 - T4; T6 - T2; T6 - T4
A0A3Q0C9A0_S530	3.5113	0.052774	1.2776	0.43311	T2 - T0; T0 - T4; T2 - T4; T2 - T6; T6 - T4
A0A3Q0CQL3_T622	3.5101	0.052819	1.2772	0.43311	T0 - T2; T0 - T4; T0 - T6; T4 - T2; T6 - T2; T4 - T6
A0A1U7QJ97_Y240	3.4611	0.0547	1.262	0.43407	T0 - T2; T4 - T0; T4 - T2; T6 - T2; T4 - T6

## Sheet: h t0-t2-t3-t4
I da	correlation	t-stat	p-value	FDR				correlation	t-stat	p-value	FDR
A0A1U7Q7X8_S1274	-0.86457	-6.2034	0	0.0078751			A0A1U7QK87_S231	0.63611	2.9725	0.01	0.47
A0A3Q0CCQ4_S1976	-0.71085	-3.644	0	0.26155			A0A1U7QTQ7_S15	0.62436	2.8819	0.01	0.47
A0A1U7QX40_S203	-0.69205	-3.4567	0	0.26155			A0A3Q0D7Q3_S444	0.60147	2.7146	0.02	0.47
A0A1U7QX40_S204	-0.69205	-3.4567	0	0.26155			A0A1U7QCX1_T208	0.57622	2.5421	0.02	0.47
A0A1U7QK87_S231	0.63611	2.9725	0.01	0.47			A0A1U7Q2X0_S242	0.57532	2.5361	0.02	0.47
A0A1U7QTQ7_S15	0.62436	2.8819	0.01	0.47			P02094_S126	0.54457	2.341	0.04	0.58454
A0A1U7QQB2_S42	-0.61825	-2.8361	0.01	0.47			A0A1U8BPM1_S1278	0.54337	2.3337	0.04	0.58454
A0A1U8C877_S563	-0.60932	-2.7707	0.02	0.47			A0A3Q0CCS4_S203	-0.53929	-2.309	0.04	0.58454
A0A3Q0D7Q3_S444	0.60147	2.7146	0.02	0.47			A0A1U7R308_S804	-0.58625	-2.6091	0.02	0.47
A0A1U7R6F7_T198	-0.59455	-2.6661	0.02	0.47			A0A1U7R6F7_T198	-0.59455	-2.6661	0.02	0.47
A0A1U7R308_S804	-0.58625	-2.6091	0.02	0.47			A0A1U8C877_S563	-0.60932	-2.7707	0.02	0.47
A0A1U7QCX1_T208	0.57622	2.5421	0.02	0.47			A0A1U7QQB2_S42	-0.61825	-2.8361	0.01	0.47
A0A1U7Q2X0_S242	0.57532	2.5361	0.02	0.47			A0A1U7QX40_S203	-0.69205	-3.4567	0	0.26155
P02094_S126	0.54457	2.341	0.04	0.58454			A0A1U7QX40_S204	-0.69205	-3.4567	0	0.26155
A0A1U8BPM1_S1278	0.54337	2.3337	0.04	0.58454			A0A3Q0CCQ4_S1976	-0.71085	-3.644	0	0.26155
A0A3Q0CCS4_S203	-0.53929	-2.309	0.04	0.58454			A0A1U7Q7X8_S1274	-0.86457	-6.2034	0	0.0078751
A0A3Q0CMM7_S764	-0.49378	-2.0474	0.06	0.83897
A0A3Q0CMM7_S765	-0.49378	-2.0474	0.06	0.83897
A0A1U8BN84_S77	0.48358	1.992	0.07	0.86716
A0A3Q0DCP2_S1190	-0.47326	-1.937	0.07	0.86716
A0A1U8CCH4_S273	0.47218	1.9313	0.08	0.86716
A0A3Q0D8M5_S345	-0.46539	-1.8958	0.08	0.86716
A0A3Q0CYD2_S631	-0.45635	-1.8491	0.09	0.86716
A0A1U7Q6G4_S319	-0.4559	-1.8469	0.09	0.86716
A0A1U8BPM1_S778	0.45415	1.8379	0.09	0.86716
A0A1U8BY49_S230	-0.4387	-1.7602	0.1	0.86716
A0A1U8BPD9_S474	0.43839	1.7586	0.1	0.86716
A0A1U7R2V4_S41	0.43616	1.7476	0.1	0.86716
A0A1U7R7J3_S19	-0.43549	-1.7443	0.1	0.86716
A0A1U8BHK5_S274	-0.43214	-1.7278	0.11	0.86716
A0A3Q0CG49_S339	-0.43032	-1.7188	0.11	0.86716
A0A1U7QST4_S142	-0.42659	-1.7006	0.11	0.86716
A0A1U8C877_S75	-0.41525	-1.6458	0.12	0.86994
A0A1U8C0M6_S17	0.41129	1.6269	0.13	0.86994
A0A1U7QX51_T461	0.41089	1.625	0.13	0.86994
A0A3Q0C9A0_S501	-0.40728	-1.6078	0.13	0.86994
A0A3Q0CFT2_S226	-0.40629	-1.6032	0.13	0.86994
A0A3Q0D9E2_S217	-0.40444	-1.5945	0.13	0.86994
A0A3Q0D3Y6_S1342	0.39965	1.572	0.14	0.86994
A0A3Q0CM86_S185	-0.39829	-1.5656	0.14	0.86994
A0A1U7R8L5_S16	-0.39488	-1.5497	0.15	0.87126
A0A3Q0CDH2_S215	0.39108	1.5321	0.15	0.8755
A0A1U8CZB0_S86	-0.38493	-1.5038	0.16	0.87622
A0A1U7QX40_S293	0.38478	1.5031	0.16	0.87622
A0A1U7QX51_S210	0.37784	1.4714	0.16	0.8853
A0A1U7Q454_S488	0.37737	1.4693	0.17	0.8853
A0A1U8CBT8_S17	-0.37169	-1.4436	0.17	0.90298
A0A1U7R791_S166	-0.35982	-1.3905	0.19	0.94566
A0A1U8CGI7_S237	-0.35934	-1.3883	0.19	0.94566
A0A1U7R7F5_S917	-0.35027	-1.3483	0.2	0.97983
A0A1U7Q7V5_S33	-0.34171	-1.311	0.21	0.97983
A0A3Q0CVZ0_S55	-0.33899	-1.2992	0.22	0.97983
A0A1U7Q3S0_S2	0.33863	1.2976	0.22	0.97983
A0A1U7R5G9_S199	-0.33129	-1.266	0.23	0.97983
A0A1U8CBH0_S166	-0.3306	-1.263	0.23	0.97983
A0A1U8CKB4_S721	0.32871	1.2549	0.23	0.97983
A0A3Q0CJX7_S372	-0.32133	-1.2235	0.24	0.97983
A0A1U8CCH4_S264	-0.32116	-1.2227	0.24	0.97983
A0A1U7R7Q6_S389	-0.31837	-1.2109	0.25	0.97983
A0A1U7RDA7_S301	-0.31795	-1.2091	0.25	0.97983
A0A1U8BWM0_S519	0.31607	1.2012	0.25	0.97983
A0A1U7RAV7_T81	-0.31163	-1.1825	0.26	0.97983
A0A1U8CPF1_S209	-0.30978	-1.1747	0.26	0.97983
A0A1U8C353_S218	0.30518	1.1555	0.27	0.97983
A0A3Q0CLT5_S361	-0.30395	-1.1503	0.27	0.97983
A0A1U7RDJ6_S438	-0.30288	-1.1459	0.27	0.97983
A0A1U7QI10_T4	0.29792	1.1253	0.28	0.97983
A0A1U7QTV5_S108	0.297	1.1215	0.28	0.97983
A0A1U7QDE6_S275	0.29254	1.103	0.29	0.97983
A0A3Q0DD18_S95	0.29252	1.1029	0.29	0.97983
A0A1U8BPM1_S1295	0.28806	1.0846	0.3	0.97983
A0A3Q0D2L9_S351	-0.28601	-1.0762	0.3	0.97983
A0A1U7R1J5_S261	-0.28524	-1.073	0.3	0.97983
A0A3Q0CU68_S313	-0.28079	-1.0548	0.31	0.97983
A0A1U8BV97_S16	0.27819	1.0442	0.32	0.97983
A0A1U8CPF1_S333	-0.27524	-1.0323	0.32	0.97983
A0A3Q0CM76_S4367	-0.27493	-1.031	0.32	0.97983
A0A1U8BPM1_S695	-0.27465	-1.0299	0.32	0.97983
A0A1U8CLV4_S30	-0.2744	-1.0289	0.32	0.97983
A0A3Q0CLT5_S246	0.27158	1.0174	0.33	0.97983
A0A1U7QJ97_Y240	0.26677	0.99802	0.34	0.97983
Q0QET9_T155	0.26553	0.99302	0.34	0.97983
A0A3Q0CS12_S280	-0.2653	-0.9921	0.34	0.97983
A0A1U7R9X4_S81	-0.25804	-0.96298	0.35	0.97983
A0A1U7QC12_S39	-0.25455	-0.94904	0.36	0.97983
A0A3Q0CM86_S113	-0.25266	-0.94154	0.36	0.97983
A0A3Q0D2T6_S383	-0.25173	-0.93781	0.37	0.97983
A0A1U7R7Q6_S86	0.2506	0.93332	0.37	0.97983
A0A1U8BYT3_S59	0.2489	0.9266	0.37	0.97983
A0A3Q0C9A0_S530	-0.2481	-0.92339	0.37	0.97983
A0A1U7R8T5_S721	-0.24758	-0.92134	0.37	0.97983
A0A3Q0CFK1_S223	-0.24391	-0.90681	0.38	0.97983
A0A1U7QDJ2_S640	0.24152	0.89738	0.39	0.97983
A0A1U8CCV8_S3	-0.23717	-0.88025	0.39	0.97983
A0A1U7QBW8_S255	-0.23399	-0.86774	0.4	0.97983
P01945_S81	0.23287	0.86335	0.4	0.97983
A0A1U7RAN1_S645	0.22959	0.85051	0.41	0.97983
A0A3Q0CZ92_S99	0.22896	0.84806	0.41	0.97983
A0A1U7QFR6_S486	-0.22783	-0.84363	0.41	0.97983
A0A3Q0DFH4_S115	-0.22754	-0.84251	0.41	0.97983
Q80Z94_S364	0.22689	0.83997	0.42	0.97983
A0A3Q0CM33_S282	-0.22198	-0.82085	0.43	0.97983
A0A3Q0D557_S393	0.22144	0.81875	0.43	0.97983
A0A1U7QB05_S122	0.22092	0.81673	0.43	0.97983
A0A3Q0CU68_S342	-0.22021	-0.81397	0.43	0.97983
A0A1U7QBK2_S2102	-0.21836	-0.80677	0.43	0.97983
A0A1U8BHK5_S1391	-0.21594	-0.7974	0.44	0.97983
A0A3Q0CVS1_S340	-0.2118	-0.78138	0.45	0.97983
A0A1U7Q626_S241	-0.20156	-0.74197	0.47	0.97983
A0A1U7RGM1_S30	-0.20134	-0.74112	0.47	0.97983
A0A1U7RDA7_S343	0.20028	0.73704	0.47	0.97983
A0A3Q0CPB3_S752	-0.19639	-0.72217	0.48	0.97983
A0A1U7QDP3_S18	-0.19429	-0.71415	0.49	0.97983
A0A1U8CBA9_S38	0.19201	0.70544	0.49	0.97983
A0A1U7Q7Y7_T51	0.18505	0.67893	0.51	0.97983
A0A1U7QTX3_S10	0.17987	0.6593	0.52	0.97983
A0A1U7QSW2_S165	-0.17968	-0.65855	0.52	0.97983
A0A3Q0D8M5_S146	-0.17943	-0.65763	0.52	0.97983
A0A1U7QP67_S169	0.17937	0.65738	0.52	0.97983
A0A1U8BVC5_S339	0.17911	0.65639	0.52	0.97983
A0A3Q0CIH9_S1781	0.17734	0.6497	0.53	0.97983
A0A3Q0CFK1_S19	-0.1747	-0.63974	0.53	0.97983
A0A3Q0CF31_S318	-0.17321	-0.63409	0.54	0.97983
A0A1U7QTV2_S83	0.16844	0.61612	0.55	0.97983
A0A1U8BPM1_S1250	0.16815	0.61503	0.55	0.97983
A0A1U7QYP9_S201	0.16687	0.6102	0.55	0.97983
A0A3Q0CF31_T316	-0.16585	-0.60639	0.55	0.97983
A0A1U7RA93_S62	-0.16476	-0.60228	0.56	0.97983
A0A3Q0CPE4_S194	0.16371	0.59835	0.56	0.97983
A0A1U8BV97_T17	0.16362	0.59801	0.56	0.97983
A0A1U7QME6_S106	-0.16323	-0.59654	0.56	0.97983
A0A1U7QKS4_T227	-0.16253	-0.59389	0.56	0.97983
A0A1U7QTA3_S103	0.16251	0.59385	0.56	0.97983
A0A1U8BPM1_S1362	0.162	0.5919	0.56	0.97983
A0A1U7Q878_S6	0.16195	0.59172	0.56	0.97983
A0A1U7QM86_S1094	0.16172	0.59087	0.56	0.97983
A0A3Q0CK30_S2322	-0.16101	-0.58819	0.57	0.97983
A0A1U7R899_S181	0.16081	0.58744	0.57	0.97983
A0A1U8C3K2_S583	0.16004	0.58458	0.57	0.97983
A0A1U7QTC6_S15	-0.15982	-0.58374	0.57	0.97983
A0A1U8BPM1_S715	-0.15703	-0.57328	0.58	0.97983
A0A1U7QX51_S462	0.15662	0.57176	0.58	0.97983
A0A3Q0CCZ5_S532	0.15476	0.56481	0.58	0.97983
A0A1U7QI02_S300	0.15437	0.56335	0.58	0.97983
A0A1U7QK92_S8	0.15075	0.54982	0.59	0.97983
A0A3Q0DAB4_S108	-0.15026	-0.548	0.59	0.97983
A0A1U8CG88_S115	-0.14661	-0.53439	0.6	0.97983
A0A1U7QXN1_S766	-0.1461	-0.53249	0.6	0.97983
A0A1U7Q8K2_S423	0.14227	0.51822	0.61	0.97983
A0A1U7QW04_S300	0.14169	0.51608	0.61	0.97983
A0A1U7R6C4_S46	0.13933	0.5073	0.62	0.97983
A0A3Q0CMM7_S2452	0.13847	0.5041	0.62	0.97983
A0A1U7QCF2_S169	0.13842	0.50393	0.62	0.97983
A0A1U8CGF6_S284	0.13692	0.49836	0.63	0.97983
A0A3Q0D5J7_S52	-0.13447	-0.48928	0.63	0.97983
A0A1U7QX51_S213	0.13142	0.47798	0.64	0.97983
A0A1U8BPM1_S1173	0.1304	0.4742	0.64	0.97983
A0A3Q0CWM0_S94	0.13035	0.47401	0.64	0.97983
A0A1U7QU54_T25	0.12543	0.45583	0.66	0.97983
A0A1U7R304_S2	0.12516	0.45485	0.66	0.97983
A0A1U7QU54_S126	-0.12477	-0.45341	0.66	0.97983
A0A3Q0CRY9_S163	0.12456	0.45262	0.66	0.97983
A0A3Q0CQL3_S635	0.12267	0.44566	0.66	0.97983
A0A1U7RDA7_S365	-0.12106	-0.43971	0.67	0.97983
A0A1U7R9D1_S486	0.12058	0.43797	0.67	0.97983
A0A1U7QU54_T73	-0.11595	-0.42089	0.68	0.97983
A0A1U7R4J4_S43	-0.11552	-0.41931	0.68	0.97983
A0A1U7QP67_S366	0.11514	0.41792	0.68	0.97983
A0A1U8BPM1_S722	0.11454	0.41572	0.68	0.97983
A0A1U7RFX1_S143	0.11423	0.41457	0.69	0.97983
A0A3Q0D167_S281	0.11378	0.41291	0.69	0.97983
A0A3Q0D167_S282	0.11378	0.41291	0.69	0.97983
A0A3Q0CMM7_T742	-0.10989	-0.39864	0.7	0.97983
A0A1U7QTC6_S89	-0.10867	-0.39413	0.7	0.97983
A0A1U8CB54_S533	0.10784	0.3911	0.7	0.97983
A0A1U8BSQ8_S2	-0.10505	-0.38086	0.71	0.97983
A0A1U8CII2_S183	0.10179	0.36893	0.72	0.97983
A0A1U8CF64_S98	0.10085	0.36548	0.72	0.97983
A0A1U8D2F0_S52	0.10048	0.36412	0.72	0.97983
P02094_S51	-0.10018	-0.36304	0.72	0.97983
A0A1U8BPD9_S1411	0.098938	0.35848	0.73	0.97983
A0A3Q0CWE7_S150	0.0989	0.35835	0.73	0.97983
A0A1U8BUR3_S120	-0.094817	-0.34342	0.74	0.97983
A0A1U7QFR6_S490	0.093773	0.3396	0.74	0.97983
A0A1U7QJZ7_T1845	0.087989	0.31848	0.76	0.97983
A0A1U7QCF2_S226	0.086944	0.31467	0.76	0.97983
A0A1U7QYH2_S3	-0.086303	-0.31233	0.76	0.97983
A0A1U7R5M9_S335	-0.086091	-0.31156	0.76	0.97983
A0A1U7QRM3_S299	0.08534	0.30882	0.76	0.97983
A0A3Q0CQL3_S101	-0.082927	-0.30003	0.77	0.97983
A0A1U7RDA7_S484	-0.081674	-0.29547	0.77	0.97983
A0A3Q0DDZ1_S79	0.07874	0.28479	0.78	0.97983
A0A3Q0CUI3_T201	-0.078297	-0.28317	0.78	0.97983
A0A1U8CCH4_S275	-0.077644	-0.2808	0.78	0.97983
A0A1U7R5G9_T35	0.075715	0.27378	0.79	0.97983
A0A3Q0D458_S2127	0.075692	0.2737	0.79	0.97983
A0A1U7QU54_S54	0.075354	0.27247	0.79	0.97983
A0A1U8CCH4_S298	-0.075342	-0.27242	0.79	0.97983
A0A3Q0CTY3_S119	-0.074227	-0.26837	0.79	0.97983
A0A1U8BHK5_S1246	-0.065624	-0.23712	0.82	0.98569
A0A1U7QBB0_S80	-0.065458	-0.23652	0.82	0.98569
A0A1U7QBB0_S82	-0.065458	-0.23652	0.82	0.98569
A0A3Q0CD80_S94	-0.064745	-0.23393	0.82	0.98569
A0A1U7RGP2_S2	-0.059617	-0.21533	0.83	0.98569
A0A1U8BVC5_S336	0.058978	0.21302	0.83	0.98569
A0A1U8CQP7_S203	-0.055365	-0.19993	0.84	0.98569
A0A1U7QBL2_S283	-0.054953	-0.19844	0.85	0.98569
A0A1U7Q888_S176	0.053606	0.19356	0.85	0.98569
A0A1U7QDI9_S87	0.052088	0.18806	0.85	0.98569
A0A1U7QWN6_S128	0.048202	0.174	0.86	0.98569
A0A3Q0CQL3_T622	-0.045863	-0.16554	0.87	0.98569
A0A1U7QW04_S293	-0.045856	-0.16551	0.87	0.98569
A0A1U7QYP9_S199	0.045465	0.1641	0.87	0.98569
A0A1U8CII2_S107	-0.044219	-0.15959	0.88	0.98569
A0A1U7QE07_S125	0.043523	0.15707	0.88	0.98569
A0A1U7QC12_S36	0.042777	0.15438	0.88	0.98569
A0A1U8CFT4_S218	0.042052	0.15175	0.88	0.98569
A0A1U7QCF2_S325	-0.040837	-0.14736	0.89	0.98569
A0A1U8CUF6_S488	-0.040405	-0.1458	0.89	0.98569
A0A1U7R141_S2040	-0.040226	-0.14515	0.89	0.98569
A0A1U7R0P2_S13	0.040111	0.14474	0.89	0.98569
A0A1U7Q529_S105	0.039259	0.14166	0.89	0.98569
A0A1U7Q7X8_S1040	0.036274	0.13087	0.9	0.98608
A0A3Q0DAJ2_S51	0.036268	0.13085	0.9	0.98608
A0A1U7QSW2_S132	-0.033512	-0.1209	0.91	0.9887
A0A1U7QFP5_S601	0.029697	0.10712	0.92	0.9887
A0A1U7QRS2_S394	0.026322	0.094939	0.93	0.9887
A0A3Q0CVJ3_S39	0.025366	0.091487	0.93	0.9887
A0A1U8BPM1_S747	0.025249	0.091066	0.93	0.9887
A0A1U7QEM6_S86	-0.021834	-0.078743	0.94	0.9887
A0A1U7QEM6_S88	-0.021834	-0.078743	0.94	0.9887
A0A3Q0CSR1_S192	-0.020755	-0.074851	0.94	0.9887
A0A3Q0CYM6_S388	-0.019997	-0.072113	0.94	0.9887
A0A3Q0DG75_S662	-0.019296	-0.069587	0.95	0.9887
A0A3Q0CDD8_S236	0.017386	0.062696	0.95	0.9887
A0A1U8CV31_S226	-0.016988	-0.061259	0.95	0.9887
A0A3Q0D1Y6_T78	-0.015788	-0.056932	0.96	0.9887
A0A1U8BUH7_S141	0.011975	0.04318	0.97	0.9887
A0A1U7RDA7_S269	-0.011133	-0.040142	0.97	0.9887
A0A1U7QP67_T372	0.010706	0.038603	0.97	0.9887
A0A1U7QUD1_S2717	-0.010661	-0.03844	0.97	0.9887
A0A3Q0CFV4_S123	-0.009702	-0.034983	0.97	0.9887
A0A3Q0CJX7_S317	0.0073034	0.026334	0.98	0.99148
A0A1U7R2V4_S30	0.0016804	0.0060586	1	0.99742
A0A1U7R5F5_S454	0.0010011	0.0036095	1	0.99742
A0A1U8BVC5_S341	0.00091481	0.0032984	1	0.99742

## Sheet: h t0-t2-t3-t4-go
		GO UP	Be careful as go terms are based on only 1 gene cluster, so lots of false ones here
GOID	GOTerm	Ontology Source	Term PValue	Term PValue Corrected with Bonferroni step down	Group PValue	Group PValue Corrected with Bonferroni step down	GOLevels	GOGroups	% Associated Genes	Nr. Genes	Associated Genes Found
GO:0098760	response to interleukin-7	GO_BiologicalProcess-EBI-UniProt-GOA_21.10.2020_00h00	0.00177519	0.0124263	0.00177519	0.00710074	[5]	Group0	14.2857	1	[Lsp1]
GO:0098761	cellular response to interleukin-7	GO_BiologicalProcess-EBI-UniProt-GOA_21.10.2020_00h00	0.00177519	0.0124263	0.00177519	0.00710074	[6]	Group0	14.2857	1	[Lsp1]
GO:0060612	adipose tissue development	GO_BiologicalProcess-EBI-UniProt-GOA_21.10.2020_00h00	0.00531846	0.0159554	0.00632909	0.0126582	[4, 5, 6]	Group1	4.7619	1	[Pgrmc2]
GO:0015232	heme transmembrane transporter activity	GO_BiologicalProcess-EBI-UniProt-GOA_21.10.2020_00h00	0.00126823	0.0114141	0.00632909	0.0126582	[4, 6, 11]	Group1	20	1	[Pgrmc2]
GO:0015886	heme transport	GO_BiologicalProcess-EBI-UniProt-GOA_21.10.2020_00h00	0.00126823	0.0114141	0.00632909	0.0126582	[5, 10]	Group1	20	1	[Pgrmc2]
GO:0032606	type I interferon production	GO_BiologicalProcess-EBI-UniProt-GOA_21.10.2020_00h00	0.00101468	0.0101468	0.00304173	0.00912518	[3, 6]	Group2	25	1	[G3bp1]
GO:0034063	stress granule assembly	GO_BiologicalProcess-EBI-UniProt-GOA_21.10.2020_00h00	0.00202859	0.0121715	0.00304173	0.00912518	[6]	Group2	12.5	1	[G3bp1]
GO:0062028	regulation of stress granule assembly	GO_BiologicalProcess-EBI-UniProt-GOA_21.10.2020_00h00	0.000761083	0.00837192	0.00304173	0.00912518	[6, 7]	Group2	33.3333	1	[G3bp1]
GO:0062029	positive regulation of stress granule assembly	GO_BiologicalProcess-EBI-UniProt-GOA_21.10.2020_00h00	0.000507437	0.00608925	0.00304173	0.00912518	[7, 8]	Group2	50	1	[G3bp1]
GO:0042693	muscle cell fate commitment	GO_BiologicalProcess-EBI-UniProt-GOA_21.10.2020_00h00	0.00126823	0.0114141	0.0191472	0.0191472	[4, 5]	Group3	20	1	[Myl2]
GO:0002026	regulation of the force of heart contraction	GO_BiologicalProcess-EBI-UniProt-GOA_21.10.2020_00h00	0.00152173	0.0121739	0.0191472	0.0191472	[3, 7]	Group3	16.6667	1	[Myl2]
GO:0042694	muscle cell fate specification	GO_BiologicalProcess-EBI-UniProt-GOA_21.10.2020_00h00	0.000253743	0.00329866	0.0191472	0.0191472	[4, 5, 6]	Group3	100	1	[Myl2]
GO:0030239	myofibril assembly	GO_BiologicalProcess-EBI-UniProt-GOA_21.10.2020_00h00	0.00506569	0.0202627	0.0191472	0.0191472	[4, 5, 6, 7, 8]	Group3	5	1	[Myl2]
GO:0055006	cardiac cell development	GO_BiologicalProcess-EBI-UniProt-GOA_21.10.2020_00h00	0.00506569	0.0202627	0.0191472	0.0191472	[4, 5, 6, 7, 8]	Group3	5	1	[Myl2]
GO:0097512	cardiac myofibril	GO_CellularComponent-EBI-UniProt-GOA_21.10.2020_00h00	0.000507437	0.00608925	0.0191472	0.0191472	[5, 6, 7]	Group3	50	1	[Myl2]
GO:0098735	positive regulation of the force of heart contraction	GO_BiologicalProcess-EBI-UniProt-GOA_21.10.2020_00h00	0.000253743	0.00329866	0.0191472	0.0191472	[4, 8]	Group3	100	1	[Myl2]
GO:0048747	muscle fiber development	GO_BiologicalProcess-EBI-UniProt-GOA_21.10.2020_00h00	0.00607651	0.00607651	0.0191472	0.0191472	[6, 7]	Group3	4.16667	1	[Myl2]
GO:0003229	ventricular cardiac muscle tissue development	GO_BiologicalProcess-EBI-UniProt-GOA_21.10.2020_00h00	0.00582388	0.0116478	0.0191472	0.0191472	[6, 7, 8]	Group3	4.34783	1	[Myl2]
GO:0055013	cardiac muscle cell development	GO_BiologicalProcess-EBI-UniProt-GOA_21.10.2020_00h00	0.00455998	0.0227999	0.0191472	0.0191472	[5, 6, 7, 8, 9]	Group3	5.55556	1	[Myl2]
GO:0055003	cardiac myofibril assembly	GO_BiologicalProcess-EBI-UniProt-GOA_21.10.2020_00h00	0.00152173	0.0121739	0.0191472	0.0191472	[5, 6, 7, 8, 9, 10]	Group3	16.6667	1	[Myl2]
GO:0055010	ventricular cardiac muscle tissue morphogenesis	GO_BiologicalProcess-EBI-UniProt-GOA_21.10.2020_00h00	0.00506569	0.0202627	0.0191472	0.0191472	[5, 6, 7, 8, 9, 10]	Group3	5	1	[Myl2]
		GO DOWN
GOID	GOTerm	Ontology Source	Term PValue	Term PValue Corrected with Bonferroni step down	Group PValue	Group PValue Corrected with Bonferroni step down	GOLevels	GOGroups	% Associated Genes	Nr. Genes	Associated Genes Found
GO:0005852	eukaryotic translation initiation factor 3 complex	GO_CellularComponent-EBI-UniProt-GOA_21.10.2020_00h00	0.00247211	0.00741633	0.00437096	0.00437096	[2, 3, 4]	Group0	7.69231	1	[Eif3g]
GO:0070993	translation preinitiation complex	GO_CellularComponent-EBI-UniProt-GOA_21.10.2020_00h00	0.00247211	0.00741633	0.00437096	0.00437096	[3, 4]	Group0	7.69231	1	[Eif3g]
GO:0019080	viral gene expression	GO_BiologicalProcess-EBI-UniProt-GOA_21.10.2020_00h00	0.00152178	0.0076089	0.00437096	0.00437096	[4]	Group0	12.5	1	[Eif3g]
GO:0016282	eukaryotic 43S preinitiation complex	GO_CellularComponent-EBI-UniProt-GOA_21.10.2020_00h00	0.00247211	0.00741633	0.00437096	0.00437096	[4, 5]	Group0	7.69231	1	[Eif3g]
GO:0019081	viral translation	GO_BiologicalProcess-EBI-UniProt-GOA_21.10.2020_00h00	0.00114148	0.00684888	0.00437096	0.00437096	[4, 5]	Group0	16.6667	1	[Eif3g]
GO:0033290	eukaryotic 48S preinitiation complex	GO_CellularComponent-EBI-UniProt-GOA_21.10.2020_00h00	0.00228209	0.00912836	0.00437096	0.00437096	[4, 5]	Group0	8.33333	1	[Eif3g]
GO:0075525	viral translational termination-reinitiation	GO_BiologicalProcess-EBI-UniProt-GOA_21.10.2020_00h00	0.000761083	0.00532758	0.00437096	0.00437096	[4, 5, 6]	Group0	25	1	[Eif3g]
GO:0002181	cytoplasmic translation	GO_BiologicalProcess-EBI-UniProt-GOA_21.10.2020_00h00	0.00380155	0.00380155	0.00437096	0.00437096	[6, 7, 8]	Group0	5	1	[Eif3g]
GO:0002183	cytoplasmic translational initiation	GO_BiologicalProcess-EBI-UniProt-GOA_21.10.2020_00h00	0.00304202	0.00608403	0.00437096	0.00437096	[4, 7, 8, 9]	Group0	6.25	1	[Eif3g]
GO:0001732	formation of cytoplasmic translation initiation complex	GO_BiologicalProcess-EBI-UniProt-GOA_21.10.2020_00h00	0.00228209	0.00912836	0.00437096	0.00437096	[5, 6, 7, 8, 9, 10]	Group0	8.33333	1	[Eif3g]

## Sheet: h t2-t3-t4-t0
	correlation	t-stat	p-value	FDR				correlation	t-stat	p-value	FDR
A0A3Q0CG49_S339	-0.72589	-3.8051	0	0.46023			P02094_S126	0.62817	2.9109	0.01	0.46023
A0A1U7Q3S0_S2	-0.66387	-3.2006	0.01	0.46023			A0A1U7QTQ7_S15	0.61044	2.7788	0.02	0.46023
A0A1U7QBK2_S2102	-0.6524	-3.1037	0.01	0.46023			A0A3Q0D2L9_S351	0.5369	2.2946	0.04	0.5951
A0A1U7RDA7_S269	-0.64941	-3.0791	0.01	0.46023			A0A1U8BPM1_S747	0.5158	2.1708	0.05	0.63248
A0A1U8CCV8_S3	-0.63449	-2.9597	0.01	0.46023			A0A1U7QC12_S36	-0.51128	-2.145	0.05	0.63248
P02094_S126	0.62817	2.9109	0.01	0.46023			A0A1U8C877_S75	-0.51857	-2.1867	0.05	0.63248
A0A3Q0CUI3_T201	-0.62116	-2.8578	0.01	0.46023			A0A1U7RDJ6_S438	-0.53222	-2.2666	0.04	0.5951
A0A1U7QTQ7_S15	0.61044	2.7788	0.02	0.46023			A0A1U7Q7V5_S33	-0.53697	-2.295	0.04	0.5951
A0A1U7QB05_S122	-0.60514	-2.7406	0.02	0.46023			A0A1U7QBW8_S255	-0.54597	-2.3496	0.04	0.5951
A0A1U7QI10_T4	-0.58548	-2.604	0.02	0.5373			A0A1U7Q8K2_S423	-0.54726	-2.3575	0.03	0.5951
A0A1U7R7F5_S917	-0.56486	-2.4681	0.03	0.5951			A0A3Q0CJX7_S317	-0.55506	-2.406	0.03	0.5951
A0A3Q0CJX7_S317	-0.55506	-2.406	0.03	0.5951			A0A1U7R7F5_S917	-0.56486	-2.4681	0.03	0.5951
A0A1U7Q8K2_S423	-0.54726	-2.3575	0.03	0.5951			A0A1U7QI10_T4	-0.58548	-2.604	0.02	0.5373
A0A1U7QBW8_S255	-0.54597	-2.3496	0.04	0.5951			A0A1U7QB05_S122	-0.60514	-2.7406	0.02	0.46023
A0A1U7Q7V5_S33	-0.53697	-2.295	0.04	0.5951			A0A3Q0CUI3_T201	-0.62116	-2.8578	0.01	0.46023
A0A3Q0D2L9_S351	0.5369	2.2946	0.04	0.5951			A0A1U8CCV8_S3	-0.63449	-2.9597	0.01	0.46023
A0A1U7RDJ6_S438	-0.53222	-2.2666	0.04	0.5951			A0A1U7RDA7_S269	-0.64941	-3.0791	0.01	0.46023
A0A1U8C877_S75	-0.51857	-2.1867	0.05	0.63248			A0A1U7QBK2_S2102	-0.6524	-3.1037	0.01	0.46023
A0A1U8BPM1_S747	0.5158	2.1708	0.05	0.63248			A0A1U7Q3S0_S2	-0.66387	-3.2006	0.01	0.46023
A0A1U7QC12_S36	-0.51128	-2.145	0.05	0.63248			A0A3Q0CG49_S339	-0.72589	-3.8051	0	0.46023
A0A1U7QDI9_S87	-0.50194	-2.0924	0.06	0.65196
A0A3Q0DAJ2_S51	0.49021	2.0278	0.06	0.65196
A0A1U7RFX1_S143	0.48865	2.0194	0.06	0.65196
A0A1U7QME6_S106	-0.48312	-1.9895	0.07	0.65196
A0A1U8C0M6_S17	0.48066	1.9763	0.07	0.65196
A0A3Q0C9A0_S530	-0.47483	-1.9453	0.07	0.65196
A0A3Q0D9E2_S217	0.46813	1.9101	0.08	0.65196
A0A1U7RDA7_S343	0.46731	1.9058	0.08	0.65196
A0A1U7QBB0_S80	0.46665	1.9024	0.08	0.65196
A0A1U7QBB0_S82	0.46665	1.9024	0.08	0.65196
A0A1U8CCH4_S298	-0.44822	-1.8078	0.09	0.7274
A0A1U7R5G9_S199	-0.44691	-1.8012	0.09	0.7274
A0A1U7QJ97_Y240	0.44099	1.7716	0.1	0.7274
A0A1U7RDA7_S484	0.44024	1.7678	0.1	0.7274
A0A1U8CZB0_S86	-0.42731	-1.7041	0.11	0.7881
A0A3Q0CQL3_S101	0.42279	1.6821	0.12	0.78972
A0A3Q0DAB4_S108	-0.41739	-1.6561	0.12	0.78972
A0A3Q0CM33_S282	-0.4159	-1.6489	0.12	0.78972
A0A1U8CBA9_S38	0.4138	1.6389	0.13	0.78972
A0A1U7R8L5_S16	-0.39488	-1.5497	0.15	0.88766
A0A1U7QFR6_S490	0.38278	1.4939	0.16	0.88766
A0A1U8CKB4_S721	0.38169	1.4889	0.16	0.88766
A0A3Q0CWE7_S150	-0.37706	-1.4678	0.17	0.88766
A0A3Q0CVZ0_S55	-0.37233	-1.4465	0.17	0.88766
A0A3Q0CFK1_S223	0.36586	1.4174	0.18	0.88766
A0A3Q0CMM7_T742	0.3635	1.4068	0.18	0.88766
A0A3Q0CU68_S313	-0.36038	-1.393	0.19	0.88766
A0A1U7QSW2_S165	-0.35202	-1.356	0.2	0.88766
A0A3Q0CVJ3_S39	-0.3515	-1.3537	0.2	0.88766
A0A1U7R5G9_T35	-0.34829	-1.3397	0.2	0.88766
A0A1U8CGF6_S284	-0.34756	-1.3365	0.2	0.88766
A0A1U7RAV7_T81	-0.34737	-1.3356	0.2	0.88766
A0A1U7Q2X0_S242	0.34228	1.3134	0.21	0.88766
A0A1U7QQB2_S42	-0.34043	-1.3054	0.21	0.88766
A0A1U7R8T5_S721	-0.3402	-1.3044	0.21	0.88766
A0A1U8BPM1_S715	-0.33915	-1.2999	0.22	0.88766
A0A1U7QCF2_S325	0.33784	1.2942	0.22	0.88766
A0A3Q0CZ92_S99	0.33649	1.2884	0.22	0.88766
A0A1U7R5M9_S335	0.32891	1.2558	0.23	0.88766
A0A3Q0CU68_S342	-0.32791	-1.2515	0.23	0.88766
A0A1U8CG88_S115	-0.32633	-1.2447	0.24	0.88766
A0A1U8CBT8_S17	-0.32431	-1.2361	0.24	0.88766
A0A3Q0CMM7_S2452	0.32309	1.2309	0.24	0.88766
A0A1U8BUH7_S141	-0.31801	-1.2094	0.25	0.88766
A0A1U8CPF1_S333	-0.31739	-1.2067	0.25	0.88766
A0A1U7R2V4_S41	0.31584	1.2002	0.25	0.88766
A0A3Q0CYD2_S631	0.31018	1.1764	0.26	0.88766
A0A1U7Q454_S488	-0.30825	-1.1683	0.26	0.88766
A0A1U7QJZ7_T1845	-0.30796	-1.1671	0.26	0.88766
A0A1U8BY49_S230	-0.30221	-1.1431	0.27	0.88766
A0A1U8BVC5_S341	0.30097	1.1379	0.28	0.88766
A0A1U7QKS4_T227	-0.29529	-1.1144	0.29	0.88766
A0A3Q0D5J7_S52	0.28917	1.0891	0.3	0.88766
A0A1U7QYP9_S199	-0.28865	-1.087	0.3	0.88766
A0A1U8BYT3_S59	-0.28841	-1.086	0.3	0.88766
A0A1U7Q888_S176	-0.28624	-1.0771	0.3	0.88766
A0A1U7QX51_S210	0.28531	1.0733	0.3	0.88766
A0A1U8CB54_S533	-0.2839	-1.0676	0.31	0.88766
A0A1U7RGM1_S30	-0.28289	-1.0634	0.31	0.88766
A0A1U8CFT4_S218	0.27952	1.0497	0.31	0.88766
A0A3Q0CIH9_S1781	-0.27586	-1.0348	0.32	0.88766
A0A1U7R791_S166	-0.27515	-1.0319	0.32	0.88766
A0A1U8CII2_S107	-0.27514	-1.0319	0.32	0.88766
A0A3Q0CF31_S318	-0.27509	-1.0317	0.32	0.88766
A0A3Q0CM76_S4367	-0.27493	-1.031	0.32	0.88766
A0A3Q0CLT5_S246	-0.27158	-1.0174	0.33	0.88766
A0A1U8CUF6_S488	-0.27129	-1.0163	0.33	0.88766
A0A1U7QX51_T461	0.26406	0.9871	0.34	0.88766
A0A1U7QXN1_S766	-0.26401	-0.9869	0.34	0.88766
A0A1U8BN84_S77	0.26399	0.98682	0.34	0.88766
A0A1U8BPM1_S1278	0.25713	0.95936	0.35	0.88766
A0A1U7QP67_S366	-0.25709	-0.95919	0.35	0.88766
A0A1U8BPD9_S1411	0.25636	0.95629	0.36	0.88766
A0A1U7QUD1_S2717	-0.25586	-0.95428	0.36	0.88766
A0A3Q0D8M5_S146	0.25579	0.95399	0.36	0.88766
Q0QET9_T155	-0.25473	-0.94979	0.36	0.88766
A0A1U8BVC5_S336	0.25091	0.93456	0.37	0.88766
A0A1U7R7Q6_S86	0.24738	0.92057	0.37	0.88766
A0A1U7QWN6_S128	0.24636	0.91653	0.38	0.88766
A0A1U8CQP7_S203	-0.24275	-0.90225	0.38	0.88766
A0A1U7QP67_T372	-0.24012	-0.89186	0.39	0.88766
A0A3Q0D3Y6_S1342	-0.23979	-0.89056	0.39	0.88766
P02094_S51	-0.23856	-0.88572	0.39	0.88766
A0A3Q0DG75_S662	0.23799	0.88347	0.39	0.88766
A0A1U8BPD9_S474	-0.23543	-0.87342	0.4	0.88766
A0A1U8BPM1_S722	-0.23354	-0.866	0.4	0.88766
A0A1U8CCH4_S264	-0.23183	-0.8593	0.41	0.88766
A0A1U8BHK5_S1391	0.23005	0.85234	0.41	0.88766
A0A1U8C3K2_S583	-0.22673	-0.83934	0.42	0.88766
A0A3Q0CLT5_S361	0.22466	0.83128	0.42	0.88766
A0A1U7QRM3_S299	-0.22139	-0.81854	0.43	0.88766
A0A1U7R308_S804	-0.22091	-0.81666	0.43	0.88766
A0A1U7QTC6_S89	-0.22062	-0.81557	0.43	0.88766
A0A3Q0CVS1_S340	-0.2193	-0.81041	0.43	0.88766
A0A1U7RGP2_S2	0.21292	0.7857	0.45	0.88766
A0A1U7Q6G4_S319	-0.21127	-0.77933	0.45	0.88766
A0A1U7R4J4_S43	0.21021	0.77523	0.45	0.88766
A0A1U8C877_S563	-0.20958	-0.77283	0.45	0.88766
A0A1U7QEM6_S86	0.20898	0.77051	0.45	0.88766
A0A1U7QEM6_S88	0.20898	0.77051	0.45	0.88766
A0A1U8BUR3_S120	0.20637	0.76044	0.46	0.88766
A0A1U8BPM1_S695	-0.20598	-0.75896	0.46	0.88766
A0A1U8CV31_S226	-0.20516	-0.7558	0.46	0.88766
A0A3Q0DCP2_S1190	0.20475	0.7542	0.46	0.88766
A0A1U7Q7Y7_T51	-0.20034	-0.73729	0.47	0.88766
A0A3Q0CDD8_S236	0.19738	0.72595	0.48	0.88766
A0A3Q0CM86_S185	-0.19644	-0.72236	0.48	0.88766
A0A1U7QK92_S8	-0.19509	-0.71718	0.49	0.88766
A0A1U7QX40_S293	0.19462	0.71538	0.49	0.88766
A0A1U7QTC6_S15	-0.19437	-0.71445	0.49	0.88766
A0A3Q0CFK1_S19	-0.19309	-0.70956	0.49	0.88766
A0A1U7QFP5_S601	0.19303	0.70932	0.49	0.88766
A0A1U7QTV5_S108	0.19103	0.70169	0.5	0.88766
A0A1U7QRS2_S394	-0.19084	-0.70095	0.5	0.88766
A0A1U8BPM1_S1362	-0.19082	-0.70089	0.5	0.88766
A0A3Q0DFH4_S115	-0.19081	-0.70084	0.5	0.88766
A0A1U7QU54_T25	-0.18975	-0.69681	0.5	0.88766
A0A1U7R141_S2040	-0.18964	-0.69638	0.5	0.88766
A0A3Q0D8M5_S345	-0.18729	-0.68745	0.5	0.88766
A0A1U7QDP3_S18	0.18673	0.68533	0.51	0.88766
A0A1U8BHK5_S1246	-0.18437	-0.67636	0.51	0.88824
A0A1U7QBL2_S283	-0.18171	-0.66624	0.52	0.88824
A0A1U8BHK5_S274	0.18063	0.66216	0.52	0.88824
A0A1U7QX51_S462	0.18041	0.66133	0.52	0.88824
A0A1U8CLV4_S30	-0.17529	-0.64195	0.53	0.90267
A0A3Q0CWM0_S94	0.17045	0.6237	0.54	0.91109
A0A1U7QC12_S39	-0.1697	-0.62086	0.55	0.91109
A0A1U8BVC5_S339	0.16857	0.61661	0.55	0.91109
A0A3Q0D557_S393	-0.16027	-0.58543	0.57	0.92479
A0A1U8CF64_S98	-0.16017	-0.58507	0.57	0.92479
A0A1U7QCX1_T208	-0.15984	-0.58381	0.57	0.92479
A0A1U7R9D1_S486	0.15769	0.57576	0.57	0.92479
A0A3Q0CMM7_S764	0.15593	0.56918	0.58	0.92479
A0A3Q0CMM7_S765	0.15593	0.56918	0.58	0.92479
A0A1U7QI02_S300	0.15437	0.56335	0.58	0.92494
A0A1U8BPM1_S778	-0.15138	-0.55218	0.59	0.9259
A0A3Q0CRY9_S163	-0.14998	-0.54693	0.59	0.9259
A0A3Q0CTY3_S119	0.14845	0.54126	0.6	0.9259
A0A1U7QSW2_S132	-0.14522	-0.5292	0.61	0.9259
A0A1U8BPM1_S1250	-0.14354	-0.52297	0.61	0.9259
A0A1U7R1J5_S261	-0.14262	-0.51954	0.61	0.9259
A0A1U7QU54_T73	0.14171	0.51617	0.61	0.9259
A0A1U8BSQ8_S2	0.14127	0.51451	0.62	0.9259
A0A3Q0CDH2_S215	-0.13844	-0.50402	0.62	0.9259
A0A1U8CPF1_S209	-0.13768	-0.50119	0.62	0.9259
A0A1U7RDA7_S365	-0.13761	-0.50093	0.62	0.9259
A0A3Q0CD80_S94	-0.13345	-0.48552	0.64	0.93256
A0A1U7QCF2_S169	0.13167	0.4789	0.64	0.93256
A0A1U8D2F0_S52	0.13139	0.47789	0.64	0.93256
A0A3Q0C9A0_S501	-0.12228	-0.44422	0.66	0.96059
A0A3Q0CS12_S280	0.11953	0.43408	0.67	0.96059
A0A1U7QM86_S1094	-0.11879	-0.43135	0.67	0.96059
A0A3Q0D7Q3_S444	-0.11595	-0.42089	0.68	0.96059
A0A1U8BV97_S16	-0.11455	-0.41574	0.68	0.96059
A0A1U8CCH4_S273	-0.11378	-0.41291	0.69	0.96059
A0A3Q0CF31_T316	0.1132	0.41079	0.69	0.96059
A0A1U7QE07_S125	0.11192	0.40607	0.69	0.96059
A0A1U7QW04_S300	0.10723	0.38885	0.7	0.96059
A0A3Q0CQL3_S635	0.10604	0.38449	0.71	0.96059
A0A1U7QU54_S126	0.10326	0.37431	0.71	0.96059
A0A1U7Q626_S241	-0.10247	-0.37142	0.72	0.96059
A0A1U8CII2_S183	-0.10179	-0.36893	0.72	0.96059
A0A1U8BWM0_S519	0.10011	0.36276	0.72	0.96059
A0A1U8CGI7_S237	-0.099576	-0.36082	0.72	0.96059
A0A3Q0CCS4_S203	0.098811	0.35802	0.73	0.96059
A0A1U8BPM1_S1295	-0.098726	-0.35771	0.73	0.96059
A0A3Q0DD18_S95	0.091596	0.33165	0.75	0.97222
A0A1U7R7Q6_S389	-0.091413	-0.33098	0.75	0.97222
A0A1U8CBH0_S166	0.091036	0.3296	0.75	0.97222
A0A3Q0D458_S2127	0.087189	0.31557	0.76	0.98056
A0A3Q0CM86_S113	-0.085122	-0.30803	0.76	0.98124
A0A1U7QP67_S169	-0.084051	-0.30413	0.77	0.98124
A0A1U7R304_S2	-0.080777	-0.2922	0.77	0.9875
A0A1U7R7J3_S19	-0.079181	-0.28639	0.78	0.98763
A0A3Q0CYM6_S388	0.074533	0.26948	0.79	0.98763
A0A3Q0CSR1_S192	0.068653	0.24812	0.81	0.98763
A0A1U7QX40_S203	-0.068157	-0.24631	0.81	0.98763
A0A1U7QX40_S204	-0.068157	-0.24631	0.81	0.98763
A0A1U7RAN1_S645	-0.066888	-0.24171	0.81	0.98763
A0A1U7R2V4_S30	0.065534	0.2368	0.82	0.98763
A0A3Q0CPB3_S752	0.063994	0.23121	0.82	0.98763
P01945_S81	-0.06391	-0.2309	0.82	0.98763
A0A3Q0CQL3_T622	-0.059975	-0.21663	0.83	0.98763
A0A1U7QX51_S213	-0.05921	-0.21386	0.83	0.98763
A0A3Q0D167_S281	0.057667	0.20827	0.84	0.98763
A0A3Q0D167_S282	0.057667	0.20827	0.84	0.98763
A0A3Q0CCZ5_S532	-0.054267	-0.19595	0.85	0.98763
A0A1U7Q878_S6	-0.053982	-0.19492	0.85	0.98763
A0A1U7Q7X8_S1040	-0.053547	-0.19334	0.85	0.98763
A0A3Q0CPE4_S194	-0.052452	-0.18938	0.85	0.98763
A0A3Q0CK30_S2322	0.051229	0.18495	0.86	0.98763
A0A1U7R5F5_S454	-0.051056	-0.18433	0.86	0.98763
A0A1U7QTA3_S103	-0.049657	-0.17926	0.86	0.98763
A0A1U8CCH4_S275	-0.0473	-0.17074	0.87	0.98763
A0A3Q0CFT2_S226	-0.045143	-0.16293	0.87	0.98763
A0A1U8C353_S218	-0.045048	-0.16259	0.87	0.98763
A0A3Q0D2T6_S383	-0.041697	-0.15047	0.88	0.98763
A0A1U7RDA7_S301	-0.040826	-0.14732	0.89	0.98763
A0A1U7Q529_S105	-0.039259	-0.14166	0.89	0.98763
A0A1U7R6C4_S46	-0.039012	-0.14077	0.89	0.98763
A0A1U7QU54_S54	0.038193	0.13781	0.89	0.98763
A0A1U7R899_S181	-0.037109	-0.13389	0.9	0.98763
A0A3Q0DDZ1_S79	0.03593	0.12963	0.9	0.98763
A0A3Q0CJX7_S372	-0.034155	-0.12322	0.9	0.98763
A0A1U7QDE6_S275	-0.0321	-0.1158	0.91	0.98763
A0A1U7QK87_S231	0.031304	0.11292	0.91	0.98763
Q80Z94_S364	-0.030252	-0.10913	0.91	0.98763
A0A1U7QCF2_S226	-0.023326	-0.084128	0.93	0.98763
A0A1U7QYH2_S3	-0.022816	-0.082284	0.94	0.98763
A0A1U7QW04_S293	0.02234	0.080569	0.94	0.98763
A0A1U8BV97_T17	-0.020977	-0.075651	0.94	0.98763
A0A1U7RA93_S62	0.020595	0.074272	0.94	0.98763
A0A1U8BPM1_S1173	0.016407	0.059166	0.95	0.98763
A0A3Q0D1Y6_T78	0.015788	0.056932	0.96	0.98763
A0A1U7R6F7_T198	0.01483	0.053476	0.96	0.98763
A0A1U7QDJ2_S640	0.014207	0.051229	0.96	0.98763
A0A1U7QFR6_S486	-0.013808	-0.049789	0.96	0.98763
A0A1U7R0P2_S13	-0.01337	-0.048212	0.96	0.98763
A0A1U7QTX3_S10	-0.012981	-0.046806	0.96	0.98763
A0A1U7R9X4_S81	0.01167	0.04208	0.97	0.98763
A0A1U7QYP9_S201	-0.011401	-0.041109	0.97	0.98763
A0A1U7QST4_S142	-0.010077	-0.036335	0.97	0.98763
A0A3Q0CCQ4_S1976	-0.0065216	-0.023514	0.98	0.99372
A0A1U7Q7X8_S1274	-0.0016986	-0.0061243	1	0.99696
A0A1U7QTV2_S83	0.0011305	0.004076	1	0.99696
A0A3Q0CFV4_S123	-0.001078	-0.0038868	1	0.99696

## Sheet: kidney-anova
	f.value	p.value	#NAME?	FDR	Fisher's LSD
A0A3Q0CFT2_S65	34.389	6.9706e-06	5.1567	0.00099679	T0 - T2; T0 - T4; T0 - T6; T2 - T4; T2 - T6; T4 - T6
A0A3Q0CFT2_S68	34.389	6.9706e-06	5.1567	0.00099679	T0 - T2; T0 - T4; T0 - T6; T2 - T4; T2 - T6; T4 - T6
A0A1U7QEM6_S86	27.961	1.9111e-05	4.7187	0.0018219	T2 - T0; T0 - T4; T0 - T6; T2 - T4; T2 - T6; T4 - T6
A0A1U7R0P2_T19	22.326	5.5556e-05	4.2553	0.0039723	T0 - T2; T0 - T4; T0 - T6; T2 - T4; T6 - T2; T6 - T4
A0A1U8CLV4_S30	17.148	0.00018535	3.732	0.010602	T2 - T0; T0 - T4; T0 - T6; T2 - T4; T2 - T6; T4 - T6
A0A1U7QME6_S106	15.817	0.00026496	3.5768	0.01263	T0 - T2; T0 - T4; T0 - T6; T2 - T4; T2 - T6; T4 - T6
A0A1U7R899_S181	14.812	0.0003527	3.4526	0.01441	T2 - T0; T4 - T0; T6 - T0; T2 - T4; T2 - T6; T6 - T4
A0A3Q0D8M6_S350	13.437	0.00053527	3.2714	0.018642	T0 - T2; T0 - T4; T0 - T6; T2 - T4; T2 - T6; T4 - T6
A0A3Q0CN90_S12	13.148	0.00058662	3.2316	0.018642	T2 - T0; T4 - T0; T6 - T0; T2 - T4; T6 - T2; T6 - T4
A0A1U7R304_S2	12.736	0.00067064	3.1735	0.018674	T0 - T2; T0 - T4; T0 - T6; T2 - T6; T4 - T6
A0A1U8BP04_S583	12.307	0.00077327	3.1117	0.018674	T0 - T2; T0 - T4; T0 - T6; T2 - T4; T2 - T6; T4 - T6
A0A3Q0DAB4_S108	12.268	0.00078354	3.1059	0.018674	T2 - T0; T4 - T0; T6 - T0; T2 - T4; T2 - T6; T4 - T6
A0A3Q0C9A0_S530	11.191	0.0011414	2.9426	0.023605	T0 - T2; T0 - T4; T0 - T6; T2 - T4; T2 - T6; T4 - T6
A0A3Q0DG75_S645	11.157	0.0011555	2.9372	0.023605	T0 - T2; T0 - T4; T0 - T6; T2 - T4; T2 - T6; T4 - T6
A0A1U7QPE4_S81	10.382	0.0015409	2.8122	0.029379	T2 - T0; T4 - T0; T6 - T0; T4 - T2; T6 - T2; T4 - T6
K9RY96_S226	9.7958	0.0019359	2.7131	0.034603	T0 - T2; T4 - T0; T6 - T0; T4 - T2; T6 - T2; T4 - T6
A0A1U8BQT2_S399	9.3428	0.0023246	2.6337	0.039108	T2 - T0; T4 - T0; T6 - T0; T2 - T4; T6 - T2; T6 - T4
A0A1U7Q8B8_S36	8.9757	0.0027085	2.5673	0.043035	T0 - T2; T0 - T4; T0 - T6; T2 - T4; T2 - T6; T4 - T6
A0A3Q0CMX8_S110	8.6419	0.0031239	2.5053	0.046099	T0 - T2; T0 - T4; T0 - T6; T2 - T4; T2 - T6; T6 - T4
A0A1U7R9H6_S105	8.5695	0.0032237	2.4916	0.046099	T2 - T0; T4 - T0; T6 - T0; T2 - T6; T4 - T6
A0A1U7QBB0_S80	7.9879	0.0041778	2.3791	0.05322	T0 - T2; T0 - T4; T0 - T6; T2 - T4; T2 - T6; T4 - T6
A0A1U7QBB0_S82	7.9879	0.0041778	2.3791	0.05322	T0 - T2; T0 - T4; T0 - T6; T2 - T4; T2 - T6; T4 - T6
A0A3Q0D8M6_S347	7.9351	0.0042799	2.3686	0.05322	T0 - T2; T0 - T4; T0 - T6; T2 - T4; T2 - T6; T4 - T6
A0A1U8C0T7_S583	7.688	0.0047987	2.3189	0.054795	T2 - T0; T4 - T0; T6 - T0; T2 - T4; T2 - T6; T4 - T6
A0A1U7RIJ7_S526	7.6807	0.0048151	2.3174	0.054795	T2 - T0; T0 - T4; T0 - T6; T2 - T4; T2 - T6; T6 - T4
A0A3Q0CQP4_T290	7.6083	0.0049814	2.3026	0.054795	T0 - T2; T0 - T4; T0 - T6; T2 - T4; T2 - T6; T6 - T4
A0A3Q0D9E2_S217	7.4567	0.0053527	2.2714	0.055341	T0 - T2; T0 - T4; T0 - T6; T4 - T2; T2 - T6; T4 - T6
A0A3Q0CVJ3_S39	7.4312	0.005418	2.2662	0.055341	T2 - T0; T4 - T0; T6 - T0; T2 - T4; T2 - T6; T4 - T6
A0A1U7QPL5_S163	7.3002	0.0057703	2.2388	0.056907	T0 - T2; T0 - T4; T0 - T6; T2 - T4; T6 - T2; T6 - T4
A0A3Q0D8M6_S349	7.1728	0.0061388	2.2119	0.058523	T0 - T2; T0 - T4; T0 - T6; T2 - T4; T2 - T6; T4 - T6
A0A1U8BVC5_S339	7.0828	0.0064161	2.1927	0.059194	T0 - T2; T0 - T4; T0 - T6; T2 - T4; T2 - T6; T4 - T6
A0A1U8CQP7_S203	6.8819	0.00709	2.1494	0.063317	T2 - T0; T4 - T0; T0 - T6; T2 - T4; T2 - T6; T4 - T6
A0A3Q0CWT5_S174	6.7813	0.0074587	2.1273	0.063317	T0 - T4; T0 - T6; T2 - T4; T2 - T6
A0A1U7QA35_S117	6.7087	0.0077386	2.1113	0.063317	T0 - T2; T0 - T4; T0 - T6; T2 - T4; T2 - T6; T4 - T6
A0A1U7R8F8_S23	6.6731	0.0078804	2.1034	0.063317	T0 - T2; T0 - T4; T0 - T6; T2 - T4; T2 - T6; T4 - T6
A0A3Q0DEB6_S367	6.651	0.0079699	2.0985	0.063317	T2 - T0; T4 - T0; T4 - T2; T2 - T6; T4 - T6
A0A1U7R3F1_S453	6.2935	0.0096006	2.0177	0.07421	T0 - T2; T0 - T4; T0 - T6; T2 - T4; T2 - T6; T4 - T6
A0A3Q0DAJ2_S3	5.884	0.011976	1.9217	0.089692	T0 - T2; T0 - T4; T0 - T6; T2 - T4; T2 - T6; T6 - T4
A0A3Q0DCK3_S6	5.7428	0.01295	1.8877	0.089692	T0 - T2; T0 - T4; T0 - T6; T2 - T4; T2 - T6; T6 - T4
A0A3Q0CJL7_S109	5.7424	0.012953	1.8876	0.089692	T0 - T2; T0 - T6; T4 - T2; T2 - T6; T4 - T6
A0A3Q0CJL7_S111	5.7424	0.012953	1.8876	0.089692	T0 - T2; T0 - T6; T4 - T2; T2 - T6; T4 - T6
A0A1U7QDP3_S18	5.6899	0.013339	1.8749	0.089692	T2 - T0; T0 - T4; T6 - T0; T2 - T4; T2 - T6; T6 - T4
P02094_S51	5.6705	0.013485	1.8701	0.089692	T0 - T2; T0 - T4; T0 - T6; T4 - T2; T2 - T6; T4 - T6
A0A1U8CN03_S2537	5.5946	0.014075	1.8515	0.091488	T2 - T0; T4 - T0; T6 - T0; T4 - T2; T6 - T2; T6 - T4
A0A3Q0CXL5_S227	5.4878	0.014958	1.8251	0.095068	T2 - T0; T4 - T0; T6 - T0; T2 - T4; T2 - T6; T4 - T6
A0A1U8C4F8_S167	5.3598	0.016103	1.7931	0.099052	T2 - T0; T0 - T4; T0 - T6; T2 - T4; T2 - T6; T6 - T4
A0A1U8CFS9_S4	5.3412	0.016278	1.7884	0.099052	T0 - T2; T0 - T4; T0 - T6; T2 - T4; T2 - T6; T4 - T6
A0A1U8CB54_S380	5.2309	0.017362	1.7604	0.099535	T2 - T0; T4 - T0; T6 - T0; T4 - T2; T6 - T2; T6 - T4
A0A1U7QW04_S293	5.2073	0.017605	1.7544	0.099535	T2 - T0; T4 - T0; T6 - T0; T4 - T2; T4 - T6
A0A1U8BVC5_S341	5.1711	0.017985	1.7451	0.099535	T0 - T2; T0 - T4; T0 - T6; T2 - T4; T2 - T6; T6 - T4
A0A3Q0CN09_S527	5.1448	0.018267	1.7383	0.099535	T0 - T2; T0 - T4; T0 - T6; T2 - T4; T2 - T6; T4 - T6
A0A1U7QQR3_S523	5.1371	0.018351	1.7363	0.099535	T2 - T0; T0 - T4; T0 - T6; T2 - T4; T2 - T6; T4 - T6
A0A1U8CJ76_S476	5.1109	0.018639	1.7296	0.099535	T0 - T2; T4 - T0; T6 - T0; T4 - T2; T6 - T2; T6 - T4
A0A1U8CIM1_S243	5.0774	0.019014	1.7209	0.099535	T2 - T0; T4 - T0; T6 - T0; T2 - T4; T6 - T2; T6 - T4
A0A3Q0DFZ6_S119	5.0663	0.019141	1.718	0.099535	T2 - T0; T4 - T0; T6 - T0; T4 - T2; T2 - T6; T4 - T6
A0A3Q0CQC3_S571	4.9331	0.020741	1.6832	0.10376	T0 - T2; T0 - T4; T0 - T6; T2 - T4; T2 - T6; T4 - T6
A0A1U7QJE9_S367	4.9272	0.020815	1.6816	0.10376	T2 - T0; T4 - T0; T6 - T0; T4 - T2; T6 - T2; T6 - T4
A0A1U7QYP9_S199	4.9092	0.021043	1.6769	0.10376	T2 - T0; T4 - T0; T6 - T0; T2 - T4; T6 - T2; T6 - T4
A0A1U7QB70_S10	4.8173	0.022259	1.6525	0.10583	T2 - T0; T4 - T0; T0 - T6; T2 - T4; T2 - T6; T4 - T6
A0A3Q0CMM7_T762	4.7982	0.022522	1.6474	0.10583	T0 - T2; T0 - T4; T0 - T6; T2 - T4; T2 - T6; T4 - T6
A0A1U7Q6I6_S68	4.7946	0.022571	1.6464	0.10583	T0 - T2; T0 - T4; T0 - T6; T2 - T4; T2 - T6; T4 - T6
K9RY96_S190	4.7658	0.022975	1.6387	0.10598	T0 - T2; T0 - T4; T0 - T6; T2 - T4; T2 - T6; T6 - T4
A0A1U7QFZ3_S4	4.7162	0.023692	1.6254	0.10692	T2 - T0; T4 - T0; T6 - T0; T4 - T2; T6 - T2
A0A1U7QWY3_S337	4.7003	0.023927	1.6211	0.10692	T0 - T2; T0 - T4; T0 - T6; T2 - T4; T2 - T6; T6 - T4
A0A1U7QUD1_S2717	4.6568	0.024585	1.6093	0.10818	T2 - T0; T0 - T4; T6 - T0; T2 - T4; T2 - T6; T6 - T4
A0A3Q0CQX7_S148	4.6277	0.025036	1.6014	0.10849	T2 - T0; T4 - T0; T6 - T0; T2 - T4; T6 - T2; T6 - T4
A0A1U7QK87_S231	4.5879	0.02567	1.5906	0.10958	T2 - T0; T4 - T0; T0 - T6; T2 - T4; T2 - T6; T4 - T6
A0A1U8BV58_S64	4.558	0.026158	1.5824	0.11002	T2 - T0; T0 - T4; T6 - T0; T2 - T4; T6 - T2; T6 - T4
A0A3Q0DAV2_S313	4.4996	0.027145	1.5663	0.11173	T0 - T2; T0 - T4; T0 - T6; T2 - T4; T2 - T6; T4 - T6
A0A1U7Q9Q4_T221	4.4879	0.027348	1.5631	0.11173	T2 - T0; T0 - T4; T0 - T6; T2 - T4; T2 - T6; T4 - T6
A0A1U7R4J4_S43	4.4207	0.028546	1.5445	0.11453	T0 - T2; T0 - T4; T0 - T6; T2 - T4; T2 - T6; T4 - T6
A0A1U8C7K3_S950	4.4052	0.028833	1.5401	0.11453	T0 - T2; T0 - T4; T0 - T6; T4 - T2; T2 - T6; T4 - T6
A0A1U8C8F5_S242	4.3108	0.030644	1.5137	0.11922	T2 - T0; T0 - T4; T0 - T6; T2 - T4; T2 - T6; T6 - T4
A0A3Q0D5J7_S52	4.3006	0.030848	1.5108	0.11922	T0 - T2; T0 - T4; T0 - T6; T2 - T4; T2 - T6; T4 - T6
A0A1U7QT64_S14	4.1924	0.033108	1.4801	0.12625	T2 - T0; T4 - T0; T6 - T0; T2 - T4; T2 - T6; T4 - T6
A0A3Q0CMM7_S764	4.1203	0.034723	1.4594	0.12897	T0 - T2; T0 - T4; T0 - T6; T2 - T4; T2 - T6; T4 - T6
A0A3Q0CMM7_S765	4.1203	0.034723	1.4594	0.12897	T0 - T2; T0 - T4; T0 - T6; T2 - T4; T2 - T6; T4 - T6
A0A1U8BVC5_S336	4.078	0.035714	1.4472	0.13095	T0 - T2; T0 - T4; T0 - T6; T2 - T4; T2 - T6; T4 - T6
A0A1U7QRM3_S299	4.0024	0.037569	1.4252	0.13601	T0 - T2; T0 - T4; T0 - T6; T2 - T4; T2 - T6
A0A1U8CEA2_S260	3.9744	0.038282	1.417	0.13686	T2 - T0; T0 - T4; T0 - T6; T2 - T4; T2 - T6; T6 - T4
A0A1U8BVD5_S155	3.9553	0.038781	1.4114	0.13693	T2 - T0; T4 - T0; T6 - T0; T2 - T4; T2 - T6; T4 - T6
A0A1U8CGL2_S2	3.8731	0.041007	1.3871	0.14302	T2 - T0; T4 - T0; T4 - T2; T2 - T6; T4 - T6
A0A3Q0CRZ4_S67	3.7613	0.044281	1.3538	0.15258	T2 - T0; T0 - T4; T0 - T6; T2 - T4; T2 - T6; T6 - T4
A0A1U7QUK5_S4	3.6446	0.048027	1.3185	0.16259	T2 - T0; T0 - T4; T0 - T6; T2 - T4; T2 - T6; T4 - T6
A0A1U8C5B9_S287	3.6089	0.049251	1.3076	0.16259	T2 - T0; T0 - T4; T2 - T4; T2 - T6; T6 - T4
A0A1U8CLV4_S267	3.5977	0.049638	1.3042	0.16259	T2 - T0; T4 - T0; T0 - T6; T4 - T2; T2 - T6; T4 - T6
A0A1U7R2V4_S32	3.5893	0.049934	1.3016	0.16259	T0 - T2; T0 - T4; T0 - T6; T2 - T4; T2 - T6; T4 - T6
A0A1U8C0M6_S17	3.5866	0.050028	1.3008	0.16259	T0 - T2; T0 - T4; T0 - T6; T2 - T4; T2 - T6; T4 - T6
A0A1U7QE07_S125	3.5085	0.052877	1.2767	0.16794	T2 - T0; T0 - T4; T0 - T6; T2 - T4; T2 - T6; T6 - T4
A0A1U7Q970_S65	3.5071	0.052934	1.2763	0.16794	T2 - T0; T0 - T4; T0 - T6; T2 - T4; T2 - T6; T6 - T4
A0A1U7QSW2_S132	3.4879	0.053661	1.2703	0.16794	T0 - T2; T0 - T4; T0 - T6; T4 - T2; T4 - T6
A0A1U7QGQ1_S104	3.4785	0.054024	1.2674	0.16794	T2 - T0; T4 - T0; T0 - T6; T2 - T4; T2 - T6; T4 - T6

## Sheet: k t0-t2-t3-t4
	correlation	t-stat	p-value	FDR			correlation	t-stat	p-value	FDR			correlation
A0A3Q0CFT2_S65	-0.93213	-9.2806	0	6.07e-05		A0A1U8CN03_S2537	0.77112	4.3668	0	0.012122		A0A1U8CN03_S2537	0.77112
A0A3Q0CFT2_S68	-0.93213	-9.2806	0	6.07e-05		A0A1U8CB54_S380	0.74196	3.9902	0	0.020978		A0A1U8CB54_S380	0.74196
A0A3Q0D8M6_S350	-0.88043	-6.6946	0	0.0014136		A0A1U7QJE9_S367	0.73861	3.9504	0	0.021582		A0A1U7QJE9_S367	0.73861
A0A1U7QME6_S106	-0.8721	-6.4259	0	0.0016087		A0A1U7QPE4_S81	0.73016	3.8529	0	0.022905		A0A1U7QPE4_S81	0.73016
A0A1U8BP04_S583	-0.84805	-5.7702	0	0.0037111		A0A1U8BQT2_S399	0.73002	3.8514	0	0.022905		A0A1U8BQT2_S399	0.73002
A0A1U7QEM6_S86	-0.84286	-5.6472	0	0.0037976		A0A1U7QFZ3_S4	0.66271	3.1907	0.01	0.045086		A0A1U7QFZ3_S4	0.66271
A0A3Q0DG75_S645	-0.83135	-5.3935	0	0.0050051		A0A1U8CIM1_S243	0.6332	2.9497	0.01	0.0672		A0A1U8CIM1_S243	0.6332
A0A3Q0C9A0_S530	-0.824	-5.2437	0	0.0056697		A0A1U8CB54_S365	0.6207	2.8544	0.01	0.073725		A0A1U8CB54_S365	0.6207
A0A3Q0D8M6_S347	-0.81174	-5.0114	0	0.0060005		A0A1U7QYP9_S199	0.62009	2.8498	0.01	0.073725		A0A1U7QYP9_S199	0.62009
A0A1U7QBB0_S80	-0.80926	-4.9669	0	0.0060005		A0A1U8CER9_S70	0.61236	2.7928	0.02	0.076461		A0A1U8CER9_S70	0.61236
A0A1U7QBB0_S82	-0.80926	-4.9669	0	0.0060005		A0A3Q0CQX7_S148	0.58728	2.6161	0.02	0.10369		A0A1U7QKR2_S102	-0.61248
A0A1U7R304_S2	-0.80635	-4.9158	0	0.0060005		A0A3Q0CN90_S12	0.57809	2.5544	0.02	0.10891		A0A3Q0CQS6_S806	-0.61493
A0A1U7Q8B8_S36	-0.80616	-4.9124	0	0.0060005		A0A1U8BT09_S25	0.56658	2.4791	0.03	0.11984		A0A1U7RGP2_S2	-0.61536
A0A3Q0D8M6_S349	-0.80504	-4.893	0	0.0060005		A0A1U8CB54_S648	0.56034	2.4392	0.03	0.12537		A0A3Q0DAJ2_S3	-0.62137
A0A1U7QA35_S117	-0.79003	-4.6463	0	0.0087239		A0A1U7QVU3_S228	0.5565	2.415	0.03	0.12923		A0A3Q0CMM7_S764	-0.62527
A0A1U7R3F1_S453	-0.78159	-4.5176	0	0.010339		A0A3Q0DFZ6_S119	0.5473	2.3578	0.03	0.13892		A0A3Q0CMM7_S765	-0.62527
A0A1U8CLV4_S30	-0.77612	-4.4377	0	0.011264		A0A1U8BV58_S530	0.54666	2.3539	0.03	0.13892		K9RY96_S190	-0.63457
A0A1U8CN03_S2537	0.77112	4.3668	0	0.012122		A0A3Q0DDZ1_S79	0.53937	2.3095	0.04	0.14598		A0A1U8C0M6_S17	-0.65103
A0A1U7R8F8_S23	-0.76641	-4.3019	0	0.012948		A0A1U8C0T7_S592	0.53868	2.3053	0.04	0.14598		A0A1U7QWY3_S337	-0.66323
A0A1U8CFS9_S4	-0.74627	-4.0423	0	0.01997		A0A1U7QW04_S293	0.52168	2.2047	0.05	0.16735		A0A1U7QRM3_S299	-0.66924
A0A1U8CB54_S380	0.74196	3.9902	0	0.020978		A0A3Q0CLU2_S236	0.51178	2.1478	0.05	0.17843		A0A1U7R0P2_T19	-0.66969
A0A1U7QJE9_S367	0.73861	3.9504	0	0.021582		A0A1U7Q4C1_S934	-0.50558	-2.1128	0.05	0.18788		A0A1U7R2V4_S32	-0.6709
A0A1U7R4J4_S43	-0.73496	-3.9078	0	0.022374		Q0QET9_T155	-0.51634	-2.1739	0.05	0.17223		A0A3Q0DAV2_S313	-0.68677
A0A1U7QPE4_S81	0.73016	3.8529	0	0.022905		A0A1U7QS96_S148	-0.51886	-2.1884	0.05	0.1698		A0A1U8BVC5_S339	-0.69136
A0A1U8BQT2_S399	0.73002	3.8514	0	0.022905		A0A1U8C7K3_S950	-0.52141	-2.2032	0.05	0.16735		A0A3Q0CMX8_S110	-0.69461
A0A3Q0D5J7_S52	-0.72725	-3.8203	0	0.023364		A0A3Q0CRZ4_S67	-0.53221	-2.2666	0.04	0.15276		A0A1U8BVC5_S341	-0.6952
A0A3Q0CN09_S527	-0.72169	-3.7591	0	0.024797		A0A1U7QI02_S300	-0.53633	-2.2912	0.04	0.14787		A0A1U7RIJ7_S526	-0.70175
A0A3Q0CQC3_S571	-0.72081	-3.7495	0	0.024797		A0A1U7Q9Q4_T221	-0.53989	-2.3126	0.04	0.14598		A0A1U8BVC5_S336	-0.70558
A0A1U7Q6I6_S68	-0.71914	-3.7315	0	0.024797		A0A3Q0D9H5_S524	-0.55533	-2.4076	0.03	0.12923		A0A3Q0CWT5_S174	-0.7075
A0A3Q0CMM7_T762	-0.71368	-3.6735	0	0.025818		P02094_S51	-0.56396	-2.4623	0.03	0.12184		A0A3Q0D9E2_S217	-0.71071
A0A3Q0DCK3_S6	-0.71272	-3.6634	0	0.025818		A0A1U8C4F8_S167	-0.56875	-2.4932	0.03	0.11851		A0A3Q0CQP4_T290	-0.71196
A0A3Q0CQP4_T290	-0.71196	-3.6556	0	0.025818		A0A1U7QIZ4_S14	-0.57578	-2.5391	0.02	0.11036		A0A3Q0DCK3_S6	-0.71272
A0A3Q0D9E2_S217	-0.71071	-3.6426	0	0.025818		A0A3Q0CJL7_S109	-0.57892	-2.5599	0.02	0.10891		A0A3Q0CMM7_T762	-0.71368
A0A3Q0CWT5_S174	-0.7075	-3.6096	0	0.026693		A0A3Q0CJL7_S111	-0.57892	-2.5599	0.02	0.10891		A0A1U7Q6I6_S68	-0.71914
A0A1U8BVC5_S336	-0.70558	-3.59	0	0.026917		A0A3Q0CFK1_S19	-0.58384	-2.5929	0.02	0.10632		A0A3Q0CQC3_S571	-0.72081
A0A1U7RIJ7_S526	-0.70175	-3.5515	0	0.02817		A0A1U7R5M9_S335	-0.5871	-2.6149	0.02	0.10369		A0A3Q0CN09_S527	-0.72169
A0A1U8BVC5_S341	-0.6952	-3.4871	0	0.030528		A0A1U7QKR2_S102	-0.61248	-2.7936	0.02	0.076461		A0A3Q0D5J7_S52	-0.72725
A0A3Q0CMX8_S110	-0.69461	-3.4814	0	0.030528		A0A3Q0CQS6_S806	-0.61493	-2.8115	0.01	0.076446		A0A1U7R4J4_S43	-0.73496
A0A1U8BVC5_S339	-0.69136	-3.4501	0	0.031586		A0A1U7RGP2_S2	-0.61536	-2.8148	0.01	0.076446		A0A1U8CFS9_S4	-0.74627
A0A3Q0DAV2_S313	-0.68677	-3.4066	0	0.03348		A0A3Q0DAJ2_S3	-0.62137	-2.8594	0.01	0.073725		A0A1U7R8F8_S23	-0.76641
A0A1U7R2V4_S32	-0.6709	-3.262	0.01	0.042304		A0A3Q0CMM7_S764	-0.62527	-2.8888	0.01	0.072512		A0A1U8CLV4_S30	-0.77612
A0A1U7R0P2_T19	-0.66969	-3.2514	0.01	0.042304		A0A3Q0CMM7_S765	-0.62527	-2.8888	0.01	0.072512		A0A1U7R3F1_S453	-0.78159
A0A1U7QRM3_S299	-0.66924	-3.2474	0.01	0.042304		K9RY96_S190	-0.63457	-2.9604	0.01	0.0672		A0A1U7QA35_S117	-0.79003
A0A1U7QWY3_S337	-0.66323	-3.1952	0.01	0.045086		A0A1U8C0M6_S17	-0.65103	-3.0925	0.01	0.053283		A0A3Q0D8M6_S349	-0.80504
A0A1U7QFZ3_S4	0.66271	3.1907	0.01	0.045086		A0A1U7QWY3_S337	-0.66323	-3.1952	0.01	0.045086		A0A1U7Q8B8_S36	-0.80616
A0A1U8C0M6_S17	-0.65103	-3.0925	0.01	0.053283		A0A1U7QRM3_S299	-0.66924	-3.2474	0.01	0.042304		A0A1U7R304_S2	-0.80635
K9RY96_S190	-0.63457	-2.9604	0.01	0.0672		A0A1U7R0P2_T19	-0.66969	-3.2514	0.01	0.042304		A0A1U7QBB0_S80	-0.80926
A0A1U8CIM1_S243	0.6332	2.9497	0.01	0.0672		A0A1U7R2V4_S32	-0.6709	-3.262	0.01	0.042304		A0A1U7QBB0_S82	-0.80926
A0A3Q0CMM7_S764	-0.62527	-2.8888	0.01	0.072512		A0A3Q0DAV2_S313	-0.68677	-3.4066	0	0.03348		A0A3Q0D8M6_S347	-0.81174
A0A3Q0CMM7_S765	-0.62527	-2.8888	0.01	0.072512		A0A1U8BVC5_S339	-0.69136	-3.4501	0	0.031586		A0A3Q0C9A0_S530	-0.824
A0A3Q0DAJ2_S3	-0.62137	-2.8594	0.01	0.073725		A0A3Q0CMX8_S110	-0.69461	-3.4814	0	0.030528		A0A3Q0DG75_S645	-0.83135
A0A1U8CB54_S365	0.6207	2.8544	0.01	0.073725		A0A1U8BVC5_S341	-0.6952	-3.4871	0	0.030528		A0A1U7QEM6_S86	-0.84286
A0A1U7QYP9_S199	0.62009	2.8498	0.01	0.073725		A0A1U7RIJ7_S526	-0.70175	-3.5515	0	0.02817		A0A1U8BP04_S583	-0.84805
A0A1U7RGP2_S2	-0.61536	-2.8148	0.01	0.076446		A0A1U8BVC5_S336	-0.70558	-3.59	0	0.026917		A0A1U7QME6_S106	-0.8721
A0A3Q0CQS6_S806	-0.61493	-2.8115	0.01	0.076446		A0A3Q0CWT5_S174	-0.7075	-3.6096	0	0.026693		A0A3Q0D8M6_S350	-0.88043
A0A1U7QKR2_S102	-0.61248	-2.7936	0.02	0.076461		A0A3Q0D9E2_S217	-0.71071	-3.6426	0	0.025818		A0A3Q0CFT2_S65	-0.93213
A0A1U8CER9_S70	0.61236	2.7928	0.02	0.076461		A0A3Q0CQP4_T290	-0.71196	-3.6556	0	0.025818		A0A3Q0CFT2_S68	-0.93213
A0A3Q0CQX7_S148	0.58728	2.6161	0.02	0.10369		A0A3Q0DCK3_S6	-0.71272	-3.6634	0	0.025818
A0A1U7R5M9_S335	-0.5871	-2.6149	0.02	0.10369		A0A3Q0CMM7_T762	-0.71368	-3.6735	0	0.025818
A0A3Q0CFK1_S19	-0.58384	-2.5929	0.02	0.10632		A0A1U7Q6I6_S68	-0.71914	-3.7315	0	0.024797
A0A3Q0CJL7_S109	-0.57892	-2.5599	0.02	0.10891		A0A3Q0CQC3_S571	-0.72081	-3.7495	0	0.024797
A0A3Q0CJL7_S111	-0.57892	-2.5599	0.02	0.10891		A0A3Q0CN09_S527	-0.72169	-3.7591	0	0.024797
A0A3Q0CN90_S12	0.57809	2.5544	0.02	0.10891		A0A3Q0D5J7_S52	-0.72725	-3.8203	0	0.023364
A0A1U7QIZ4_S14	-0.57578	-2.5391	0.02	0.11036		A0A1U7R4J4_S43	-0.73496	-3.9078	0	0.022374
A0A1U8C4F8_S167	-0.56875	-2.4932	0.03	0.11851		A0A1U8CFS9_S4	-0.74627	-4.0423	0	0.01997
A0A1U8BT09_S25	0.56658	2.4791	0.03	0.11984		A0A1U7R8F8_S23	-0.76641	-4.3019	0	0.012948
P02094_S51	-0.56396	-2.4623	0.03	0.12184		A0A1U8CLV4_S30	-0.77612	-4.4377	0	0.011264
A0A1U8CB54_S648	0.56034	2.4392	0.03	0.12537		A0A1U7R3F1_S453	-0.78159	-4.5176	0	0.010339
A0A1U7QVU3_S228	0.5565	2.415	0.03	0.12923		A0A1U7QA35_S117	-0.79003	-4.6463	0	0.0087239
A0A3Q0D9H5_S524	-0.55533	-2.4076	0.03	0.12923		A0A3Q0D8M6_S349	-0.80504	-4.893	0	0.0060005
A0A3Q0DFZ6_S119	0.5473	2.3578	0.03	0.13892		A0A1U7Q8B8_S36	-0.80616	-4.9124	0	0.0060005
A0A1U8BV58_S530	0.54666	2.3539	0.03	0.13892		A0A1U7R304_S2	-0.80635	-4.9158	0	0.0060005
A0A1U7Q9Q4_T221	-0.53989	-2.3126	0.04	0.14598		A0A1U7QBB0_S80	-0.80926	-4.9669	0	0.0060005
A0A3Q0DDZ1_S79	0.53937	2.3095	0.04	0.14598		A0A1U7QBB0_S82	-0.80926	-4.9669	0	0.0060005
A0A1U8C0T7_S592	0.53868	2.3053	0.04	0.14598		A0A3Q0D8M6_S347	-0.81174	-5.0114	0	0.0060005
A0A1U7QI02_S300	-0.53633	-2.2912	0.04	0.14787		A0A3Q0C9A0_S530	-0.824	-5.2437	0	0.0056697
A0A3Q0CRZ4_S67	-0.53221	-2.2666	0.04	0.15276		A0A3Q0DG75_S645	-0.83135	-5.3935	0	0.0050051
A0A1U7QW04_S293	0.52168	2.2047	0.05	0.16735		A0A1U7QEM6_S86	-0.84286	-5.6472	0	0.0037976
A0A1U8C7K3_S950	-0.52141	-2.2032	0.05	0.16735		A0A1U8BP04_S583	-0.84805	-5.7702	0	0.0037111
A0A1U7QS96_S148	-0.51886	-2.1884	0.05	0.1698		A0A1U7QME6_S106	-0.8721	-6.4259	0	0.0016087
Q0QET9_T155	-0.51634	-2.1739	0.05	0.17223		A0A3Q0D8M6_S350	-0.88043	-6.6946	0	0.0014136
A0A3Q0CLU2_S236	0.51178	2.1478	0.05	0.17843		A0A3Q0CFT2_S65	-0.93213	-9.2806	0	6.07e-05
A0A1U7Q4C1_S934	-0.50558	-2.1128	0.05	0.18788		A0A3Q0CFT2_S68	-0.93213	-9.2806	0	6.07e-05
A0A3Q0CQQ5_S247	-0.50127	-2.0887	0.06	0.19167
A0A3Q0CQQ5_S250	-0.50127	-2.0887	0.06	0.19167
A0A1U7QX51_S213	0.50009	2.0822	0.06	0.1917
A0A3Q0CZY2_S92	0.49743	2.0675	0.06	0.19462
A0A3Q0DGM2_S345	-0.49337	-2.0451	0.06	0.19682
A0A3Q0D281_S302	0.49204	2.0378	0.06	0.19682
A0A3Q0D281_S304	0.49204	2.0378	0.06	0.19682
A0A1U7QSW2_S132	-0.49176	-2.0363	0.06	0.19682
A0A1U7QPL5_S163	-0.48991	-2.0262	0.06	0.19707
A0A3Q0CMM7_S1296	-0.48941	-2.0235	0.06	0.19707
A0A1U7QE07_S125	-0.48614	-2.0058	0.07	0.20127
A0A1U7R2V4_S30	0.48094	1.9778	0.07	0.20937
A0A1U8BQ25_S265	0.47656	1.9545	0.07	0.21593
A0A1U7QQR3_S523	-0.47549	-1.9488	0.07	0.21593
A0A1U8CV72_S598	0.47177	1.9292	0.08	0.21999
A0A3Q0D782_S495	-0.47107	-1.9255	0.08	0.21999
A0A3Q0CS12_S280	0.47	1.9199	0.08	0.21999
A0A1U7QXV7_S760	-0.46916	-1.9155	0.08	0.21999
A0A1U7QPE4_S73	0.46697	1.9041	0.08	0.22227
A0A1U7R8T5_S290	-0.46066	-1.8713	0.08	0.23318
A0A1U7QVI0_S3	-0.45553	-1.845	0.09	0.24184
A0A3Q0CUC8_S2	-0.45372	-1.8357	0.09	0.24222
A0A1U8BSQ8_S2	-0.45296	-1.8319	0.09	0.24222
A0A1U7QSE1_S64	-0.45215	-1.8278	0.09	0.24222
A0A1U7QI98_S103	-0.44884	-1.811	0.09	0.24708
A0A1U7QUK5_S4	-0.44268	-1.78	0.1	0.25689
A0A3Q0CXL5_S277	0.44226	1.7779	0.1	0.25689
A0A3Q0DGM2_S412	-0.43816	-1.7575	0.1	0.26294
A0A1U7QFR6_S490	-0.43744	-1.7539	0.1	0.26294
K9RY96_T222	0.43432	1.7385	0.11	0.26529
A0A1U8CS22_S462	0.43431	1.7384	0.11	0.26529
A0A1U8C8F5_S242	-0.43208	-1.7275	0.11	0.26653
A0A1U7QDI9_S87	-0.43169	-1.7255	0.11	0.26653
A0A1U8CGF6_S284	-0.42906	-1.7127	0.11	0.26817
A0A1U7Q970_S65	-0.42814	-1.7082	0.11	0.26817
A0A3Q0D5R1_S327	-0.4279	-1.707	0.11	0.26817
A0A1U7Q878_S6	-0.42537	-1.6946	0.11	0.27132
A0A1U8CB54_S631	0.42448	1.6903	0.11	0.27132
A0A1U8CFS9_S6	-0.42178	-1.6772	0.12	0.27514
A0A3Q0CQS6_S699	-0.4207	-1.672	0.12	0.27531
A0A3Q0CS14_T468	-0.41303	-1.6352	0.13	0.29056
A0A1U8CB54_S137	0.41026	1.622	0.13	0.29375
A0A3Q0CSG7_S30	-0.40965	-1.6191	0.13	0.29375
K9RY96_S226	0.39684	1.5588	0.14	0.32213
A0A1U8CJ76_S476	0.38869	1.521	0.15	0.3388
Q0WX06_S294	-0.38815	-1.5185	0.15	0.3388
A0A1U7R5F5_S454	0.38699	1.5132	0.15	0.33914
A0A3Q0CGE1_S812	-0.38536	-1.5057	0.16	0.34039
A0A3Q0CVJ3_S39	0.38445	1.5016	0.16	0.34039
A0A3Q0D147_S359	-0.37811	-1.4726	0.16	0.35328
A0A1U8CV31_S226	0.37535	1.4601	0.17	0.35328
A0A1U8BQ25_S175	0.37403	1.4541	0.17	0.35328
A0A1U8CB54_S489	-0.37362	-1.4523	0.17	0.35328
A0A1U8CB54_S491	-0.37362	-1.4523	0.17	0.35328
A0A3Q0CWM0_S94	-0.37335	-1.4511	0.17	0.35328
A0A3Q0CQS6_S774	0.3689	1.431	0.18	0.36218
A0A1U7QXV7_S784	-0.36612	-1.4185	0.18	0.36681
A0A1U7R7P1_S178	-0.36289	-1.4041	0.18	0.37265
A0A1U8CDT2_S46	-0.35958	-1.3894	0.19	0.37875
A0A3Q0D080_S146	0.35433	1.3662	0.2	0.39011
A0A1U7Q529_S105	-0.35156	-1.354	0.2	0.39486
A0A3Q0DGM2_S173	0.33918	1.3	0.22	0.42406
A0A1U7QYP9_S201	-0.33875	-1.2981	0.22	0.42406
A0A1U7QII8_S791	-0.33795	-1.2947	0.22	0.42406
A0A1U7R9A9_S38	0.33672	1.2894	0.22	0.42464
A0A1U8C4X9_S649	0.3307	1.2635	0.23	0.43713
A0A1U8BQT2_S526	-0.32984	-1.2597	0.23	0.43713
A0A1U7QGQ1_S104	-0.32925	-1.2572	0.23	0.43713
A0A1U7QWE3_S81	0.32423	1.2358	0.24	0.44858
A0A1U7QWN6_S128	-0.317	-1.2051	0.25	0.46664
A0A1U8CGI7_S237	0.3155	1.1988	0.25	0.46723
A0A1U7R9H6_S105	0.31395	1.1922	0.25	0.46723
A0A1U8CN03_S348	0.31222	1.1849	0.26	0.46723
A0A1U8CN03_S350	0.31222	1.1849	0.26	0.46723
A0A1U7QFR6_S486	-0.31167	-1.1827	0.26	0.46723
A0A1U7QS96_S113	-0.30871	-1.1702	0.26	0.47291
A0A1U7QTV2_S83	0.30585	1.1583	0.27	0.47831
A0A3Q0C9A0_S501	0.30042	1.1356	0.28	0.48507
A0A1U8CEA2_S260	-0.30007	-1.1342	0.28	0.48507
A0A3Q0DAY5_S1091	0.29952	1.1319	0.28	0.48507
A0A1U7QTG3_S17	0.29895	1.1295	0.28	0.48507
A0A1U8CD30_S66	-0.29759	-1.1239	0.28	0.48507
A0A1U7QXN1_S766	-0.2975	-1.1235	0.28	0.48507
A0A1U7R0P2_S13	-0.29605	-1.1175	0.28	0.48636
A0A1U7QDJ2_S640	-0.29048	-1.0945	0.29	0.4998
A0A1U7QWY3_S296	0.28131	1.057	0.31	0.52422
A0A3Q0CQI8_S19	-0.27529	-1.0325	0.32	0.53949
A0A1U8BR45_S138	-0.27272	-1.022	0.33	0.54425
A0A1U8CN03_S1581	0.2709	1.0147	0.33	0.5444
A0A1U8BIT0_S370	0.27036	1.0125	0.33	0.5444
A0A1U8CG88_S115	0.26959	1.0094	0.33	0.5444
K9RY96_S387	-0.2681	-1.0034	0.33	0.54564
A0A1U7R1J5_S261	0.26711	0.99939	0.34	0.54564
A0A3Q0D4C8_S309	-0.26613	-0.99545	0.34	0.54564
A0A3Q0CXL5_S227	0.26323	0.98379	0.34	0.5514
A0A1U7Q626_S241	-0.26214	-0.97941	0.35	0.55163
A0A1U7RCF8_S159	-0.26042	-0.97252	0.35	0.55379
A0A1U7R141_S2040	0.25855	0.96503	0.35	0.55642
A0A1U8CN30_S475	-0.25337	-0.94434	0.36	0.5692
A0A1U7QWH6_S443	0.24885	0.92638	0.37	0.57785
A0A1U8CFT4_S218	0.24853	0.92511	0.37	0.57785
A0A1U7QK87_S231	-0.2469	-0.91863	0.38	0.57976
A0A3Q0CFT2_S226	-0.24214	-0.89984	0.38	0.59133
A0A1U8BWL6_S154	-0.23917	-0.8881	0.39	0.59742
K9RY96_S407	-0.23319	-0.8646	0.4	0.61297
A0A1U8C5B9_S287	-0.23037	-0.85355	0.41	0.61862
A0A1U8C353_S218	-0.22442	-0.83033	0.42	0.63248
A0A1U8BR22_S129	-0.22393	-0.82841	0.42	0.63248
A0A3Q0CJJ6_S1381	0.21982	0.81243	0.43	0.64226
A0A3Q0D0T5_S257	-0.21214	-0.78268	0.45	0.66364
A0A1U8D127_S281	0.2074	0.76442	0.46	0.67085
A0A1U7Q888_S176	0.20732	0.7641	0.46	0.67085
A0A3Q0CMM0_S1109	-0.20574	-0.75801	0.46	0.67085
A0A1U8BJD4_S360	0.20568	0.7578	0.46	0.67085
A0A1U8C7K3_S107	-0.20299	-0.74746	0.47	0.67516
A0A1U8CGL2_S2	0.20139	0.74131	0.47	0.67516
A0A1U7Q416_S261	-0.20119	-0.74053	0.47	0.67516
A0A1U8C062_S407	0.1962	0.72144	0.48	0.68785
A0A1U7QBJ7_S180	0.19485	0.71625	0.49	0.68881
A0A1U8BWM0_S519	0.18665	0.68503	0.51	0.71198
A0A3Q0D693_S4622	-0.1819	-0.66698	0.52	0.72404
A0A1U8C0T7_S583	0.17642	0.64622	0.53	0.73679
A0A1U7QKI4_S16	0.17548	0.64268	0.53	0.73679
A0A1U7QDE6_S285	0.17478	0.64003	0.53	0.73679
A0A1U8CQP7_S203	-0.17235	-0.63085	0.54	0.73722
A0A1U7Q529_S102	-0.17089	-0.62535	0.54	0.73722
A0A1U7Q8M6_S81	-0.17071	-0.62468	0.54	0.73722
A0A1U8CN03_S1580	0.17033	0.62326	0.54	0.73722
A0A3Q0CIA4_S387	0.16424	0.60032	0.56	0.75064
A0A1U7QDE6_S275	0.16406	0.59966	0.56	0.75064
A0A1U8BQU8_T611	0.16113	0.58867	0.57	0.75666
A0A1U7QB70_S10	-0.15802	-0.57699	0.57	0.7619
A0A1U7QTX3_S10	-0.15736	-0.57452	0.58	0.7619
P02094_S53	0.15297	0.55812	0.59	0.77265
A0A1U7QK87_S149	-0.14983	-0.54637	0.59	0.77452
A0A3Q0CPB3_S752	0.14835	0.54086	0.6	0.77452
A0A1U7QXV7_S636	-0.14773	-0.53856	0.6	0.77452
A0A1U7Q3Q9_S268	0.14637	0.53349	0.6	0.77452
A0A3Q0CU68_S342	0.14602	0.5322	0.6	0.77452
K9RY96_S403	-0.14363	-0.5233	0.61	0.77452
A0A3Q0DEB6_S367	0.14281	0.52025	0.61	0.77452
A0A1U8CB54_S304	0.14265	0.51966	0.61	0.77452
A0A1U8CB54_S308	0.14265	0.51966	0.61	0.77452
A0A3Q0CYA1_S326	-0.13999	-0.50978	0.62	0.77615
A0A3Q0CYA1_S328	-0.13999	-0.50978	0.62	0.77615
A0A1U7QTV5_S108	-0.13077	-0.47558	0.64	0.80124
A0A3Q0CQI7_S673	-0.1288	-0.46828	0.65	0.80124
A0A3Q0CUI3_S264	0.128	0.46532	0.65	0.80124
A0A1U7QKS4_T227	-0.12778	-0.46452	0.65	0.80124
A0A1U7RF50_S481	-0.12337	-0.44823	0.66	0.80873
A0A1U7QX51_S210	0.12311	0.44729	0.66	0.80873
K9RY96_T172	0.12215	0.44375	0.66	0.80873
A0A3Q0D557_S393	-0.11903	-0.43225	0.67	0.81515
A0A1U8CB54_S809	0.11455	0.41576	0.68	0.82318
A0A1U7RIQ0_S329	-0.11324	-0.41093	0.69	0.82318
P86244_S20	0.11307	0.4103	0.69	0.82318
A0A1U8CZB0_S86	-0.11211	-0.40678	0.69	0.82318
A0A1U7Q259_S1307	0.10752	0.38994	0.7	0.83414
A0A1U7R899_S181	0.10586	0.38384	0.71	0.83484
A0A3Q0DFS8_S9	0.1051	0.38105	0.71	0.83484
A0A1U7QS96_S151	-0.10019	-0.36307	0.72	0.84673
A0A1U8CB54_S704	-0.097041	-0.35155	0.73	0.85311
A0A1U8CLV4_S267	-0.095923	-0.34746	0.73	0.85313
A0A1U8CB54_S177	0.087951	0.31835	0.76	0.87195
A0A3Q0DAB4_S108	0.087362	0.3162	0.76	0.87195
A0A1U7QDP3_S18	-0.086521	-0.31313	0.76	0.87195
A0A1U7QK92_S8	-0.08515	-0.30813	0.76	0.87272
K9RY96_S395	-0.083452	-0.30194	0.77	0.8743
A0A1U7QSW2_S133	0.082389	0.29807	0.77	0.8743
A0A1U7R708_S870	-0.078058	-0.2823	0.78	0.88162
A0A3Q0CDJ7_S155	-0.077755	-0.2812	0.78	0.88162
A0A3Q0DBV4_S346	0.073817	0.26688	0.79	0.89011
A0A3Q0CQS6_S63	0.072723	0.2629	0.8	0.89011
A0A3Q0D3I4_S2	-0.070805	-0.25593	0.8	0.89251
A0A1U8CS22_S573	0.066131	0.23896	0.81	0.9033
A0A1U7QJP1_S2	-0.059778	-0.21592	0.83	0.91918
A0A1U8CBH0_S166	-0.057708	-0.20842	0.84	0.92195
A0A1U8C0T7_S575	-0.052107	-0.18813	0.85	0.93381
A0A1U7Q416_S256	-0.051471	-0.18583	0.86	0.93381
A0A1U7QTF3_S36	-0.049832	-0.1799	0.86	0.93522
A0A1U7R8T5_S346	-0.044451	-0.16043	0.88	0.94793
A0A1U7QUD1_S2717	-0.042827	-0.15456	0.88	0.94924
A0A3Q0CQS6_S781	0.037504	0.13532	0.89	0.96144
A0A1U7R1V6_S90	-0.034548	-0.12464	0.9	0.96144
A0A1U7R9D1_S486	-0.03142	-0.11334	0.91	0.96144
A0A1U8BV58_S64	-0.031112	-0.11223	0.91	0.96144
K9RY96_S404	-0.030741	-0.11089	0.91	0.96144
A0A1U7QRS2_S394	-0.029967	-0.1081	0.92	0.96144
A0A1U7R2G8_S620	0.029672	0.10703	0.92	0.96144
A0A1U7QT64_S14	0.026567	0.095823	0.93	0.96144
A0A3Q0DGM2_S437	0.026222	0.094577	0.93	0.96144
A0A1U7Q7X8_S609	0.025608	0.092361	0.93	0.96144
A0A1U7Q7X8_S610	0.025608	0.092361	0.93	0.96144
A0A3Q0DFA1_S791	0.021232	0.076571	0.94	0.97068
A0A1U8CM42_S100	0.017806	0.064211	0.95	0.97711
A0A3Q0CQS6_S1463	0.011828	0.042649	0.97	0.99088
A0A1U8BJX8_S470	-0.0086629	-0.031236	0.98	0.99422
A0A1U7QCF2_S325	0.0082081	0.029596	0.98	0.99422
A0A1U7QSW2_S165	-0.0065067	-0.023461	0.98	0.99556
A0A1U8BVD5_S155	0.0032495	0.011716	0.99	0.99611
A0A1U7R308_S804	-0.0028407	-0.010242	0.99	0.99611
A0A1U7QQF5_S2767	-0.0026116	-0.0094161	0.99	0.99611
A0A3Q0DCP2_S1190	5.65e-16	2.04e-15	1	1

[truncated: 2 more sheets: k t0-t2-t3-t4-go, k t2-t3-t4-t0]
