# Supplementary material for: Kinetic Multi-omic Analysis of Responses to SARS-CoV-2 Infection in a Model of Severe COVID-19
Source: J Virol. 2021 Sep 27;95(20):e01010-21. doi: 10.1128/JVI.01010-21 (PMC8475517; doi:10.1128/JVI.01010-21)
Supplement: Supplemental file 2 — Data Set S2<br>. Download JVI.01010-21-s0003.xlsx, XLSX file, 0.6 MB [file jvi.01010-21-s0003.xlsx]

## Sheet: prot-rna
List names	number of elements	number of unique elements
Proteomics	302	302
RNA-Seq	7282	7282
Overall number of unique elements		7452
Names	total	elements
Proteomics RNA-Seq	132	A0A1U7Q8T8 A0A1U7QIT6 A0A1U7QFX5 A0A1U7QS22 A0A1U7QZF0 A0A1U8BY60 A0A1U7QI70 A0A1U7QKP8 A0A1U7Q3W6 A0A1U7QT87 A0A1U7QKA1 A0A1U7QLB5 A0A1U7QI58 A0A1U7QGY7 A0A1U7R5B8 A0A1U8BXX5 O35534 A0A1U7Q618 A0A1U7QVF4 A0A1U7QP17 A0A1U7R614 A0A1U7RHE0 A0A1U7Q9J6 A0A1U7QYC6 A0A1U7QV01 A0A1U8C186 A0A1U7QTC6 A0A1U7QA78 A0A1U7R2T5 A0A1U8BRU3 A0A1U7R3S5 A0A1U7QFV1 A0A1U7RE56 A0A1U7Q6I3 A0A1U7R8T5 A0A1U7QYH2 A0A1U7R…
RNA-Seq	7150	A0A1U8C6N3 A0A1U7R351 A0A1U7Q9B0 A0A1U7QXT8 A0A1U7QDE8 A0A1U7R2A2 A0A1U7R062 A0A1U7QC71 A0A1U7QV50 A0A1U7QFU2 A0A1U7QM92 A0A1U7RBJ5 A0A1U7Q9G2 A0A1U7R2D9 A0A1U7QQM6 A0A1U7QBV1 A0A1U7QDD1 A0A1U7R076 A0A1U7Q3Y9 A0A1U7Q2V3 A0A1U7Q639 A0A1U7Q708 A0A1U7R5M1 A0A1U7RCI2 A0A1U7Q3C2 A0A1U7QX92 A0A1U8C831 A0A1U7QFN4 A0A1U7QSB9 E7CXR7 A0A1U7QCT3 A0A1U7Q6F3 A0A1U7Q2Q9 A0A1U7Q203 A0A1U7Q4E4 A0A1U7Q2P6 A0A1U7Q…
Proteomics	170	A0A3Q0CYM2 A0A1U7QP51 A0A1U7Q9T0 A0A3Q0CFR4 A0A1U7Q2X0 O35086 A0A1U7QB70 A0A1U7QE09 A0A1U7QFW8 A0A3Q0DCV8 A0A1U8BI71 A0A1U7QBN0 E7CYH4 A0A3Q0DGK2 A0A1U7QP95 A0A3Q0CH40 A0A1U8BR26 A0A1U8BZX4 A0A1U8C9B8 A0A1U8BM09 A0A1U7QWV4 A0A1U8CL95 A0A1U7R751 A0A3Q0CFW5 A0A3Q0CS98 A0A3Q0DCP7 A0A1U8BND2 A0A1U7R393 Q9Z2L4 A0A1U8CP48 A0A1U8C7F9 A0A1U7QU54 A0A1U7QI78 A0A3Q0D7X2 A0A1U7QPR4 A0A1U7R4M1 P51640 A0A1U7RG…

## Sheet: prot-rna-go
GOID	GOTerm	Ontology Source	Term PValue	Term PValue Corrected with Bonferroni step down	Group PValue	Group PValue Corrected with Bonferroni step down	GOLevels	GOGroups	% Associated Genes	Nr. Genes	Associated Genes Found
GO:0016616	oxidoreductase activity, acting on the CH-OH group of donors, NAD or NADP as acceptor	GO_BiologicalProcess-EBI-UniProt-GOA_21.10.2020_00h00	0.0205414	0.472452	0.0205414	0.0616242	[5]	Group00	4.05405	3	[Gpd1l, Impdh2, Mdh1]
GO:0061135	endopeptidase regulator activity	GO_BiologicalProcess-EBI-UniProt-GOA_21.10.2020_00h00	0.00746144	0.395456	0.00746144	0.0596915	[6, 7, 9]	Group01	4.08163	4	[Anxa2, LOC101830930, Psmd14, Serpina1]
GO:0034663	endoplasmic reticulum chaperone complex	GO_CellularComponent-EBI-UniProt-GOA_21.10.2020_00h00	9.33854e-06	0.00186771	9.33854e-06	0.000373542	[2, 4, 5, 6]	Group02	50	3	[Hsp90b1, Hyou1, Ppib]
GO:0005791	rough endoplasmic reticulum	GO_CellularComponent-EBI-UniProt-GOA_21.10.2020_00h00	0.0216952	0.4556	0.0216952	0.0433905	[4, 5, 6]	Group03	6.89655	2	[Rpl18, Uba1]
GO:0005811	lipid droplet	GO_CellularComponent-EBI-UniProt-GOA_21.10.2020_00h00	0.00407225	0.305419	0.00407225	0.048867	[5]	Group04	7.31707	3	[Anxa2, LOC101832386, Rab5c]
GO:0048471	perinuclear region of cytoplasm	GO_CellularComponent-EBI-UniProt-GOA_21.10.2020_00h00	5.05188e-05	0.00904287	5.05188e-05	0.00146505	[2, 3, 4]	Group05	4.18605	9	[Coro1b, Ctsb, Hmgb2, Hsp90b1, Mvp, Ppib, Rab10, Tppp3, Vps35]
GO:0019318	hexose metabolic process	GO_BiologicalProcess-EBI-UniProt-GOA_21.10.2020_00h00	0.0184199	0.515757	0.0184199	0.0736796	[4, 5]	Group06	4.22535	3	[Galm, Pgm2, Pgm5]
GO:0006006	glucose metabolic process	GO_BiologicalProcess-EBI-UniProt-GOA_21.10.2020_00h00	0.00436058	0.318323	0.0184199	0.0736796	[5, 6]	Group06	7.14286	3	[Galm, Pgm2, Pgm5]
GO:0098760	response to interleukin-7	GO_BiologicalProcess-EBI-UniProt-GOA_21.10.2020_00h00	0.00125609	0.139426	0.00125609	0.0238657	[5]	Group07	28.5714	2	[Atic, Stip1]
GO:0098761	cellular response to interleukin-7	GO_BiologicalProcess-EBI-UniProt-GOA_21.10.2020_00h00	0.00125609	0.139426	0.00125609	0.0238657	[6]	Group07	28.5714	2	[Atic, Stip1]
GO:0098754	detoxification	GO_BiologicalProcess-EBI-UniProt-GOA_21.10.2020_00h00	0.0117353	0.44594	0.0133892	0.0803351	[1, 4]	Group08	5	3	[Apoe, Esd, Prdx4]
GO:1990748	cellular detoxification	GO_BiologicalProcess-EBI-UniProt-GOA_21.10.2020_00h00	0.0102062	0.438867	0.0133892	0.0803351	[2, 5]	Group08	5.26316	3	[Apoe, Esd, Prdx4]
GO:0097237	cellular response to toxic substance	GO_BiologicalProcess-EBI-UniProt-GOA_21.10.2020_00h00	0.0117353	0.44594	0.0133892	0.0803351	[4]	Group08	5	3	[Apoe, Esd, Prdx4]
GO:0048545	response to steroid hormone	GO_BiologicalProcess-EBI-UniProt-GOA_21.10.2020_00h00	0.00793044	0.396522	0.00012989	0.00324725	[4, 5]	Group09	5.76923	3	[Anxa1, Ddx5, Hmgb2]
GO:0060326	cell chemotaxis	GO_BiologicalProcess-EBI-UniProt-GOA_21.10.2020_00h00	9.14753e-05	0.0156423	0.00012989	0.00324725	[4, 5]	Group09	6.45161	6	[Anxa1, Coro1a, Coro1b, Hmgb2, Lgals3, Ppib]
GO:0071383	cellular response to steroid hormone stimulus	GO_BiologicalProcess-EBI-UniProt-GOA_21.10.2020_00h00	0.0394189	0.433608	0.00012989	0.00324725	[5, 6]	Group09	5	2	[Anxa1, Ddx5]
GO:0071782	endoplasmic reticulum tubular network	GO_CellularComponent-EBI-UniProt-GOA_21.10.2020_00h00	0.00384732	0.296244	0.00511405	0.0562546	[4, 5, 6, 7]	Group10	16.6667	2	[Kpnb1, Rab10]
GO:0051028	mRNA transport	GO_BiologicalProcess-EBI-UniProt-GOA_21.10.2020_00h00	0.0358887	0.466553	0.00511405	0.0562546	[5, 6, 8]	Group10	5.26316	2	[Hnrnpa1, Sec13]
GO:0051170	import into nucleus	GO_BiologicalProcess-EBI-UniProt-GOA_21.10.2020_00h00	0.0412315	0.412315	0.00511405	0.0562546	[6, 7]	Group10	4.87805	2	[Hnrnpa1, Kpnb1]
GO:0071692	protein localization to extracellular region	GO_BiologicalProcess-EBI-UniProt-GOA_21.10.2020_00h00	0.00835869	0.409576	0.0157911	0.0789553	[4]	Group11	5.66038	3	[Erp29, Fgg, Rab11b]
GO:0035592	establishment of protein localization to extracellular region	GO_BiologicalProcess-EBI-UniProt-GOA_21.10.2020_00h00	0.00672495	0.376597	0.0157911	0.0789553	[4, 5]	Group11	6.12245	3	[Erp29, Fgg, Rab11b]
GO:0002790	peptide secretion	GO_BiologicalProcess-EBI-UniProt-GOA_21.10.2020_00h00	0.0133892	0.482011	0.0157911	0.0789553	[5, 6, 7]	Group11	4.7619	3	[Erp29, Fgg, Rab11b]
GO:0009306	protein secretion	GO_BiologicalProcess-EBI-UniProt-GOA_21.10.2020_00h00	0.00672495	0.376597	0.0157911	0.0789553	[4, 5, 6, 7, 8]	Group11	6.12245	3	[Erp29, Fgg, Rab11b]
GO:0006450	regulation of translational fidelity	GO_BiologicalProcess-EBI-UniProt-GOA_21.10.2020_00h00	0.00452352	0.32117	0.00711367	0.064023	[3]	Group12	15.3846	2	[Rps5, Vars]
GO:0043038	amino acid activation	GO_BiologicalProcess-EBI-UniProt-GOA_21.10.2020_00h00	0.0507466	0.253733	0.00711367	0.064023	[4, 5, 7]	Group12	4.34783	2	[Farsa, Vars]
GO:0043039	tRNA aminoacylation	GO_BiologicalProcess-EBI-UniProt-GOA_21.10.2020_00h00	0.0487853	0.292712	0.00711367	0.064023	[5, 6, 8, 9]	Group12	4.44444	2	[Farsa, Vars]
GO:0006418	tRNA aminoacylation for protein translation	GO_BiologicalProcess-EBI-UniProt-GOA_21.10.2020_00h00	0.0430751	0.387676	0.00711367	0.064023	[6, 7, 8, 9, 10]	Group12	4.7619	2	[Farsa, Vars]
GO:0090150	establishment of protein localization to membrane	GO_BiologicalProcess-EBI-UniProt-GOA_21.10.2020_00h00	0.0139685	0.474929	0.00212419	0.0339871	[4, 5, 6]	Group13	4.6875	3	[Rab10, Rab11b, Vps35]
GO:0030139	endocytic vesicle	GO_CellularComponent-EBI-UniProt-GOA_21.10.2020_00h00	0.00302397	0.254013	0.00212419	0.0339871	[4, 5, 6, 7]	Group13	5.26316	4	[Ap2b1, Coro1a, Gsn, Rab11b]
GO:0045055	regulated exocytosis	GO_BiologicalProcess-EBI-UniProt-GOA_21.10.2020_00h00	0.004661	0.32627	0.00212419	0.0339871	[4, 5, 6, 7]	Group13	6.97674	3	[Coro1a, Rab10, Rab11b]
GO:0045335	phagocytic vesicle	GO_CellularComponent-EBI-UniProt-GOA_21.10.2020_00h00	0.00598631	0.365165	0.00212419	0.0339871	[5, 6, 7, 8]	Group13	6.38298	3	[Coro1a, Gsn, Rab11b]
GO:0045056	transcytosis	GO_BiologicalProcess-EBI-UniProt-GOA_21.10.2020_00h00	0.000901849	0.109124	0.0114465	0.0801253	[3, 5]	Group14	33.3333	2	[Rab11b, Vps35]
GO:0098876	vesicle-mediated transport to the plasma membrane	GO_BiologicalProcess-EBI-UniProt-GOA_21.10.2020_00h00	0.0176343	0.52903	0.0114465	0.0801253	[3, 5]	Group14	7.69231	2	[Rab11b, Vps35]
GO:0090150	establishment of protein localization to membrane	GO_BiologicalProcess-EBI-UniProt-GOA_21.10.2020_00h00	0.0139685	0.474929	0.0114465	0.0801253	[4, 5, 6]	Group14	4.6875	3	[Rab10, Rab11b, Vps35]
GO:1990126	retrograde transport, endosome to plasma membrane	GO_BiologicalProcess-EBI-UniProt-GOA_21.10.2020_00h00	0.0021312	0.204596	0.0114465	0.0801253	[4, 5, 6]	Group14	22.2222	2	[Rab11b, Vps35]
GO:0045055	regulated exocytosis	GO_BiologicalProcess-EBI-UniProt-GOA_21.10.2020_00h00	0.004661	0.32627	0.0114465	0.0801253	[4, 5, 6, 7]	Group14	6.97674	3	[Coro1a, Rab10, Rab11b]
GO:0002443	leukocyte mediated immunity	GO_BiologicalProcess-EBI-UniProt-GOA_21.10.2020_00h00	0.0112118	0.448471	0.00171336	0.0308404	[3]	Group15	5.08475	3	[Coro1a, LOC101830930, LOC101834868]
GO:0002449	lymphocyte mediated immunity	GO_BiologicalProcess-EBI-UniProt-GOA_21.10.2020_00h00	0.00672495	0.376597	0.00171336	0.0308404	[4]	Group15	6.12245	3	[Coro1a, LOC101830930, LOC101834868]
GO:0019724	B cell mediated immunity	GO_BiologicalProcess-EBI-UniProt-GOA_21.10.2020_00h00	0.0245965	0.467334	0.00171336	0.0308404	[5]	Group15	6.45161	2	[LOC101830930, LOC101834868]
GO:0016064	immunoglobulin mediated immune response	GO_BiologicalProcess-EBI-UniProt-GOA_21.10.2020_00h00	0.0231269	0.462539	0.00171336	0.0308404	[6]	Group15	6.66667	2	[LOC101830930, LOC101834868]
GO:0022409	positive regulation of cell-cell adhesion	GO_BiologicalProcess-EBI-UniProt-GOA_21.10.2020_00h00	0.00183169	0.183169	0.00171336	0.0308404	[6]	Group15	4.5045	5	[Anxa1, Coro1a, Fga, Fgg, LOC101834868]
GO:0043292	contractile fiber	GO_CellularComponent-EBI-UniProt-GOA_21.10.2020_00h00	0.00261216	0.235094	0.00261216	0.0391824	[3, 4, 5]	Group16	5.47945	4	[Glrx3, Hspb1, Ilk, Pgm5]
GO:0030016	myofibril	GO_CellularComponent-EBI-UniProt-GOA_21.10.2020_00h00	0.00212533	0.206157	0.00261216	0.0391824	[4, 5, 6]	Group16	5.7971	4	[Glrx3, Hspb1, Ilk, Pgm5]
GO:0030017	sarcomere	GO_CellularComponent-EBI-UniProt-GOA_21.10.2020_00h00	0.00111461	0.12595	0.00261216	0.0391824	[2, 5, 6, 7]	Group16	6.89655	4	[Glrx3, Hspb1, Ilk, Pgm5]
GO:0031674	I band	GO_CellularComponent-EBI-UniProt-GOA_21.10.2020_00h00	0.00218163	0.205074	0.00261216	0.0391824	[2, 3, 6, 7, 8]	Group16	9.09091	3	[Glrx3, Hspb1, Pgm5]
GO:0030018	Z disc	GO_CellularComponent-EBI-UniProt-GOA_21.10.2020_00h00	0.0014949	0.159954	0.00261216	0.0391824	[2, 3, 4, 7, 8, 9]	Group16	10.3448	3	[Glrx3, Hspb1, Pgm5]
GO:0048525	negative regulation of viral process	GO_BiologicalProcess-EBI-UniProt-GOA_21.10.2020_00h00	0.0216952	0.4556	1.75875e-05	0.00063315	[4, 5]	Group17	6.89655	2	[Gsn, Tardbp]
GO:0006997	nucleus organization	GO_BiologicalProcess-EBI-UniProt-GOA_21.10.2020_00h00	0.0588666	0.0588666	1.75875e-05	0.00063315	[5]	Group17	4	2	[Hmgb2, Tardbp]
GO:0042056	chemoattractant activity	GO_BiologicalProcess-EBI-UniProt-GOA_21.10.2020_00h00	0.0060271	0.361626	1.75875e-05	0.00063315	[4, 5, 6, 7]	Group17	13.3333	2	[Hmgb2, Lgals3]
GO:1903311	regulation of mRNA metabolic process	GO_BiologicalProcess-EBI-UniProt-GOA_21.10.2020_00h00	0.000152569	0.024411	1.75875e-05	0.00063315	[6, 7]	Group17	5.88235	6	[Ddx5, Hnrnpa1, Snrnp70, Srsf2, Srsf4, Tardbp]
GO:1903312	negative regulation of mRNA metabolic process	GO_BiologicalProcess-EBI-UniProt-GOA_21.10.2020_00h00	0.0216952	0.4556	1.75875e-05	0.00063315	[7, 8]	Group17	6.89655	2	[Srsf4, Tardbp]
GO:1903313	positive regulation of mRNA metabolic process	GO_BiologicalProcess-EBI-UniProt-GOA_21.10.2020_00h00	0.0292258	0.496839	1.75875e-05	0.00063315	[7, 8]	Group17	5.88235	2	[Snrnp70, Tardbp]
GO:0050878	regulation of body fluid levels	GO_BiologicalProcess-EBI-UniProt-GOA_21.10.2020_00h00	0.000499403	0.0664206	0.00583665	0.0583665	[3]	Group18	4.72441	6	[Anxa2, Apoe, Fga, Fgg, Sfn, Xdh]
GO:0051099	positive regulation of binding	GO_BiologicalProcess-EBI-UniProt-GOA_21.10.2020_00h00	0.0177413	0.514498	0.00583665	0.0583665	[4]	Group18	4.28571	3	[Anxa2, Apoe, Hmgb2]
GO:0045088	regulation of innate immune response	GO_BiologicalProcess-EBI-UniProt-GOA_21.10.2020_00h00	0.0191128	0.496932	0.00583665	0.0583665	[5, 6]	Group18	4.16667	3	[Apoe, Cdc37, Hmgb2]
GO:0001936	regulation of endothelial cell proliferation	GO_BiologicalProcess-EBI-UniProt-GOA_21.10.2020_00h00	0.00925539	0.425748	0.00583665	0.0583665	[6]	Group18	5.45455	3	[Apoe, Hmgb2, Xdh]
GO:0050680	negative regulation of epithelial cell proliferation	GO_BiologicalProcess-EBI-UniProt-GOA_21.10.2020_00h00	0.0151694	0.485421	0.00583665	0.0583665	[6]	Group18	4.54545	3	[Apoe, Sfn, Xdh]
GO:0001937	negative regulation of endothelial cell proliferation	GO_BiologicalProcess-EBI-UniProt-GOA_21.10.2020_00h00	0.00772683	0.394068	0.00583665	0.0583665	[7]	Group18	11.7647	2	[Apoe, Xdh]
GO:0051348	negative regulation of transferase activity	GO_BiologicalProcess-EBI-UniProt-GOA_21.10.2020_00h00	0.00296816	0.252294	1.54151e-05	0.00057036	[5]	Group19	4.03226	5	[Apoe, Hspb1, LOC101835445, Mvp, Prkar1a]
GO:1905897	regulation of response to endoplasmic reticulum stress	GO_BiologicalProcess-EBI-UniProt-GOA_21.10.2020_00h00	0.0292258	0.496839	1.54151e-05	0.00057036	[5, 6]	Group19	5.88235	2	[Erp29, Hyou1]
GO:2001233	regulation of apoptotic signaling pathway	GO_BiologicalProcess-EBI-UniProt-GOA_21.10.2020_00h00	4.38524e-05	0.00798114	1.54151e-05	0.00057036	[5, 6, 7]	Group19	4.90798	8	[Erp29, Fga, Fgg, Hmgb2, Hspb1, Hyou1, LOC101835445, Lgals3]
GO:2001242	regulation of intrinsic apoptotic signaling pathway	GO_BiologicalProcess-EBI-UniProt-GOA_21.10.2020_00h00	0.00261216	0.235094	1.54151e-05	0.00057036	[6, 7, 8]	Group19	5.47945	4	[Erp29, Hspb1, Hyou1, LOC101835445]
GO:1902235	regulation of endoplasmic reticulum stress-induced intrinsic apoptotic signaling pathway	GO_BiologicalProcess-EBI-UniProt-GOA_21.10.2020_00h00	0.00452352	0.32117	1.54151e-05	0.00057036	[6, 7, 8, 9]	Group19	15.3846	2	[Erp29, Hyou1]
GO:2001243	negative regulation of intrinsic apoptotic signaling pathway	GO_BiologicalProcess-EBI-UniProt-GOA_21.10.2020_00h00	0.0507466	0.253733	1.54151e-05	0.00057036	[7, 8, 9]	Group19	4.34783	2	[Hspb1, Hyou1]
GO:0006091	generation of precursor metabolites and energy	GO_BiologicalProcess-EBI-UniProt-GOA_21.10.2020_00h00	3.48471e-05	0.00641187	1.91465e-05	0.000670128	[3]	Group20	4.39024	9	[Bpgm, Fh, Glrx, Glrx3, Mdh1, Pgls, Pygb, Sh3bgrl3, Xdh]
GO:0022900	electron transport chain	GO_BiologicalProcess-EBI-UniProt-GOA_21.10.2020_00h00	0.00511405	0.342641	1.91465e-05	0.000670128	[3, 4]	Group20	4.54545	4	[Glrx, Glrx3, Sh3bgrl3, Xdh]
GO:0016667	oxidoreductase activity, acting on a sulfur group of donors	GO_BiologicalProcess-EBI-UniProt-GOA_21.10.2020_00h00	0.000355012	0.0504117	1.91465e-05	0.000670128	[4]	Group20	9.30233	4	[Glrx, Glrx3, Pdia6, Sh3bgrl3]
GO:0009055	electron transfer activity	GO_BiologicalProcess-EBI-UniProt-GOA_21.10.2020_00h00	0.00104402	0.122151	1.91465e-05	0.000670128	[4, 5]	Group20	7.01754	4	[Glrx, Glrx3, Sh3bgrl3, Xdh]
GO:0015036	disulfide oxidoreductase activity	GO_BiologicalProcess-EBI-UniProt-GOA_21.10.2020_00h00	7.43839e-05	0.0130916	1.91465e-05	0.000670128	[5]	Group20	13.7931	4	[Glrx, Glrx3, Pdia6, Sh3bgrl3]
GO:0015035	protein disulfide oxidoreductase activity	GO_BiologicalProcess-EBI-UniProt-GOA_21.10.2020_00h00	0.000298021	0.043213	1.91465e-05	0.000670128	[6]	Group20	17.6471	3	[Glrx, Glrx3, Sh3bgrl3]
GO:0000380	alternative mRNA splicing, via spliceosome	GO_BiologicalProcess-EBI-UniProt-GOA_21.10.2020_00h00	0.00125609	0.139426	1.33617e-06	6.01275e-05	[8, 9, 10, 11, 12]	Group21	28.5714	2	[Ddx5, Hnrnpm]
GO:0005681	spliceosomal complex	GO_CellularComponent-EBI-UniProt-GOA_21.10.2020_00h00	1.56357e-05	0.00303333	1.33617e-06	6.01275e-05	[3, 6]	Group21	6.86275	7	[Ddx5, Hnrnpa1, Hnrnpf, Hnrnpm, Lgals3, Snrnp70, Srsf2]
GO:0071013	catalytic step 2 spliceosome	GO_CellularComponent-EBI-UniProt-GOA_21.10.2020_00h00	0.000267726	0.0398911	1.33617e-06	6.01275e-05	[3, 4, 7]	Group21	10	4	[Ddx5, Hnrnpa1, Hnrnpf, Hnrnpm]
GO:0042274	ribosomal small subunit biogenesis	GO_BiologicalProcess-EBI-UniProt-GOA_21.10.2020_00h00	0.00525038	0.346525	1.33617e-06	6.01275e-05	[5, 6]	Group21	14.2857	2	[LOC101835445, Rpsa]
GO:0071383	cellular response to steroid hormone stimulus	GO_BiologicalProcess-EBI-UniProt-GOA_21.10.2020_00h00	0.0394189	0.433608	1.33617e-06	6.01275e-05	[5, 6]	Group21	5	2	[Anxa1, Ddx5]
GO:1901796	regulation of signal transduction by p53 class mediator	GO_BiologicalProcess-EBI-UniProt-GOA_21.10.2020_00h00	0.0116892	0.455879	1.33617e-06	6.01275e-05	[6, 7]	Group21	9.52381	2	[Ddx5, LOC101835445]
GO:1901798	positive regulation of signal transduction by p53 class mediator	GO_BiologicalProcess-EBI-UniProt-GOA_21.10.2020_00h00	0.0021312	0.204596	1.33617e-06	6.01275e-05	[7, 8]	Group21	22.2222	2	[Ddx5, LOC101835445]
GO:0035327	transcriptionally active chromatin	GO_CellularComponent-EBI-UniProt-GOA_21.10.2020_00h00	0.00322264	0.264257	0.0785989	0.0785989	[3, 7]	Group22	18.1818	2	[LOC101826763, Wdr61]
GO:0016571	histone methylation	GO_BiologicalProcess-EBI-UniProt-GOA_21.10.2020_00h00	0.0487853	0.292712	0.0785989	0.0785989	[5, 6, 7, 8, 9]	Group22	4.44444	2	[LOC101826763, Wdr61]
GO:0018022	peptidyl-lysine methylation	GO_BiologicalProcess-EBI-UniProt-GOA_21.10.2020_00h00	0.0449489	0.359592	0.0785989	0.0785989	[5, 6, 7, 8, 9]	Group22	4.65116	2	[LOC101826763, Wdr61]
GO:0018023	peptidyl-lysine trimethylation	GO_BiologicalProcess-EBI-UniProt-GOA_21.10.2020_00h00	0.00384732	0.296244	0.0785989	0.0785989	[6, 7, 8, 9, 10]	Group22	16.6667	2	[LOC101826763, Wdr61]
GO:0034968	histone lysine methylation	GO_BiologicalProcess-EBI-UniProt-GOA_21.10.2020_00h00	0.0341724	0.478413	0.0785989	0.0785989	[6, 7, 8, 9, 10]	Group22	5.40541	2	[LOC101826763, Wdr61]
GO:0051568	histone H3-K4 methylation	GO_BiologicalProcess-EBI-UniProt-GOA_21.10.2020_00h00	0.00864824	0.415115	0.0785989	0.0785989	[7, 8, 9, 10, 11]	Group22	11.1111	2	[LOC101826763, Wdr61]
GO:0080182	histone H3-K4 trimethylation	GO_BiologicalProcess-EBI-UniProt-GOA_21.10.2020_00h00	0.00125609	0.139426	0.0785989	0.0785989	[7, 8, 9, 10, 11, 12]	Group22	28.5714	2	[LOC101826763, Wdr61]
GO:2001233	regulation of apoptotic signaling pathway	GO_BiologicalProcess-EBI-UniProt-GOA_21.10.2020_00h00	4.38524e-05	0.00798114	4.38524e-05	0.00135943	[5, 6, 7]	Group23	4.90798	8	[Erp29, Fga, Fgg, Hmgb2, Hspb1, Hyou1, LOC101835445, Lgals3]
GO:2001234	negative regulation of apoptotic signaling pathway	GO_BiologicalProcess-EBI-UniProt-GOA_21.10.2020_00h00	0.000160975	0.025434	4.38524e-05	0.00135943	[6, 7, 8]	Group23	5.82524	6	[Fga, Fgg, Hmgb2, Hspb1, Hyou1, Lgals3]
GO:2001236	regulation of extrinsic apoptotic signaling pathway	GO_BiologicalProcess-EBI-UniProt-GOA_21.10.2020_00h00	0.00160983	0.170642	4.38524e-05	0.00135943	[6, 7, 8]	Group23	6.25	4	[Fga, Fgg, Hmgb2, Lgals3]
GO:2001242	regulation of intrinsic apoptotic signaling pathway	GO_BiologicalProcess-EBI-UniProt-GOA_21.10.2020_00h00	0.00261216	0.235094	4.38524e-05	0.00135943	[6, 7, 8]	Group23	5.47945	4	[Erp29, Hspb1, Hyou1, LOC101835445]
GO:1902041	regulation of extrinsic apoptotic signaling pathway via death domain receptors	GO_BiologicalProcess-EBI-UniProt-GOA_21.10.2020_00h00	1.96788e-05	0.00375866	4.38524e-05	0.00135943	[7, 8, 9]	Group23	19.0476	4	[Fga, Fgg, Hmgb2, Lgals3]
GO:2001237	negative regulation of extrinsic apoptotic signaling pathway	GO_BiologicalProcess-EBI-UniProt-GOA_21.10.2020_00h00	0.000294876	0.0430518	4.38524e-05	0.00135943	[7, 8, 9]	Group23	9.7561	4	[Fga, Fgg, Hmgb2, Lgals3]
GO:1902042	negative regulation of extrinsic apoptotic signaling pathway via death domain receptors	GO_BiologicalProcess-EBI-UniProt-GOA_21.10.2020_00h00	0.000128261	0.0209066	4.38524e-05	0.00135943	[8, 9, 10]	Group23	23.0769	3	[Fga, Fgg, Hmgb2]
GO:0030291	protein serine/threonine kinase inhibitor activity	GO_BiologicalProcess-EBI-UniProt-GOA_21.10.2020_00h00	0.0116892	0.455879	0.000202408	0.00465537	[8, 9, 11, 12]	Group24	9.52381	2	[Hspb1, Prkar1a]
GO:0051348	negative regulation of transferase activity	GO_BiologicalProcess-EBI-UniProt-GOA_21.10.2020_00h00	0.00296816	0.252294	0.000202408	0.00465537	[5]	Group24	4.03226	5	[Apoe, Hspb1, LOC101835445, Mvp, Prkar1a]
GO:0001937	negative regulation of endothelial cell proliferation	GO_BiologicalProcess-EBI-UniProt-GOA_21.10.2020_00h00	0.00772683	0.394068	0.000202408	0.00465537	[7]	Group24	11.7647	2	[Apoe, Xdh]
GO:0019210	kinase inhibitor activity	GO_BiologicalProcess-EBI-UniProt-GOA_21.10.2020_00h00	0.0261033	0.469859	0.000202408	0.00465537	[6, 7, 10]	Group24	6.25	2	[Hspb1, Prkar1a]
GO:0001933	negative regulation of protein phosphorylation	GO_BiologicalProcess-EBI-UniProt-GOA_21.10.2020_00h00	0.00043525	0.059194	0.000202408	0.00465537	[8, 9]	Group24	4.04624	7	[Apoe, Gpd1l, Hspb1, Mvp, Prkar1a, Tardbp, Xdh]
GO:0004860	protein kinase inhibitor activity	GO_BiologicalProcess-EBI-UniProt-GOA_21.10.2020_00h00	0.0231269	0.462539	0.000202408	0.00465537	[7, 8, 10, 11]	Group24	6.66667	2	[Hspb1, Prkar1a]
GO:0071901	negative regulation of protein serine/threonine kinase activity	GO_BiologicalProcess-EBI-UniProt-GOA_21.10.2020_00h00	0.0177413	0.514498	0.000202408	0.00465537	[8, 10, 11]	Group24	4.28571	3	[Apoe, Hspb1, Prkar1a]
GO:0022626	cytosolic ribosome	GO_CellularComponent-EBI-UniProt-GOA_21.10.2020_00h00	0.000655824	0.0826338	5.78519e-08	3.0083e-06	[3, 4, 5, 6]	Group25	13.6364	3	[LOC101835445, Rps5, Rpsa]
GO:0044391	ribosomal subunit	GO_CellularComponent-EBI-UniProt-GOA_21.10.2020_00h00	0.000522054	0.0683891	5.78519e-08	3.0083e-06	[3, 6]	Group25	5.95238	5	[LOC101835445, Rpl10a, Rps5, Rps9, Rpsa]
GO:0005840	ribosome	GO_CellularComponent-EBI-UniProt-GOA_21.10.2020_00h00	1.20723e-07	2.75248e-05	5.78519e-08	3.0083e-06	[5]	Group25	5.60748	12	[LOC101835445, Rpl10a, Rpl18, Rpl22, Rps10, Rps12, Rps13, Rps16, Rps5, Rps8, Rps9, Rpsa]
GO:0015935	small ribosomal subunit	GO_CellularComponent-EBI-UniProt-GOA_21.10.2020_00h00	0.000140896	0.0228251	5.78519e-08	3.0083e-06	[4, 7]	Group25	11.7647	4	[LOC101835445, Rps5, Rps9, Rpsa]
GO:0042274	ribosomal small subunit biogenesis	GO_BiologicalProcess-EBI-UniProt-GOA_21.10.2020_00h00	0.00525038	0.346525	5.78519e-08	3.0083e-06	[5, 6]	Group25	14.2857	2	[LOC101835445, Rpsa]
GO:0022627	cytosolic small ribosomal subunit	GO_CellularComponent-EBI-UniProt-GOA_21.10.2020_00h00	9.92322e-05	0.016671	5.78519e-08	3.0083e-06	[4, 5, 6, 7, 8]	Group25	25	3	[LOC101835445, Rps5, Rpsa]
GO:1901796	regulation of signal transduction by p53 class mediator	GO_BiologicalProcess-EBI-UniProt-GOA_21.10.2020_00h00	0.0116892	0.455879	5.78519e-08	3.0083e-06	[6, 7]	Group25	9.52381	2	[Ddx5, LOC101835445]
GO:1901798	positive regulation of signal transduction by p53 class mediator	GO_BiologicalProcess-EBI-UniProt-GOA_21.10.2020_00h00	0.0021312	0.204596	5.78519e-08	3.0083e-06	[7, 8]	Group25	22.2222	2	[Ddx5, LOC101835445]
GO:0006403	RNA localization	GO_BiologicalProcess-EBI-UniProt-GOA_21.10.2020_00h00	0.0117353	0.44594	0.00266994	0.0347092	[3]	Group26	5	3	[Cct4, Hnrnpa1, Sec13]
GO:0048194	Golgi vesicle budding	GO_BiologicalProcess-EBI-UniProt-GOA_21.10.2020_00h00	0.0060271	0.361626	0.00266994	0.0347092	[4, 6, 7]	Group26	13.3333	2	[Sar1a, Sec13]
GO:0051028	mRNA transport	GO_BiologicalProcess-EBI-UniProt-GOA_21.10.2020_00h00	0.0358887	0.466553	0.00266994	0.0347092	[5, 6, 8]	Group26	5.26316	2	[Hnrnpa1, Sec13]
GO:0030134	COPII-coated ER to Golgi transport vesicle	GO_CellularComponent-EBI-UniProt-GOA_21.10.2020_00h00	0.0060271	0.361626	0.00266994	0.0347092	[5, 6, 7, 8]	Group26	13.3333	2	[Sar1a, Sec13]
GO:0051170	import into nucleus	GO_BiologicalProcess-EBI-UniProt-GOA_21.10.2020_00h00	0.0412315	0.412315	0.00266994	0.0347092	[6, 7]	Group26	4.87805	2	[Hnrnpa1, Kpnb1]
GO:0090114	COPII-coated vesicle budding	GO_BiologicalProcess-EBI-UniProt-GOA_21.10.2020_00h00	0.00384732	0.296244	0.00266994	0.0347092	[5, 6, 7, 8]	Group26	16.6667	2	[Sar1a, Sec13]
GO:0012507	ER to Golgi transport vesicle membrane	GO_CellularComponent-EBI-UniProt-GOA_21.10.2020_00h00	0.00452352	0.32117	0.00266994	0.0347092	[5, 6, 7, 8, 9]	Group26	15.3846	2	[Sar1a, Sec13]
GO:0030127	COPII vesicle coat	GO_CellularComponent-EBI-UniProt-GOA_21.10.2020_00h00	0.00265032	0.235878	0.00266994	0.0347092	[5, 6, 7, 8, 9, 10]	Group26	20	2	[Sar1a, Sec13]
GO:0000380	alternative mRNA splicing, via spliceosome	GO_BiologicalProcess-EBI-UniProt-GOA_21.10.2020_00h00	0.00125609	0.139426	5.82723e-05	0.00163162	[8, 9, 10, 11, 12]	Group27	28.5714	2	[Ddx5, Hnrnpm]
GO:0005681	spliceosomal complex	GO_CellularComponent-EBI-UniProt-GOA_21.10.2020_00h00	1.56357e-05	0.00303333	5.82723e-05	0.00163162	[3, 6]	Group27	6.86275	7	[Ddx5, Hnrnpa1, Hnrnpf, Hnrnpm, Lgals3, Snrnp70, Srsf2]
GO:0071013	catalytic step 2 spliceosome	GO_CellularComponent-EBI-UniProt-GOA_21.10.2020_00h00	0.000267726	0.0398911	5.82723e-05	0.00163162	[3, 4, 7]	Group27	10	4	[Ddx5, Hnrnpa1, Hnrnpf, Hnrnpm]
GO:0043484	regulation of RNA splicing	GO_BiologicalProcess-EBI-UniProt-GOA_21.10.2020_00h00	8.99628e-06	0.00180825	5.82723e-05	0.00163162	[6, 7]	Group27	9.67742	6	[Ddx5, Hnrnpa1, Hnrnpf, Snrnp70, Srsf2, Srsf4]
GO:1903311	regulation of mRNA metabolic process	GO_BiologicalProcess-EBI-UniProt-GOA_21.10.2020_00h00	0.000152569	0.024411	5.82723e-05	0.00163162	[6, 7]	Group27	5.88235	6	[Ddx5, Hnrnpa1, Snrnp70, Srsf2, Srsf4, Tardbp]
GO:0050684	regulation of mRNA processing	GO_BiologicalProcess-EBI-UniProt-GOA_21.10.2020_00h00	7.69629e-05	0.0133915	5.82723e-05	0.00163162	[7, 8]	Group27	8.92857	5	[Ddx5, Hnrnpa1, Snrnp70, Srsf2, Srsf4]
GO:1903312	negative regulation of mRNA metabolic process	GO_BiologicalProcess-EBI-UniProt-GOA_21.10.2020_00h00	0.0216952	0.4556	5.82723e-05	0.00163162	[7, 8]	Group27	6.89655	2	[Srsf4, Tardbp]
GO:1903313	positive regulation of mRNA metabolic process	GO_BiologicalProcess-EBI-UniProt-GOA_21.10.2020_00h00	0.0292258	0.496839	5.82723e-05	0.00163162	[7, 8]	Group27	5.88235	2	[Snrnp70, Tardbp]
GO:0048024	regulation of mRNA splicing, via spliceosome	GO_BiologicalProcess-EBI-UniProt-GOA_21.10.2020_00h00	6.43697e-06	0.00131958	5.82723e-05	0.00163162	[7, 8, 9]	Group27	14.7059	5	[Ddx5, Hnrnpa1, Snrnp70, Srsf2, Srsf4]
GO:0000381	regulation of alternative mRNA splicing, via spliceosome	GO_BiologicalProcess-EBI-UniProt-GOA_21.10.2020_00h00	0.000419827	0.0575163	5.82723e-05	0.00163162	[8, 9, 10]	Group27	15.7895	3	[Ddx5, Hnrnpa1, Srsf2]
GO:0050795	regulation of behavior	GO_BiologicalProcess-EBI-UniProt-GOA_21.10.2020_00h00	0.0116892	0.455879	3.89915e-05	0.00124773	[3]	Group28	9.52381	2	[Apoe, Vps35]
GO:0098978	glutamatergic synapse	GO_CellularComponent-EBI-UniProt-GOA_21.10.2020_00h00	0.000680338	0.0850422	3.89915e-05	0.00124773	[4]	Group28	5.61798	5	[Apoe, Coro1a, Prkar1a, Rpsa, Vps35]
GO:0032102	negative regulation of response to external stimulus	GO_BiologicalProcess-EBI-UniProt-GOA_21.10.2020_00h00	0.000773937	0.0951942	3.89915e-05	0.00124773	[5]	Group28	4.34783	6	[Anxa2, Apoe, Coro1b, Fga, Fgg, Vps35]
GO:0042176	regulation of protein catabolic process	GO_BiologicalProcess-EBI-UniProt-GOA_21.10.2020_00h00	0.00107511	0.124713	3.89915e-05	0.00124773	[5, 6]	Group28	4.08163	6	[Anxa2, Apoe, LOC101835445, Psmc4, Psmd14, Vps35]
GO:0099175	regulation of postsynapse organization	GO_BiologicalProcess-EBI-UniProt-GOA_21.10.2020_00h00	0.0176343	0.52903	3.89915e-05	0.00124773	[5, 6]	Group28	7.69231	2	[Apoe, Vps35]
GO:1902950	regulation of dendritic spine maintenance	GO_BiologicalProcess-EBI-UniProt-GOA_21.10.2020_00h00	0.000901849	0.109124	3.89915e-05	0.00124773	[6, 7]	Group28	33.3333	2	[Apoe, Vps35]
GO:1903362	regulation of cellular protein catabolic process	GO_BiologicalProcess-EBI-UniProt-GOA_21.10.2020_00h00	0.000115596	0.0190733	3.89915e-05	0.00124773	[6, 7]	Group28	6.18557	6	[Anxa2, Apoe, LOC101835445, Psmc4, Psmd14, Vps35]
GO:1903050	regulation of proteolysis involved in cellular protein catabolic process	GO_BiologicalProcess-EBI-UniProt-GOA_21.10.2020_00h00	0.00380532	0.296815	3.89915e-05	0.00124773	[7, 8]	Group28	4.93827	4	[Apoe, LOC101835445, Psmc4, Psmd14]
GO:1903364	positive regulation of cellular protein catabolic process	GO_BiologicalProcess-EBI-UniProt-GOA_21.10.2020_00h00	0.00751546	0.390804	3.89915e-05	0.00124773	[7, 8]	Group28	5.88235	3	[Apoe, Psmc4, Vps35]
GO:0061136	regulation of proteasomal protein catabolic process	GO_BiologicalProcess-EBI-UniProt-GOA_21.10.2020_00h00	0.0184199	0.515757	3.89915e-05	0.00124773	[8, 9]	Group28	4.22535	3	[Apoe, Psmc4, Psmd14]
GO:0005788	endoplasmic reticulum lumen	GO_CellularComponent-EBI-UniProt-GOA_21.10.2020_00h00	0.000242419	0.0366053	4.69814e-05	0.00140944	[4, 5, 6]	Group29	10.2564	4	[Erp29, Hsp90b1, LOC101832386, Pdia6]
GO:0048770	pigment granule	GO_CellularComponent-EBI-UniProt-GOA_21.10.2020_00h00	0.0261033	0.469859	4.69814e-05	0.00140944	[4, 5, 6, 7]	Group29	6.25	2	[Erp29, Hsp90b1]
GO:1905897	regulation of response to endoplasmic reticulum stress	GO_BiologicalProcess-EBI-UniProt-GOA_21.10.2020_00h00	0.0292258	0.496839	4.69814e-05	0.00140944	[5, 6]	Group29	5.88235	2	[Erp29, Hyou1]
GO:0061572	actin filament bundle organization	GO_BiologicalProcess-EBI-UniProt-GOA_21.10.2020_00h00	0.0189482	0.511602	4.69814e-05	0.00140944	[5, 6, 8]	Group29	7.40741	2	[Coro1b, Hsp90b1]
GO:0002792	negative regulation of peptide secretion	GO_BiologicalProcess-EBI-UniProt-GOA_21.10.2020_00h00	0.0358887	0.466553	4.69814e-05	0.00140944	[6, 7]	Group29	5.26316	2	[Apoe, Erp29]
GO:0042470	melanosome	GO_CellularComponent-EBI-UniProt-GOA_21.10.2020_00h00	0.0261033	0.469859	4.69814e-05	0.00140944	[5, 6, 7, 8]	Group29	6.25	2	[Erp29, Hsp90b1]
GO:0051017	actin filament bundle assembly	GO_BiologicalProcess-EBI-UniProt-GOA_21.10.2020_00h00	0.0176343	0.52903	4.69814e-05	0.00140944	[5, 6, 7, 9]	Group29	7.69231	2	[Coro1b, Hsp90b1]
GO:0050709	negative regulation of protein secretion	GO_BiologicalProcess-EBI-UniProt-GOA_21.10.2020_00h00	0.0324893	0.48734	4.69814e-05	0.00140944	[6, 7, 8]	Group29	5.55556	2	[Apoe, Erp29]
GO:2001242	regulation of intrinsic apoptotic signaling pathway	GO_BiologicalProcess-EBI-UniProt-GOA_21.10.2020_00h00	0.00261216	0.235094	4.69814e-05	0.00140944	[6, 7, 8]	Group29	5.47945	4	[Erp29, Hspb1, Hyou1, LOC101835445]
GO:1902235	regulation of endoplasmic reticulum stress-induced intrinsic apoptotic signaling pathway	GO_BiologicalProcess-EBI-UniProt-GOA_21.10.2020_00h00	0.00452352	0.32117	4.69814e-05	0.00140944	[6, 7, 8, 9]	Group29	15.3846	2	[Erp29, Hyou1]
GO:2001243	negative regulation of intrinsic apoptotic signaling pathway	GO_BiologicalProcess-EBI-UniProt-GOA_21.10.2020_00h00	0.0507466	0.253733	4.69814e-05	0.00140944	[7, 8, 9]	Group29	4.34783	2	[Hspb1, Hyou1]
GO:0016328	lateral plasma membrane	GO_CellularComponent-EBI-UniProt-GOA_21.10.2020_00h00	0.0216952	0.4556	1.26376e-05	0.000492867	[2, 4]	Group30	6.89655	2	[Anxa1, Iqgap1]
GO:0019897	extrinsic component of plasma membrane	GO_CellularComponent-EBI-UniProt-GOA_21.10.2020_00h00	0.0507466	0.253733	1.26376e-05	0.000492867	[3, 4]	Group30	4.34783	2	[Anxa1, Iqgap1]
GO:0030055	cell-substrate junction	GO_CellularComponent-EBI-UniProt-GOA_21.10.2020_00h00	2.32169e-05	0.00436477	1.26376e-05	0.000492867	[4]	Group30	8.21918	6	[Arpc2, Gsn, Ilk, Iqgap1, LOC101834032, Pgm5]
GO:0036119	response to platelet-derived growth factor	GO_BiologicalProcess-EBI-UniProt-GOA_21.10.2020_00h00	0.00384732	0.296244	1.26376e-05	0.000492867	[3, 5]	Group30	16.6667	2	[Coro1b, Iqgap1]
GO:0001667	ameboidal-type cell migration	GO_BiologicalProcess-EBI-UniProt-GOA_21.10.2020_00h00	0.000169129	0.0265532	1.26376e-05	0.000492867	[4, 5]	Group30	7.57576	5	[Cfl1, Coro1b, Ilk, Iqgap1, LOC101834032]
GO:0005925	focal adhesion	GO_CellularComponent-EBI-UniProt-GOA_21.10.2020_00h00	1.97847e-05	0.00375909	1.26376e-05	0.000492867	[5]	Group30	8.4507	6	[Arpc2, Gsn, Ilk, Iqgap1, LOC101834032, Pgm5]
GO:0036120	cellular response to platelet-derived growth factor stimulus	GO_BiologicalProcess-EBI-UniProt-GOA_21.10.2020_00h00	0.00322264	0.264257	1.26376e-05	0.000492867	[4, 6]	Group30	18.1818	2	[Coro1b, Iqgap1]
GO:0010761	fibroblast migration	GO_BiologicalProcess-EBI-UniProt-GOA_21.10.2020_00h00	0.00125609	0.139426	1.26376e-05	0.000492867	[5, 6]	Group30	28.5714	2	[Ilk, Iqgap1]
GO:0033209	tumor necrosis factor-mediated signaling pathway	GO_BiologicalProcess-EBI-UniProt-GOA_21.10.2020_00h00	0.0189482	0.511602	1.26376e-05	0.000492867	[5, 6, 7]	Group30	7.40741	2	[Ilk, Tmsb4x]
GO:1901222	regulation of NIK/NF-kappaB signaling	GO_BiologicalProcess-EBI-UniProt-GOA_21.10.2020_00h00	0.0324893	0.48734	1.26376e-05	0.000492867	[6, 7]	Group30	5.55556	2	[Ilk, Tmsb4x]
GO:0038127	ERBB signaling pathway	GO_BiologicalProcess-EBI-UniProt-GOA_21.10.2020_00h00	0.0163611	0.507194	1.26376e-05	0.000492867	[6, 7, 8]	Group30	8	2	[Iqgap1, Mvp]
GO:0051702	interaction with symbiont	GO_BiologicalProcess-EBI-UniProt-GOA_21.10.2020_00h00	0.000125077	0.0205126	1.0101e-07	5.05052e-06	[2, 3]	Group31	12.1212	4	[Anxa2, Apoe, Ppib, Tardbp]
GO:0031647	regulation of protein stability	GO_BiologicalProcess-EBI-UniProt-GOA_21.10.2020_00h00	9.68814e-07	0.000209264	1.0101e-07	5.05052e-06	[3]	Group31	6.81818	9	[Cct4, Cct5, Cct7, Cct8, Gsn, LOC101835445, Ppib, Tardbp, Vps35]
GO:0051817	modulation of process of other organism involved in symbiotic interaction	GO_BiologicalProcess-EBI-UniProt-GOA_21.10.2020_00h00	0.000140896	0.0228251	1.0101e-07	5.05052e-06	[3]	Group31	11.7647	4	[Anxa2, Apoe, Ppib, Tardbp]
GO:0051851	modulation by host of symbiont process	GO_BiologicalProcess-EBI-UniProt-GOA_21.10.2020_00h00	4.05931e-05	0.00742854	1.0101e-07	5.05052e-06	[3, 4]	Group31	16	4	[Anxa2, Apoe, Ppib, Tardbp]
GO:0032386	regulation of intracellular transport	GO_BiologicalProcess-EBI-UniProt-GOA_21.10.2020_00h00	0.0019054	0.188635	1.0101e-07	5.05052e-06	[5]	Group31	4.46429	5	[Anxa2, Rab11b, Sfn, Tardbp, Ywhae]
GO:0032388	positive regulation of intracellular transport	GO_BiologicalProcess-EBI-UniProt-GOA_21.10.2020_00h00	0.00134636	0.1481	1.0101e-07	5.05052e-06	[5, 6]	Group31	6.55738	4	[Anxa2, Sfn, Tardbp, Ywhae]
GO:0042176	regulation of protein catabolic process	GO_BiologicalProcess-EBI-UniProt-GOA_21.10.2020_00h00	0.00107511	0.124713	1.0101e-07	5.05052e-06	[5, 6]	Group31	4.08163	6	[Anxa2, Apoe, LOC101835445, Psmc4, Psmd14, Vps35]
GO:0031330	negative regulation of cellular catabolic process	GO_BiologicalProcess-EBI-UniProt-GOA_21.10.2020_00h00	0.0053227	0.340653	1.0101e-07	5.05052e-06	[6]	Group31	4.49438	4	[Anxa2, LOC101835445, Tardbp, Vps35]
GO:0042177	negative regulation of protein catabolic process	GO_BiologicalProcess-EBI-UniProt-GOA_21.10.2020_00h00	0.00598631	0.365165	1.0101e-07	5.05052e-06	[6, 7]	Group31	6.38298	3	[Anxa2, LOC101835445, Vps35]
GO:1903362	regulation of cellular protein catabolic process	GO_BiologicalProcess-EBI-UniProt-GOA_21.10.2020_00h00	0.000115596	0.0190733	1.0101e-07	5.05052e-06	[6, 7]	Group31	6.18557	6	[Anxa2, Apoe, LOC101835445, Psmc4, Psmd14, Vps35]
GO:1903363	negative regulation of cellular protein catabolic process	GO_BiologicalProcess-EBI-UniProt-GOA_21.10.2020_00h00	0.00280649	0.244164	1.0101e-07	5.05052e-06	[7, 8]	Group31	8.33333	3	[Anxa2, LOC101835445, Vps35]
GO:1905368	peptidase complex	GO_CellularComponent-EBI-UniProt-GOA_21.10.2020_00h00	0.00380532	0.296815	5.90091e-05	0.00159324	[3]	Group32	4.93827	4	[Psmb6, Psmc4, Psmd14, Psmd7]
GO:0000502	proteasome complex	GO_CellularComponent-EBI-UniProt-GOA_21.10.2020_00h00	0.00111461	0.12595	5.90091e-05	0.00159324	[3, 5]	Group32	6.89655	4	[Psmb6, Psmc4, Psmd14, Psmd7]
GO:0022624	proteasome accessory complex	GO_CellularComponent-EBI-UniProt-GOA_21.10.2020_00h00	0.000128261	0.0209066	5.90091e-05	0.00159324	[2, 4, 6]	Group32	23.0769	3	[Psmc4, Psmd14, Psmd7]
GO:1905369	endopeptidase complex	GO_CellularComponent-EBI-UniProt-GOA_21.10.2020_00h00	0.00160983	0.170642	5.90091e-05	0.00159324	[4]	Group32	6.25	4	[Psmb6, Psmc4, Psmd14, Psmd7]
GO:0005838	proteasome regulatory particle	GO_CellularComponent-EBI-UniProt-GOA_21.10.2020_00h00	0.00166617	0.173282	5.90091e-05	0.00159324	[2, 3, 5, 7]	Group32	25	2	[Psmd14, Psmd7]
GO:0051348	negative regulation of transferase activity	GO_BiologicalProcess-EBI-UniProt-GOA_21.10.2020_00h00	0.00296816	0.252294	5.90091e-05	0.00159324	[5]	Group32	4.03226	5	[Apoe, Hspb1, LOC101835445, Mvp, Prkar1a]
GO:0042176	regulation of protein catabolic process	GO_BiologicalProcess-EBI-UniProt-GOA_21.10.2020_00h00	0.00107511	0.124713	5.90091e-05	0.00159324	[5, 6]	Group32	4.08163	6	[Anxa2, Apoe, LOC101835445, Psmc4, Psmd14, Vps35]
GO:0070122	isopeptidase activity	GO_BiologicalProcess-EBI-UniProt-GOA_21.10.2020_00h00	0.00685285	0.376907	5.90091e-05	0.00159324	[6, 7]	Group32	12.5	2	[Psmd14, Psmd7]
GO:1903362	regulation of cellular protein catabolic process	GO_BiologicalProcess-EBI-UniProt-GOA_21.10.2020_00h00	0.000115596	0.0190733	5.90091e-05	0.00159324	[6, 7]	Group32	6.18557	6	[Anxa2, Apoe, LOC101835445, Psmc4, Psmd14, Vps35]
GO:1903050	regulation of proteolysis involved in cellular protein catabolic process	GO_BiologicalProcess-EBI-UniProt-GOA_21.10.2020_00h00	0.00380532	0.296815	5.90091e-05	0.00159324	[7, 8]	Group32	4.93827	4	[Apoe, LOC101835445, Psmc4, Psmd14]
GO:1903364	positive regulation of cellular protein catabolic process	GO_BiologicalProcess-EBI-UniProt-GOA_21.10.2020_00h00	0.00751546	0.390804	5.90091e-05	0.00159324	[7, 8]	Group32	5.88235	3	[Apoe, Psmc4, Vps35]
GO:0061136	regulation of proteasomal protein catabolic process	GO_BiologicalProcess-EBI-UniProt-GOA_21.10.2020_00h00	0.0184199	0.515757	5.90091e-05	0.00159324	[8, 9]	Group32	4.22535	3	[Apoe, Psmc4, Psmd14]
GO:0009914	hormone transport	GO_BiologicalProcess-EBI-UniProt-GOA_21.10.2020_00h00	0.0449489	0.359592	9.53272e-05	0.00247851	[4]	Group33	4.65116	2	[Rab11b, Ttr]
GO:0045056	transcytosis	GO_BiologicalProcess-EBI-UniProt-GOA_21.10.2020_00h00	0.000901849	0.109124	9.53272e-05	0.00247851	[3, 5]	Group33	33.3333	2	[Rab11b, Vps35]
GO:0098876	vesicle-mediated transport to the plasma membrane	GO_BiologicalProcess-EBI-UniProt-GOA_21.10.2020_00h00	0.0176343	0.52903	9.53272e-05	0.00247851	[3, 5]	Group33	7.69231	2	[Rab11b, Vps35]
GO:0043112	receptor metabolic process	GO_BiologicalProcess-EBI-UniProt-GOA_21.10.2020_00h00	0.0341724	0.478413	9.53272e-05	0.00247851	[4, 5]	Group33	5.40541	2	[Ap2b1, Rab11b]
GO:0003254	regulation of membrane depolarization	GO_BiologicalProcess-EBI-UniProt-GOA_21.10.2020_00h00	0.0127925	0.473324	9.53272e-05	0.00247851	[4, 6]	Group33	9.09091	2	[Fhl1, Gpd1l]
GO:1990126	retrograde transport, endosome to plasma membrane	GO_BiologicalProcess-EBI-UniProt-GOA_21.10.2020_00h00	0.0021312	0.204596	9.53272e-05	0.00247851	[4, 5, 6]	Group33	22.2222	2	[Rab11b, Vps35]
GO:0044070	regulation of anion transport	GO_BiologicalProcess-EBI-UniProt-GOA_21.10.2020_00h00	0.0324893	0.48734	9.53272e-05	0.00247851	[6]	Group33	5.55556	2	[Apoe, Rab11b]
GO:2000008	regulation of protein localization to cell surface	GO_BiologicalProcess-EBI-UniProt-GOA_21.10.2020_00h00	0.00525038	0.346525	9.53272e-05	0.00247851	[6]	Group33	14.2857	2	[Gpd1l, Rab11b]
GO:0002028	regulation of sodium ion transport	GO_BiologicalProcess-EBI-UniProt-GOA_21.10.2020_00h00	0.0216952	0.4556	9.53272e-05	0.00247851	[7]	Group33	6.89655	2	[Glrx, Gpd1l]
GO:0010765	positive regulation of sodium ion transport	GO_BiologicalProcess-EBI-UniProt-GOA_21.10.2020_00h00	0.00772683	0.394068	9.53272e-05	0.00247851	[6, 7, 8]	Group33	11.7647	2	[Glrx, Gpd1l]
GO:1902305	regulation of sodium ion transmembrane transport	GO_BiologicalProcess-EBI-UniProt-GOA_21.10.2020_00h00	0.0127925	0.473324	9.53272e-05	0.00247851	[7, 8]	Group33	9.09091	2	[Glrx, Gpd1l]
GO:2000649	regulation of sodium ion transmembrane transporter activity	GO_BiologicalProcess-EBI-UniProt-GOA_21.10.2020_00h00	0.00961628	0.432733	9.53272e-05	0.00247851	[6, 7, 8, 9]	Group33	10.5263	2	[Glrx, Gpd1l]
GO:0051235	maintenance of location	GO_BiologicalProcess-EBI-UniProt-GOA_21.10.2020_00h00	0.0198199	0.495498	2.3658e-06	9.93637e-05	[2, 3]	Group34	4.10959	3	[Apoe, Gsn, Tmsb4x]
GO:0051702	interaction with symbiont	GO_BiologicalProcess-EBI-UniProt-GOA_21.10.2020_00h00	0.000125077	0.0205126	2.3658e-06	9.93637e-05	[2, 3]	Group34	12.1212	4	[Anxa2, Apoe, Ppib, Tardbp]
GO:0031647	regulation of protein stability	GO_BiologicalProcess-EBI-UniProt-GOA_21.10.2020_00h00	9.68814e-07	0.000209264	2.3658e-06	9.93637e-05	[3]	Group34	6.81818	9	[Cct4, Cct5, Cct7, Cct8, Gsn, LOC101835445, Ppib, Tardbp, Vps35]
GO:0043903	regulation of symbiotic process	GO_BiologicalProcess-EBI-UniProt-GOA_21.10.2020_00h00	0.00274485	0.241547	2.3658e-06	9.93637e-05	[3]	Group34	5.40541	4	[Apoe, Gsn, Ppib, Tardbp]
GO:0051651	maintenance of location in cell	GO_BiologicalProcess-EBI-UniProt-GOA_21.10.2020_00h00	0.00303673	0.252049	2.3658e-06	9.93637e-05	[2, 3, 4]	Group34	8.10811	3	[Apoe, Gsn, Tmsb4x]
GO:0051817	modulation of process of other organism involved in symbiotic interaction	GO_BiologicalProcess-EBI-UniProt-GOA_21.10.2020_00h00	0.000140896	0.0228251	2.3658e-06	9.93637e-05	[3]	Group34	11.7647	4	[Anxa2, Apoe, Ppib, Tardbp]
GO:0051851	modulation by host of symbiont process	GO_BiologicalProcess-EBI-UniProt-GOA_21.10.2020_00h00	4.05931e-05	0.00742854	2.3658e-06	9.93637e-05	[3, 4]	Group34	16	4	[Anxa2, Apoe, Ppib, Tardbp]
GO:0050792	regulation of viral process	GO_BiologicalProcess-EBI-UniProt-GOA_21.10.2020_00h00	0.00180418	0.184026	2.3658e-06	9.93637e-05	[4]	Group34	6.06061	4	[Apoe, Gsn, Ppib, Tardbp]
GO:0044788	modulation by host of viral process	GO_BiologicalProcess-EBI-UniProt-GOA_21.10.2020_00h00	0.00384732	0.296244	2.3658e-06	9.93637e-05	[4, 5]	Group34	16.6667	2	[Apoe, Ppib]
GO:0048524	positive regulation of viral process	GO_BiologicalProcess-EBI-UniProt-GOA_21.10.2020_00h00	0.0308403	0.493445	2.3658e-06	9.93637e-05	[4, 5]	Group34	5.71429	2	[Apoe, Ppib]
GO:0048525	negative regulation of viral process	GO_BiologicalProcess-EBI-UniProt-GOA_21.10.2020_00h00	0.0216952	0.4556	2.3658e-06	9.93637e-05	[4, 5]	Group34	6.89655	2	[Gsn, Tardbp]
GO:0044794	positive regulation by host of viral process	GO_BiologicalProcess-EBI-UniProt-GOA_21.10.2020_00h00	0.00125609	0.139426	2.3658e-06	9.93637e-05	[5, 6]	Group34	28.5714	2	[Apoe, Ppib]
GO:0032970	regulation of actin filament-based process	GO_BiologicalProcess-EBI-UniProt-GOA_21.10.2020_00h00	1.54703e-05	0.00301671	3.22484e-09	1.77366e-07	[4]	Group35	4.86486	9	[Arpc2, Arpc5, Cfl1, Coro1a, Coro1b, Dstn, Gsn, LOC101834032, Tmsb4x]
GO:0043254	regulation of protein-containing complex assembly	GO_BiologicalProcess-EBI-UniProt-GOA_21.10.2020_00h00	1.99466e-05	0.00376991	3.22484e-09	1.77366e-07	[5]	Group35	4.71204	9	[Apoe, Arpc2, Arpc5, Coro1a, Coro1b, Gsn, Lgals3, Tmsb4x, Vps35]
GO:0051130	positive regulation of cellular component organization	GO_BiologicalProcess-EBI-UniProt-GOA_21.10.2020_00h00	7.72844e-10	1.82391e-07	3.22484e-09	1.77366e-07	[5]	Group35	4.50237	19	[Anxa1, Anxa2, Apoe, Arpc2, Arpc5, Cct4, Cct5, Cct7, Cct8, Cdc37, Cfl1, Coro1b, Dstn, Gsn, Hnrnpa1, LOC101834032, Lgals3, Vps35, Wdr61]
GO:1902903	regulation of supramolecular fiber organization	GO_BiologicalProcess-EBI-UniProt-GOA_21.10.2020_00h00	1.08493e-06	0.000232174	3.22484e-09	1.77366e-07	[5]	Group35	5.78035	10	[Apoe, Arpc2, Arpc5, Cfl1, Coro1a, Coro1b, Dstn, Gsn, LOC101834032, Tmsb4x]
GO:0010638	positive regulation of organelle organization	GO_BiologicalProcess-EBI-UniProt-GOA_21.10.2020_00h00	4.36464e-11	1.04315e-08	3.22484e-09	1.77366e-07	[6]	Group35	6.83761	16	[Anxa1, Anxa2, Arpc2, Arpc5, Cct4, Cct5, Cct7, Cct8, Cdc37, Cfl1, Dstn, Gsn, Hnrnpa1, LOC101834032, Vps35, Wdr61]
GO:0015629	actin cytoskeleton	GO_CellularComponent-EBI-UniProt-GOA_21.10.2020_00h00	1.55232e-07	3.50824e-05	3.22484e-09	1.77366e-07	[6]	Group35	5.47945	12	[Anxa1, Arpc2, Arpc5, Cfl1, Coro1a, Coro1b, Dstn, Gsn, Iqgap1, LOC101834032, Pgm5, Vcl]
GO:0032956	regulation of actin cytoskeleton organization	GO_BiologicalProcess-EBI-UniProt-GOA_21.10.2020_00h00	8.21739e-06	0.00166813	3.22484e-09	1.77366e-07	[5, 7]	Group35	5.26316	9	[Arpc2, Arpc5, Cfl1, Coro1a, Coro1b, Dstn, Gsn, LOC101834032, Tmsb4x]
GO:0033044	regulation of chromosome organization	GO_BiologicalProcess-EBI-UniProt-GOA_21.10.2020_00h00	0.000178885	0.0277272	3.22484e-09	1.77366e-07	[6]	Group35	5.71429	6	[Cct4, Cct5, Cct7, Cct8, Hnrnpa1, Wdr61]
GO:1902905	positive regulation of supramolecular fiber organization	GO_BiologicalProcess-EBI-UniProt-GOA_21.10.2020_00h00	5.16699e-05	0.00919724	3.22484e-09	1.77366e-07	[6]	Group35	7.14286	6	[Arpc2, Arpc5, Cfl1, Dstn, Gsn, LOC101834032]
GO:0051495	positive regulation of cytoskeleton organization	GO_BiologicalProcess-EBI-UniProt-GOA_21.10.2020_00h00	8.10217e-05	0.0140168	3.22484e-09	1.77366e-07	[7]	Group35	6.59341	6	[Arpc2, Arpc5, Cfl1, Dstn, Gsn, LOC101834032]
GO:0110053	regulation of actin filament organization	GO_BiologicalProcess-EBI-UniProt-GOA_21.10.2020_00h00	1.32369e-06	0.000281947	3.22484e-09	1.77366e-07	[6, 8]	Group35	6.56934	9	[Arpc2, Arpc5, Cfl1, Coro1a, Coro1b, Dstn, Gsn, LOC101834032, Tmsb4x]
GO:2001252	positive regulation of chromosome organization	GO_BiologicalProcess-EBI-UniProt-GOA_21.10.2020_00h00	1.29599e-05	0.00254015	3.22484e-09	1.77366e-07	[7]	Group35	9.09091	6	[Cct4, Cct5, Cct7, Cct8, Hnrnpa1, Wdr61]
GO:0050918	positive chemotaxis	GO_BiologicalProcess-EBI-UniProt-GOA_21.10.2020_00h00	0.000355575	0.0501361	1.93127e-05	0.000656631	[4, 5]	Group36	16.6667	3	[Coro1a, Hmgb2, Lgals3]
GO:0060326	cell chemotaxis	GO_BiologicalProcess-EBI-UniProt-GOA_21.10.2020_00h00	9.14753e-05	0.0156423	1.93127e-05	0.000656631	[4, 5]	Group36	6.45161	6	[Anxa1, Coro1a, Coro1b, Hmgb2, Lgals3, Ppib]
GO:0071674	mononuclear cell migration	GO_BiologicalProcess-EBI-UniProt-GOA_21.10.2020_00h00	0.000604345	0.0767519	1.93127e-05	0.000656631	[3, 5, 6]	Group36	40	2	[Anxa1, Lgals3]
GO:0006997	nucleus organization	GO_BiologicalProcess-EBI-UniProt-GOA_21.10.2020_00h00	0.0588666	0.0588666	1.93127e-05	0.000656631	[5]	Group36	4	2	[Hmgb2, Tardbp]
GO:0042056	chemoattractant activity	GO_BiologicalProcess-EBI-UniProt-GOA_21.10.2020_00h00	0.0060271	0.361626	1.93127e-05	0.000656631	[4, 5, 6, 7]	Group36	13.3333	2	[Hmgb2, Lgals3]
GO:0002548	monocyte chemotaxis	GO_BiologicalProcess-EBI-UniProt-GOA_21.10.2020_00h00	0.000604345	0.0767519	1.93127e-05	0.000656631	[4, 6, 7]	Group36	40	2	[Anxa1, Lgals3]
GO:1990266	neutrophil migration	GO_BiologicalProcess-EBI-UniProt-GOA_21.10.2020_00h00	0.0151292	0.499264	1.93127e-05	0.000656631	[5, 7, 8]	Group36	8.33333	2	[Lgals3, Ppib]
GO:0030593	neutrophil chemotaxis	GO_BiologicalProcess-EBI-UniProt-GOA_21.10.2020_00h00	0.00961628	0.432733	1.93127e-05	0.000656631	[5, 6, 7, 8, 9]	Group36	10.5263	2	[Lgals3, Ppib]
GO:2000106	regulation of leukocyte apoptotic process	GO_BiologicalProcess-EBI-UniProt-GOA_21.10.2020_00h00	0.0245965	0.467334	1.93127e-05	0.000656631	[7]	Group36	6.45161	2	[Anxa1, Lgals3]
GO:2001234	negative regulation of apoptotic signaling pathway	GO_BiologicalProcess-EBI-UniProt-GOA_21.10.2020_00h00	0.000160975	0.025434	1.93127e-05	0.000656631	[6, 7, 8]	Group36	5.82524	6	[Fga, Fgg, Hmgb2, Hspb1, Hyou1, Lgals3]
GO:2001236	regulation of extrinsic apoptotic signaling pathway	GO_BiologicalProcess-EBI-UniProt-GOA_21.10.2020_00h00	0.00160983	0.170642	1.93127e-05	0.000656631	[6, 7, 8]	Group36	6.25	4	[Fga, Fgg, Hmgb2, Lgals3]
GO:1902041	regulation of extrinsic apoptotic signaling pathway via death domain receptors	GO_BiologicalProcess-EBI-UniProt-GOA_21.10.2020_00h00	1.96788e-05	0.00375866	1.93127e-05	0.000656631	[7, 8, 9]	Group36	19.0476	4	[Fga, Fgg, Hmgb2, Lgals3]
GO:2001237	negative regulation of extrinsic apoptotic signaling pathway	GO_BiologicalProcess-EBI-UniProt-GOA_21.10.2020_00h00	0.000294876	0.0430518	1.93127e-05	0.000656631	[7, 8, 9]	Group36	9.7561	4	[Fga, Fgg, Hmgb2, Lgals3]
GO:0030291	protein serine/threonine kinase inhibitor activity	GO_BiologicalProcess-EBI-UniProt-GOA_21.10.2020_00h00	0.0116892	0.455879	0.000148357	0.00356056	[8, 9, 11, 12]	Group37	9.52381	2	[Hspb1, Prkar1a]
GO:0002443	leukocyte mediated immunity	GO_BiologicalProcess-EBI-UniProt-GOA_21.10.2020_00h00	0.0112118	0.448471	0.000148357	0.00356056	[3]	Group37	5.08475	3	[Coro1a, LOC101830930, LOC101834868]
GO:0006959	humoral immune response	GO_BiologicalProcess-EBI-UniProt-GOA_21.10.2020_00h00	0.0507466	0.253733	0.000148357	0.00356056	[3]	Group37	4.34783	2	[Fga, LOC101830930]
GO:0002449	lymphocyte mediated immunity	GO_BiologicalProcess-EBI-UniProt-GOA_21.10.2020_00h00	0.00672495	0.376597	0.000148357	0.00356056	[4]	Group37	6.12245	3	[Coro1a, LOC101830930, LOC101834868]
GO:0019724	B cell mediated immunity	GO_BiologicalProcess-EBI-UniProt-GOA_21.10.2020_00h00	0.0245965	0.467334	0.000148357	0.00356056	[5]	Group37	6.45161	2	[LOC101830930, LOC101834868]
GO:0034341	response to interferon-gamma	GO_BiologicalProcess-EBI-UniProt-GOA_21.10.2020_00h00	0.0216952	0.4556	0.000148357	0.00356056	[4, 5, 6, 7]	Group37	6.89655	2	[Gsn, LOC101834868]
GO:0016064	immunoglobulin mediated immune response	GO_BiologicalProcess-EBI-UniProt-GOA_21.10.2020_00h00	0.0231269	0.462539	0.000148357	0.00356056	[6]	Group37	6.66667	2	[LOC101830930, LOC101834868]
GO:0071346	cellular response to interferon-gamma	GO_BiologicalProcess-EBI-UniProt-GOA_21.10.2020_00h00	0.0127925	0.473324	0.000148357	0.00356056	[5, 6, 7, 8]	Group37	9.09091	2	[Gsn, LOC101834868]
GO:0002825	regulation of T-helper 1 type immune response	GO_BiologicalProcess-EBI-UniProt-GOA_21.10.2020_00h00	0.00265032	0.235878	0.000148357	0.00356056	[7]	Group37	20	2	[Anxa1, LOC101834868]
GO:0005771	multivesicular body	GO_CellularComponent-EBI-UniProt-GOA_21.10.2020_00h00	0.00384732	0.296244	0.000148357	0.00356056	[5, 6, 7, 8, 9]	Group37	16.6667	2	[LOC101834868, Prkar1a]
GO:0046634	regulation of alpha-beta T cell activation	GO_BiologicalProcess-EBI-UniProt-GOA_21.10.2020_00h00	0.0487853	0.292712	0.000148357	0.00356056	[7, 8]	Group37	4.44444	2	[Anxa1, LOC101834868]
GO:0019210	kinase inhibitor activity	GO_BiologicalProcess-EBI-UniProt-GOA_21.10.2020_00h00	0.0261033	0.469859	0.000148357	0.00356056	[6, 7, 10]	Group37	6.25	2	[Hspb1, Prkar1a]
GO:0046635	positive regulation of alpha-beta T cell activation	GO_BiologicalProcess-EBI-UniProt-GOA_21.10.2020_00h00	0.0231269	0.462539	0.000148357	0.00356056	[8, 9]	Group37	6.66667	2	[Anxa1, LOC101834868]
GO:0004860	protein kinase inhibitor activity	GO_BiologicalProcess-EBI-UniProt-GOA_21.10.2020_00h00	0.0231269	0.462539	0.000148357	0.00356056	[7, 8, 10, 11]	Group37	6.66667	2	[Hspb1, Prkar1a]
GO:0005938	cell cortex	GO_CellularComponent-EBI-UniProt-GOA_21.10.2020_00h00	9.70898e-05	0.0165053	1.84303e-06	8.10932e-05	[3, 4]	Group38	6.38298	6	[Cfl1, Coro1a, Dstn, Fga, Gsn, Iqgap1]
GO:0006909	phagocytosis	GO_BiologicalProcess-EBI-UniProt-GOA_21.10.2020_00h00	0.0063492	0.368254	1.84303e-06	8.10932e-05	[3, 5]	Group38	6.25	3	[Anxa1, Coro1a, Gsn]
GO:0043112	receptor metabolic process	GO_BiologicalProcess-EBI-UniProt-GOA_21.10.2020_00h00	0.0341724	0.478413	1.84303e-06	8.10932e-05	[4, 5]	Group38	5.40541	2	[Ap2b1, Rab11b]
GO:0030863	cortical cytoskeleton	GO_CellularComponent-EBI-UniProt-GOA_21.10.2020_00h00	8.61206e-06	0.00173964	1.84303e-06	8.10932e-05	[4, 5, 6]	Group38	13.8889	5	[Cfl1, Coro1a, Dstn, Gsn, Iqgap1]
GO:0030139	endocytic vesicle	GO_CellularComponent-EBI-UniProt-GOA_21.10.2020_00h00	0.00302397	0.254013	1.84303e-06	8.10932e-05	[4, 5, 6, 7]	Group38	5.26316	4	[Ap2b1, Coro1a, Gsn, Rab11b]
GO:0045055	regulated exocytosis	GO_BiologicalProcess-EBI-UniProt-GOA_21.10.2020_00h00	0.004661	0.32627	1.84303e-06	8.10932e-05	[4, 5, 6, 7]	Group38	6.97674	3	[Coro1a, Rab10, Rab11b]
GO:0030864	cortical actin cytoskeleton	GO_CellularComponent-EBI-UniProt-GOA_21.10.2020_00h00	3.38063e-06	0.000703172	1.84303e-06	8.10932e-05	[5, 6, 7]	Group38	16.6667	5	[Cfl1, Coro1a, Dstn, Gsn, Iqgap1]
GO:0032271	regulation of protein polymerization	GO_BiologicalProcess-EBI-UniProt-GOA_21.10.2020_00h00	0.000322028	0.0463721	1.84303e-06	8.10932e-05	[6]	Group38	5.12821	6	[Arpc2, Arpc5, Coro1a, Coro1b, Gsn, Tmsb4x]
GO:1902904	negative regulation of supramolecular fiber organization	GO_BiologicalProcess-EBI-UniProt-GOA_21.10.2020_00h00	0.0028821	0.247861	1.84303e-06	8.10932e-05	[6]	Group38	5.33333	4	[Coro1a, Coro1b, Gsn, Tmsb4x]
GO:0030666	endocytic vesicle membrane	GO_CellularComponent-EBI-UniProt-GOA_21.10.2020_00h00	0.00961628	0.432733	1.84303e-06	8.10932e-05	[5, 6, 7, 8]	Group38	10.5263	2	[Ap2b1, Coro1a]
GO:0045335	phagocytic vesicle	GO_CellularComponent-EBI-UniProt-GOA_21.10.2020_00h00	0.00598631	0.365165	1.84303e-06	8.10932e-05	[5, 6, 7, 8]	Group38	6.38298	3	[Coro1a, Gsn, Rab11b]
GO:0051494	negative regulation of cytoskeleton organization	GO_BiologicalProcess-EBI-UniProt-GOA_21.10.2020_00h00	0.0028821	0.247861	1.84303e-06	8.10932e-05	[7]	Group38	5.33333	4	[Coro1a, Coro1b, Gsn, Tmsb4x]
GO:0030833	regulation of actin filament polymerization	GO_BiologicalProcess-EBI-UniProt-GOA_21.10.2020_00h00	0.000109141	0.0182265	1.84303e-06	8.10932e-05	[7, 8, 10]	Group38	6.25	6	[Arpc2, Arpc5, Coro1a, Coro1b, Gsn, Tmsb4x]
GO:0051125	regulation of actin nucleation	GO_BiologicalProcess-EBI-UniProt-GOA_21.10.2020_00h00	0.000201717	0.030661	1.84303e-06	8.10932e-05	[8, 9, 11]	Group38	20	3	[Coro1a, Coro1b, Gsn]
GO:0001772	immunological synapse	GO_CellularComponent-EBI-UniProt-GOA_21.10.2020_00h00	0.000419827	0.0575163	0.00266623	0.0373273	[2, 4]	Group39	15.7895	3	[Coro1a, Lgals3, Prkar1a]
GO:0050795	regulation of behavior	GO_BiologicalProcess-EBI-UniProt-GOA_21.10.2020_00h00	0.0116892	0.455879	0.00266623	0.0373273	[3]	Group39	9.52381	2	[Apoe, Vps35]
GO:0098978	glutamatergic synapse	GO_CellularComponent-EBI-UniProt-GOA_21.10.2020_00h00	0.000680338	0.0850422	0.00266623	0.0373273	[4]	Group39	5.61798	5	[Apoe, Coro1a, Prkar1a, Rpsa, Vps35]
GO:0051051	negative regulation of transport	GO_BiologicalProcess-EBI-UniProt-GOA_21.10.2020_00h00	0.000378055	0.0525496	0.00266623	0.0373273	[4, 5]	Group39	4.14201	7	[Anxa1, Apoe, Coro1a, Erp29, Lgals3, Vps35, Ywhae]
GO:0050866	negative regulation of cell activation	GO_BiologicalProcess-EBI-UniProt-GOA_21.10.2020_00h00	0.0212772	0.468099	0.00266623	0.0373273	[5]	Group39	4	3	[Anxa1, Apoe, Prkar1a]
GO:0070663	regulation of leukocyte proliferation	GO_BiologicalProcess-EBI-UniProt-GOA_21.10.2020_00h00	0.00694438	0.374997	0.00266623	0.0373273	[5]	Group39	4.16667	4	[Anxa1, Coro1a, Lgals3, Prkar1a]
GO:0099175	regulation of postsynapse organization	GO_BiologicalProcess-EBI-UniProt-GOA_21.10.2020_00h00	0.0176343	0.52903	0.00266623	0.0373273	[5, 6]	Group39	7.69231	2	[Apoe, Vps35]
GO:0032944	regulation of mononuclear cell proliferation	GO_BiologicalProcess-EBI-UniProt-GOA_21.10.2020_00h00	0.00598265	0.370924	0.00266623	0.0373273	[6]	Group39	4.34783	4	[Anxa1, Coro1a, Lgals3, Prkar1a]
GO:0080171	lytic vacuole organization	GO_BiologicalProcess-EBI-UniProt-GOA_21.10.2020_00h00	0.0292258	0.496839	0.00266623	0.0373273	[6]	Group39	5.88235	2	[Coro1a, Vps35]
GO:0050670	regulation of lymphocyte proliferation	GO_BiologicalProcess-EBI-UniProt-GOA_21.10.2020_00h00	0.00553697	0.348829	0.00266623	0.0373273	[6, 7]	Group39	4.44444	4	[Anxa1, Coro1a, Lgals3, Prkar1a]
GO:1902950	regulation of dendritic spine maintenance	GO_BiologicalProcess-EBI-UniProt-GOA_21.10.2020_00h00	0.000901849	0.109124	0.00266623	0.0373273	[6, 7]	Group39	33.3333	2	[Apoe, Vps35]
GO:0007040	lysosome organization	GO_BiologicalProcess-EBI-UniProt-GOA_21.10.2020_00h00	0.0292258	0.496839	0.00266623	0.0373273	[7]	Group39	5.88235	2	[Coro1a, Vps35]
GO:0042129	regulation of T cell proliferation	GO_BiologicalProcess-EBI-UniProt-GOA_21.10.2020_00h00	0.00248393	0.228522	0.00266623	0.0373273	[7, 8]	Group39	5.55556	4	[Anxa1, Coro1a, Lgals3, Prkar1a]
GO:1903364	positive regulation of cellular protein catabolic process	GO_BiologicalProcess-EBI-UniProt-GOA_21.10.2020_00h00	0.00751546	0.390804	0.00266623	0.0373273	[7, 8]	Group39	5.88235	3	[Apoe, Psmc4, Vps35]
GO:0071901	negative regulation of protein serine/threonine kinase activity	GO_BiologicalProcess-EBI-UniProt-GOA_21.10.2020_00h00	0.0177413	0.514498	0.00266623	0.0373273	[8, 10, 11]	Group39	4.28571	3	[Apoe, Hspb1, Prkar1a]
GO:0016528	sarcoplasm	GO_CellularComponent-EBI-UniProt-GOA_21.10.2020_00h00	0.0127925	0.473324	2.91972e-06	0.000119709	[3, 4]	Group40	9.09091	2	[Gsn, Xdh]
GO:0048873	homeostasis of number of cells within a tissue	GO_BiologicalProcess-EBI-UniProt-GOA_21.10.2020_00h00	0.00525038	0.346525	2.91972e-06	0.000119709	[4, 5, 6]	Group40	14.2857	2	[Coro1a, Fh]
GO:0006099	tricarboxylic acid cycle	GO_BiologicalProcess-EBI-UniProt-GOA_21.10.2020_00h00	0.0139395	0.487881	2.91972e-06	0.000119709	[3, 6, 7]	Group40	8.69565	2	[Fh, Mdh1]
GO:0009060	aerobic respiration	GO_BiologicalProcess-EBI-UniProt-GOA_21.10.2020_00h00	0.0231269	0.462539	2.91972e-06	0.000119709	[5, 6]	Group40	6.66667	2	[Fh, Mdh1]
GO:0009063	cellular amino acid catabolic process	GO_BiologicalProcess-EBI-UniProt-GOA_21.10.2020_00h00	0.0487853	0.292712	2.91972e-06	0.000119709	[4, 5, 6, 7]	Group40	4.44444	2	[Ddah2, Got2]
GO:0043648	dicarboxylic acid metabolic process	GO_BiologicalProcess-EBI-UniProt-GOA_21.10.2020_00h00	8.53075e-05	0.0146729	2.91972e-06	0.000119709	[6]	Group40	13.3333	4	[Acly, Fh, Got2, Mdh1]
GO:0072350	tricarboxylic acid metabolic process	GO_BiologicalProcess-EBI-UniProt-GOA_21.10.2020_00h00	0.00166617	0.173282	2.91972e-06	0.000119709	[6]	Group40	25	2	[Acly, Aco1]
GO:2000379	positive regulation of reactive oxygen species metabolic process	GO_BiologicalProcess-EBI-UniProt-GOA_21.10.2020_00h00	0.0358887	0.466553	2.91972e-06	0.000119709	[6]	Group40	5.26316	2	[Ddah2, Xdh]
GO:0009064	glutamine family amino acid metabolic process	GO_BiologicalProcess-EBI-UniProt-GOA_21.10.2020_00h00	0.0449489	0.359592	2.91972e-06	0.000119709	[5, 6, 8]	Group40	4.65116	2	[Ddah2, Got2]
GO:1901606	alpha-amino acid catabolic process	GO_BiologicalProcess-EBI-UniProt-GOA_21.10.2020_00h00	0.0412315	0.412315	2.91972e-06	0.000119709	[5, 6, 7, 8]	Group40	4.87805	2	[Ddah2, Got2]
GO:0001937	negative regulation of endothelial cell proliferation	GO_BiologicalProcess-EBI-UniProt-GOA_21.10.2020_00h00	0.00772683	0.394068	2.91972e-06	0.000119709	[7]	Group40	11.7647	2	[Apoe, Xdh]
GO:0006101	citrate metabolic process	GO_BiologicalProcess-EBI-UniProt-GOA_21.10.2020_00h00	0.000183188	0.0280277	2.91972e-06	0.000119709	[7]	Group40	66.6667	2	[Acly, Aco1]
GO:0006106	fumarate metabolic process	GO_BiologicalProcess-EBI-UniProt-GOA_21.10.2020_00h00	0.000183188	0.0280277	2.91972e-06	0.000119709	[7]	Group40	66.6667	2	[Fh, Got2]
GO:0006107	oxaloacetate metabolic process	GO_BiologicalProcess-EBI-UniProt-GOA_21.10.2020_00h00	0.000183188	0.0280277	2.91972e-06	0.000119709	[7]	Group40	66.6667	2	[Acly, Got2]
GO:0006108	malate metabolic process	GO_BiologicalProcess-EBI-UniProt-GOA_21.10.2020_00h00	0.000364486	0.051028	2.91972e-06	0.000119709	[7]	Group40	50	2	[Fh, Mdh1]
GO:0009065	glutamine family amino acid catabolic process	GO_BiologicalProcess-EBI-UniProt-GOA_21.10.2020_00h00	0.00265032	0.235878	2.91972e-06	0.000119709	[6, 7, 8, 9]	Group40	20	2	[Ddah2, Got2]
GO:0001772	immunological synapse	GO_CellularComponent-EBI-UniProt-GOA_21.10.2020_00h00	0.000419827	0.0575163	1.65593e-07	8.11406e-06	[2, 4]	Group41	15.7895	3	[Coro1a, Lgals3, Prkar1a]
GO:0050900	leukocyte migration	GO_BiologicalProcess-EBI-UniProt-GOA_21.10.2020_00h00	0.00553697	0.348829	1.65593e-07	8.11406e-06	[2, 4, 5]	Group41	4.44444	4	[Anxa1, Coro1a, Lgals3, Ppib]
GO:0098978	glutamatergic synapse	GO_CellularComponent-EBI-UniProt-GOA_21.10.2020_00h00	0.000680338	0.0850422	1.65593e-07	8.11406e-06	[4]	Group41	5.61798	5	[Apoe, Coro1a, Prkar1a, Rpsa, Vps35]
GO:0050918	positive chemotaxis	GO_BiologicalProcess-EBI-UniProt-GOA_21.10.2020_00h00	0.000355575	0.0501361	1.65593e-07	8.11406e-06	[4, 5]	Group41	16.6667	3	[Coro1a, Hmgb2, Lgals3]
GO:0060326	cell chemotaxis	GO_BiologicalProcess-EBI-UniProt-GOA_21.10.2020_00h00	9.14753e-05	0.0156423	1.65593e-07	8.11406e-06	[4, 5]	Group41	6.45161	6	[Anxa1, Coro1a, Coro1b, Hmgb2, Lgals3, Ppib]
GO:0030595	leukocyte chemotaxis	GO_BiologicalProcess-EBI-UniProt-GOA_21.10.2020_00h00	0.000684891	0.0849265	1.65593e-07	8.11406e-06	[3, 5, 6]	Group41	7.84314	4	[Anxa1, Coro1a, Lgals3, Ppib]
GO:0070663	regulation of leukocyte proliferation	GO_BiologicalProcess-EBI-UniProt-GOA_21.10.2020_00h00	0.00694438	0.374997	1.65593e-07	8.11406e-06	[5]	Group41	4.16667	4	[Anxa1, Coro1a, Lgals3, Prkar1a]
GO:0042056	chemoattractant activity	GO_BiologicalProcess-EBI-UniProt-GOA_21.10.2020_00h00	0.0060271	0.361626	1.65593e-07	8.11406e-06	[4, 5, 6, 7]	Group41	13.3333	2	[Hmgb2, Lgals3]
GO:0010959	regulation of metal ion transport	GO_BiologicalProcess-EBI-UniProt-GOA_21.10.2020_00h00	0.000565213	0.0734777	1.65593e-07	8.11406e-06	[6]	Group41	4.61538	6	[Coro1a, Fhl1, Glrx, Gpd1l, Lgals3, Ywhae]
GO:0032944	regulation of mononuclear cell proliferation	GO_BiologicalProcess-EBI-UniProt-GOA_21.10.2020_00h00	0.00598265	0.370924	1.65593e-07	8.11406e-06	[6]	Group41	4.34783	4	[Anxa1, Coro1a, Lgals3, Prkar1a]
GO:0050670	regulation of lymphocyte proliferation	GO_BiologicalProcess-EBI-UniProt-GOA_21.10.2020_00h00	0.00553697	0.348829	1.65593e-07	8.11406e-06	[6, 7]	Group41	4.44444	4	[Anxa1, Coro1a, Lgals3, Prkar1a]
GO:2001234	negative regulation of apoptotic signaling pathway	GO_BiologicalProcess-EBI-UniProt-GOA_21.10.2020_00h00	0.000160975	0.025434	1.65593e-07	8.11406e-06	[6, 7, 8]	Group41	5.82524	6	[Fga, Fgg, Hmgb2, Hspb1, Hyou1, Lgals3]
GO:2001236	regulation of extrinsic apoptotic signaling pathway	GO_BiologicalProcess-EBI-UniProt-GOA_21.10.2020_00h00	0.00160983	0.170642	1.65593e-07	8.11406e-06	[6, 7, 8]	Group41	6.25	4	[Fga, Fgg, Hmgb2, Lgals3]
GO:0042129	regulation of T cell proliferation	GO_BiologicalProcess-EBI-UniProt-GOA_21.10.2020_00h00	0.00248393	0.228522	1.65593e-07	8.11406e-06	[7, 8]	Group41	5.55556	4	[Anxa1, Coro1a, Lgals3, Prkar1a]
GO:1902041	regulation of extrinsic apoptotic signaling pathway via death domain receptors	GO_BiologicalProcess-EBI-UniProt-GOA_21.10.2020_00h00	1.96788e-05	0.00375866	1.65593e-07	8.11406e-06	[7, 8, 9]	Group41	19.0476	4	[Fga, Fgg, Hmgb2, Lgals3]
GO:2001237	negative regulation of extrinsic apoptotic signaling pathway	GO_BiologicalProcess-EBI-UniProt-GOA_21.10.2020_00h00	0.000294876	0.0430518	1.65593e-07	8.11406e-06	[7, 8, 9]	Group41	9.7561	4	[Fga, Fgg, Hmgb2, Lgals3]
GO:0061077	chaperone-mediated protein folding	GO_BiologicalProcess-EBI-UniProt-GOA_21.10.2020_00h00	0.00864824	0.415115	0.000231145	0.00508519	[3]	Group42	11.1111	2	[Hspb1, Ppib]
GO:0050900	leukocyte migration	GO_BiologicalProcess-EBI-UniProt-GOA_21.10.2020_00h00	0.00553697	0.348829	0.000231145	0.00508519	[2, 4, 5]	Group42	4.44444	4	[Anxa1, Coro1a, Lgals3, Ppib]
GO:0044788	modulation by host of viral process	GO_BiologicalProcess-EBI-UniProt-GOA_21.10.2020_00h00	0.00384732	0.296244	0.000231145	0.00508519	[4, 5]	Group42	16.6667	2	[Apoe, Ppib]
GO:0048524	positive regulation of viral process	GO_BiologicalProcess-EBI-UniProt-GOA_21.10.2020_00h00	0.0308403	0.493445	0.000231145	0.00508519	[4, 5]	Group42	5.71429	2	[Apoe, Ppib]
GO:0060326	cell chemotaxis	GO_BiologicalProcess-EBI-UniProt-GOA_21.10.2020_00h00	9.14753e-05	0.0156423	0.000231145	0.00508519	[4, 5]	Group42	6.45161	6	[Anxa1, Coro1a, Coro1b, Hmgb2, Lgals3, Ppib]
GO:0030595	leukocyte chemotaxis	GO_BiologicalProcess-EBI-UniProt-GOA_21.10.2020_00h00	0.000684891	0.0849265	0.000231145	0.00508519	[3, 5, 6]	Group42	7.84314	4	[Anxa1, Coro1a, Lgals3, Ppib]
GO:0071674	mononuclear cell migration	GO_BiologicalProcess-EBI-UniProt-GOA_21.10.2020_00h00	0.000604345	0.0767519	0.000231145	0.00508519	[3, 5, 6]	Group42	40	2	[Anxa1, Lgals3]
GO:0097529	myeloid leukocyte migration	GO_BiologicalProcess-EBI-UniProt-GOA_21.10.2020_00h00	0.00327826	0.265539	0.000231145	0.00508519	[3, 5, 6]	Group42	7.89474	3	[Anxa1, Lgals3, Ppib]
GO:0042056	chemoattractant activity	GO_BiologicalProcess-EBI-UniProt-GOA_21.10.2020_00h00	0.0060271	0.361626	0.000231145	0.00508519	[4, 5, 6, 7]	Group42	13.3333	2	[Hmgb2, Lgals3]
GO:0044794	positive regulation by host of viral process	GO_BiologicalProcess-EBI-UniProt-GOA_21.10.2020_00h00	0.00125609	0.139426	0.000231145	0.00508519	[5, 6]	Group42	28.5714	2	[Apoe, Ppib]
GO:0002548	monocyte chemotaxis	GO_BiologicalProcess-EBI-UniProt-GOA_21.10.2020_00h00	0.000604345	0.0767519	0.000231145	0.00508519	[4, 6, 7]	Group42	40	2	[Anxa1, Lgals3]
GO:0097530	granulocyte migration	GO_BiologicalProcess-EBI-UniProt-GOA_21.10.2020_00h00	0.00218163	0.205074	0.000231145	0.00508519	[4, 6, 7]	Group42	9.09091	3	[Anxa1, Lgals3, Ppib]
GO:0071621	granulocyte chemotaxis	GO_BiologicalProcess-EBI-UniProt-GOA_21.10.2020_00h00	0.00096277	0.113607	0.000231145	0.00508519	[4, 5, 6, 7, 8]	Group42	12	3	[Anxa1, Lgals3, Ppib]
GO:1990266	neutrophil migration	GO_BiologicalProcess-EBI-UniProt-GOA_21.10.2020_00h00	0.0151292	0.499264	0.000231145	0.00508519	[5, 7, 8]	Group42	8.33333	2	[Lgals3, Ppib]
GO:0030593	neutrophil chemotaxis	GO_BiologicalProcess-EBI-UniProt-GOA_21.10.2020_00h00	0.00961628	0.432733	0.000231145	0.00508519	[5, 6, 7, 8, 9]	Group42	10.5263	2	[Lgals3, Ppib]
GO:2000106	regulation of leukocyte apoptotic process	GO_BiologicalProcess-EBI-UniProt-GOA_21.10.2020_00h00	0.0245965	0.467334	0.000231145	0.00508519	[7]	Group42	6.45161	2	[Anxa1, Lgals3]
GO:0030291	protein serine/threonine kinase inhibitor activity	GO_BiologicalProcess-EBI-UniProt-GOA_21.10.2020_00h00	0.0116892	0.455879	1.24189e-08	6.70618e-07	[8, 9, 11, 12]	Group43	9.52381	2	[Hspb1, Prkar1a]
GO:0099568	cytoplasmic region	GO_CellularComponent-EBI-UniProt-GOA_21.10.2020_00h00	0.0184199	0.515757	1.24189e-08	6.70618e-07	[3, 4]	Group43	4.22535	3	[Bloc1s5, Hspb1, Prkar1a]
GO:0098978	glutamatergic synapse	GO_CellularComponent-EBI-UniProt-GOA_21.10.2020_00h00	0.000680338	0.0850422	1.24189e-08	6.70618e-07	[4]	Group43	5.61798	5	[Apoe, Coro1a, Prkar1a, Rpsa, Vps35]
GO:0032838	plasma membrane bounded cell projection cytoplasm	GO_CellularComponent-EBI-UniProt-GOA_21.10.2020_00h00	0.0133892	0.482011	1.24189e-08	6.70618e-07	[4, 5]	Group43	4.7619	3	[Bloc1s5, Hspb1, Prkar1a]
GO:0050866	negative regulation of cell activation	GO_BiologicalProcess-EBI-UniProt-GOA_21.10.2020_00h00	0.0212772	0.468099	1.24189e-08	6.70618e-07	[5]	Group43	4	3	[Anxa1, Apoe, Prkar1a]
GO:0051348	negative regulation of transferase activity	GO_BiologicalProcess-EBI-UniProt-GOA_21.10.2020_00h00	0.00296816	0.252294	1.24189e-08	6.70618e-07	[5]	Group43	4.03226	5	[Apoe, Hspb1, LOC101835445, Mvp, Prkar1a]
GO:0010632	regulation of epithelial cell migration	GO_BiologicalProcess-EBI-UniProt-GOA_21.10.2020_00h00	0.00645162	0.367742	1.24189e-08	6.70618e-07	[4, 6, 7]	Group43	4.25532	4	[Anxa1, Apoe, Hspb1, Tmsb4x]
GO:0010594	regulation of endothelial cell migration	GO_BiologicalProcess-EBI-UniProt-GOA_21.10.2020_00h00	0.00212533	0.206157	1.24189e-08	6.70618e-07	[5, 7, 8]	Group43	5.7971	4	[Anxa1, Apoe, Hspb1, Tmsb4x]
GO:0019207	kinase regulator activity	GO_BiologicalProcess-EBI-UniProt-GOA_21.10.2020_00h00	0.000441463	0.0595975	1.24189e-08	6.70618e-07	[5, 6, 9]	Group43	6.17284	5	[Cdc37, Gcn1, Hspb1, Iqgap1, Prkar1a]
GO:2001242	regulation of intrinsic apoptotic signaling pathway	GO_BiologicalProcess-EBI-UniProt-GOA_21.10.2020_00h00	0.00261216	0.235094	1.24189e-08	6.70618e-07	[6, 7, 8]	Group43	5.47945	4	[Erp29, Hspb1, Hyou1, LOC101835445]
GO:1903050	regulation of proteolysis involved in cellular protein catabolic process	GO_BiologicalProcess-EBI-UniProt-GOA_21.10.2020_00h00	0.00380532	0.296815	1.24189e-08	6.70618e-07	[7, 8]	Group43	4.93827	4	[Apoe, LOC101835445, Psmc4, Psmd14]
GO:0019210	kinase inhibitor activity	GO_BiologicalProcess-EBI-UniProt-GOA_21.10.2020_00h00	0.0261033	0.469859	1.24189e-08	6.70618e-07	[6, 7, 10]	Group43	6.25	2	[Hspb1, Prkar1a]
GO:0043535	regulation of blood vessel endothelial cell migration	GO_BiologicalProcess-EBI-UniProt-GOA_21.10.2020_00h00	0.000267726	0.0398911	1.24189e-08	6.70618e-07	[6, 8, 9]	Group43	10	4	[Anxa1, Apoe, Hspb1, Tmsb4x]
GO:0019887	protein kinase regulator activity	GO_BiologicalProcess-EBI-UniProt-GOA_21.10.2020_00h00	0.000272073	0.0399947	1.24189e-08	6.70618e-07	[6, 7, 9, 10]	Group43	6.84932	5	[Cdc37, Gcn1, Hspb1, Iqgap1, Prkar1a]
GO:0001933	negative regulation of protein phosphorylation	GO_BiologicalProcess-EBI-UniProt-GOA_21.10.2020_00h00	0.00043525	0.059194	1.24189e-08	6.70618e-07	[8, 9]	Group43	4.04624	7	[Apoe, Gpd1l, Hspb1, Mvp, Prkar1a, Tardbp, Xdh]
GO:0004860	protein kinase inhibitor activity	GO_BiologicalProcess-EBI-UniProt-GOA_21.10.2020_00h00	0.0231269	0.462539	1.24189e-08	6.70618e-07	[7, 8, 10, 11]	Group43	6.66667	2	[Hspb1, Prkar1a]
GO:0071901	negative regulation of protein serine/threonine kinase activity	GO_BiologicalProcess-EBI-UniProt-GOA_21.10.2020_00h00	0.0177413	0.514498	1.24189e-08	6.70618e-07	[8, 10, 11]	Group43	4.28571	3	[Apoe, Hspb1, Prkar1a]
GO:0051702	interaction with symbiont	GO_BiologicalProcess-EBI-UniProt-GOA_21.10.2020_00h00	0.000125077	0.0205126	1.36757e-09	7.65837e-08	[2, 3]	Group44	12.1212	4	[Anxa2, Apoe, Ppib, Tardbp]
GO:0051817	modulation of process of other organism involved in symbiotic interaction	GO_BiologicalProcess-EBI-UniProt-GOA_21.10.2020_00h00	0.000140896	0.0228251	1.36757e-09	7.65837e-08	[3]	Group44	11.7647	4	[Anxa2, Apoe, Ppib, Tardbp]
GO:0051851	modulation by host of symbiont process	GO_BiologicalProcess-EBI-UniProt-GOA_21.10.2020_00h00	4.05931e-05	0.00742854	1.36757e-09	7.65837e-08	[3, 4]	Group44	16	4	[Anxa2, Apoe, Ppib, Tardbp]
GO:0060341	regulation of cellular localization	GO_BiologicalProcess-EBI-UniProt-GOA_21.10.2020_00h00	1.13604e-07	2.60154e-05	1.36757e-09	7.65837e-08	[4]	Group44	4.62046	14	[Anxa2, Cct4, Cct5, Cct7, Cct8, Coro1a, Gpd1l, Gsn, Lgals3, Rab11b, Sfn, Tardbp, Vps35, Ywhae]
GO:0051050	positive regulation of transport	GO_BiologicalProcess-EBI-UniProt-GOA_21.10.2020_00h00	2.99297e-07	6.64439e-05	1.36757e-09	7.65837e-08	[4, 5]	Group44	4.26829	14	[Anxa1, Anxa2, Apoe, Fga, Fgg, Fhl1, Glrx, Gpd1l, Lgals3, Sfn, Tardbp, Tmsb4x, Vps35, Ywhae]
GO:0032386	regulation of intracellular transport	GO_BiologicalProcess-EBI-UniProt-GOA_21.10.2020_00h00	0.0019054	0.188635	1.36757e-09	7.65837e-08	[5]	Group44	4.46429	5	[Anxa2, Rab11b, Sfn, Tardbp, Ywhae]
GO:1903827	regulation of cellular protein localization	GO_BiologicalProcess-EBI-UniProt-GOA_21.10.2020_00h00	6.41505e-08	1.47546e-05	1.36757e-09	7.65837e-08	[5]	Group44	5.94059	12	[Cct4, Cct5, Cct7, Cct8, Gpd1l, Gsn, Lgals3, Rab11b, Sfn, Tardbp, Vps35, Ywhae]
GO:0008637	apoptotic mitochondrial changes	GO_BiologicalProcess-EBI-UniProt-GOA_21.10.2020_00h00	0.0127925	0.473324	1.36757e-09	7.65837e-08	[5, 6]	Group44	9.09091	2	[Sfn, Vps35]
GO:0032388	positive regulation of intracellular transport	GO_BiologicalProcess-EBI-UniProt-GOA_21.10.2020_00h00	0.00134636	0.1481	1.36757e-09	7.65837e-08	[5, 6]	Group44	6.55738	4	[Anxa2, Sfn, Tardbp, Ywhae]
GO:0030216	keratinocyte differentiation	GO_BiologicalProcess-EBI-UniProt-GOA_21.10.2020_00h00	0.0449489	0.359592	1.36757e-09	7.65837e-08	[5, 6, 7]	Group44	4.65116	2	[Anxa1, Sfn]
GO:0031330	negative regulation of cellular catabolic process	GO_BiologicalProcess-EBI-UniProt-GOA_21.10.2020_00h00	0.0053227	0.340653	1.36757e-09	7.65837e-08	[6]	Group44	4.49438	4	[Anxa2, LOC101835445, Tardbp, Vps35]
GO:0046822	regulation of nucleocytoplasmic transport	GO_BiologicalProcess-EBI-UniProt-GOA_21.10.2020_00h00	0.004661	0.32627	1.36757e-09	7.65837e-08	[6]	Group44	6.97674	3	[Sfn, Tardbp, Ywhae]
GO:0051222	positive regulation of protein transport	GO_BiologicalProcess-EBI-UniProt-GOA_21.10.2020_00h00	0.000352769	0.0504459	1.36757e-09	7.65837e-08	[5, 6, 7]	Group44	5.04202	6	[Fga, Fgg, Sfn, Tardbp, Vps35, Ywhae]
GO:0046824	positive regulation of nucleocytoplasmic transport	GO_BiologicalProcess-EBI-UniProt-GOA_21.10.2020_00h00	0.00108213	0.124445	1.36757e-09	7.65837e-08	[6, 7]	Group44	11.5385	3	[Sfn, Tardbp, Ywhae]
GO:0043266	regulation of potassium ion transport	GO_BiologicalProcess-EBI-UniProt-GOA_21.10.2020_00h00	0.0261033	0.469859	1.36757e-09	7.65837e-08	[7]	Group44	6.25	2	[Fhl1, Ywhae]
GO:0090316	positive regulation of intracellular protein transport	GO_BiologicalProcess-EBI-UniProt-GOA_21.10.2020_00h00	0.00793044	0.396522	1.36757e-09	7.65837e-08	[6, 7, 8]	Group44	5.76923	3	[Sfn, Tardbp, Ywhae]
GO:0046825	regulation of protein export from nucleus	GO_BiologicalProcess-EBI-UniProt-GOA_21.10.2020_00h00	0.00525038	0.346525	1.36757e-09	7.65837e-08	[7, 8]	Group44	14.2857	2	[Sfn, Ywhae]
GO:1901016	regulation of potassium ion transmembrane transporter activity	GO_BiologicalProcess-EBI-UniProt-GOA_21.10.2020_00h00	0.00864824	0.415115	1.36757e-09	7.65837e-08	[6, 7, 8, 9]	Group44	11.1111	2	[Fhl1, Ywhae]
GO:1901379	regulation of potassium ion transmembrane transport	GO_BiologicalProcess-EBI-UniProt-GOA_21.10.2020_00h00	0.0216952	0.4556	1.36757e-09	7.65837e-08	[7, 8]	Group44	6.89655	2	[Fhl1, Ywhae]
GO:0046827	positive regulation of protein export from nucleus	GO_BiologicalProcess-EBI-UniProt-GOA_21.10.2020_00h00	0.00125609	0.139426	1.36757e-09	7.65837e-08	[7, 8, 9]	Group44	28.5714	2	[Sfn, Ywhae]
GO:0051235	maintenance of location	GO_BiologicalProcess-EBI-UniProt-GOA_21.10.2020_00h00	0.0198199	0.495498	4.93492e-08	2.61551e-06	[2, 3]	Group45	4.10959	3	[Apoe, Gsn, Tmsb4x]
GO:0043903	regulation of symbiotic process	GO_BiologicalProcess-EBI-UniProt-GOA_21.10.2020_00h00	0.00274485	0.241547	4.93492e-08	2.61551e-06	[3]	Group45	5.40541	4	[Apoe, Gsn, Ppib, Tardbp]
GO:0051651	maintenance of location in cell	GO_BiologicalProcess-EBI-UniProt-GOA_21.10.2020_00h00	0.00303673	0.252049	4.93492e-08	2.61551e-06	[2, 3, 4]	Group45	8.10811	3	[Apoe, Gsn, Tmsb4x]
GO:0045185	maintenance of protein location	GO_BiologicalProcess-EBI-UniProt-GOA_21.10.2020_00h00	0.0412315	0.412315	4.93492e-08	2.61551e-06	[3, 4]	Group45	4.87805	2	[Gsn, Tmsb4x]
GO:0031648	protein destabilization	GO_BiologicalProcess-EBI-UniProt-GOA_21.10.2020_00h00	0.0176343	0.52903	4.93492e-08	2.61551e-06	[4]	Group45	7.69231	2	[Gsn, Vps35]
GO:0032507	maintenance of protein location in cell	GO_BiologicalProcess-EBI-UniProt-GOA_21.10.2020_00h00	0.0231269	0.462539	4.93492e-08	2.61551e-06	[3, 4, 5]	Group45	6.66667	2	[Gsn, Tmsb4x]
GO:0050792	regulation of viral process	GO_BiologicalProcess-EBI-UniProt-GOA_21.10.2020_00h00	0.00180418	0.184026	4.93492e-08	2.61551e-06	[4]	Group45	6.06061	4	[Apoe, Gsn, Ppib, Tardbp]
GO:0043254	regulation of protein-containing complex assembly	GO_BiologicalProcess-EBI-UniProt-GOA_21.10.2020_00h00	1.99466e-05	0.00376991	4.93492e-08	2.61551e-06	[5]	Group45	4.71204	9	[Apoe, Arpc2, Arpc5, Coro1a, Coro1b, Gsn, Lgals3, Tmsb4x, Vps35]
GO:1902903	regulation of supramolecular fiber organization	GO_BiologicalProcess-EBI-UniProt-GOA_21.10.2020_00h00	1.08493e-06	0.000232174	4.93492e-08	2.61551e-06	[5]	Group45	5.78035	10	[Apoe, Arpc2, Arpc5, Cfl1, Coro1a, Coro1b, Dstn, Gsn, LOC101834032, Tmsb4x]
GO:0043270	positive regulation of ion transport	GO_BiologicalProcess-EBI-UniProt-GOA_21.10.2020_00h00	0.000115596	0.0190733	4.93492e-08	2.61551e-06	[5, 6]	Group45	6.18557	6	[Apoe, Fhl1, Glrx, Gpd1l, Lgals3, Tmsb4x]
GO:0010632	regulation of epithelial cell migration	GO_BiologicalProcess-EBI-UniProt-GOA_21.10.2020_00h00	0.00645162	0.367742	4.93492e-08	2.61551e-06	[4, 6, 7]	Group45	4.25532	4	[Anxa1, Apoe, Hspb1, Tmsb4x]
GO:0031333	negative regulation of protein-containing complex assembly	GO_BiologicalProcess-EBI-UniProt-GOA_21.10.2020_00h00	0.0191128	0.496932	4.93492e-08	2.61551e-06	[6]	Group45	4.16667	3	[Gsn, Tmsb4x, Vps35]
GO:0032271	regulation of protein polymerization	GO_BiologicalProcess-EBI-UniProt-GOA_21.10.2020_00h00	0.000322028	0.0463721	4.93492e-08	2.61551e-06	[6]	Group45	5.12821	6	[Arpc2, Arpc5, Coro1a, Coro1b, Gsn, Tmsb4x]
GO:1902904	negative regulation of supramolecular fiber organization	GO_BiologicalProcess-EBI-UniProt-GOA_21.10.2020_00h00	0.0028821	0.247861	4.93492e-08	2.61551e-06	[6]	Group45	5.33333	4	[Coro1a, Coro1b, Gsn, Tmsb4x]
GO:0010594	regulation of endothelial cell migration	GO_BiologicalProcess-EBI-UniProt-GOA_21.10.2020_00h00	0.00212533	0.206157	4.93492e-08	2.61551e-06	[5, 7, 8]	Group45	5.7971	4	[Anxa1, Apoe, Hspb1, Tmsb4x]
GO:0032272	negative regulation of protein polymerization	GO_BiologicalProcess-EBI-UniProt-GOA_21.10.2020_00h00	0.0468525	0.327968	4.93492e-08	2.61551e-06	[7]	Group45	4.54545	2	[Gsn, Tmsb4x]
GO:0051494	negative regulation of cytoskeleton organization	GO_BiologicalProcess-EBI-UniProt-GOA_21.10.2020_00h00	0.0028821	0.247861	4.93492e-08	2.61551e-06	[7]	Group45	5.33333	4	[Coro1a, Coro1b, Gsn, Tmsb4x]
GO:0043535	regulation of blood vessel endothelial cell migration	GO_BiologicalProcess-EBI-UniProt-GOA_21.10.2020_00h00	0.000267726	0.0398911	4.93492e-08	2.61551e-06	[6, 8, 9]	Group45	10	4	[Anxa1, Apoe, Hspb1, Tmsb4x]
GO:0042989	sequestering of actin monomers	GO_BiologicalProcess-EBI-UniProt-GOA_21.10.2020_00h00	0.000183188	0.0280277	4.93492e-08	2.61551e-06	[4, 5, 6, 8, 9, 10, 12]	Group45	66.6667	2	[Gsn, Tmsb4x]
GO:0030833	regulation of actin filament polymerization	GO_BiologicalProcess-EBI-UniProt-GOA_21.10.2020_00h00	0.000109141	0.0182265	4.93492e-08	2.61551e-06	[7, 8, 10]	Group45	6.25	6	[Arpc2, Arpc5, Coro1a, Coro1b, Gsn, Tmsb4x]
GO:0030837	negative regulation of actin filament polymerization	GO_BiologicalProcess-EBI-UniProt-GOA_21.10.2020_00h00	0.0324893	0.48734	4.93492e-08	2.61551e-06	[7, 8, 9, 11]	Group45	5.55556	2	[Gsn, Tmsb4x]
GO:0006403	RNA localization	GO_BiologicalProcess-EBI-UniProt-GOA_21.10.2020_00h00	0.0117353	0.44594	3.35922e-10	1.91476e-08	[3]	Group46	5	3	[Cct4, Hnrnpa1, Sec13]
GO:0031647	regulation of protein stability	GO_BiologicalProcess-EBI-UniProt-GOA_21.10.2020_00h00	9.68814e-07	0.000209264	3.35922e-10	1.91476e-08	[3]	Group46	6.81818	9	[Cct4, Cct5, Cct7, Cct8, Gsn, LOC101835445, Ppib, Tardbp, Vps35]
GO:0032970	regulation of actin filament-based process	GO_BiologicalProcess-EBI-UniProt-GOA_21.10.2020_00h00	1.54703e-05	0.00301671	3.35922e-10	1.91476e-08	[4]	Group46	4.86486	9	[Arpc2, Arpc5, Cfl1, Coro1a, Coro1b, Dstn, Gsn, LOC101834032, Tmsb4x]
GO:0051130	positive regulation of cellular component organization	GO_BiologicalProcess-EBI-UniProt-GOA_21.10.2020_00h00	7.72844e-10	1.82391e-07	3.35922e-10	1.91476e-08	[5]	Group46	4.50237	19	[Anxa1, Anxa2, Apoe, Arpc2, Arpc5, Cct4, Cct5, Cct7, Cct8, Cdc37, Cfl1, Coro1b, Dstn, Gsn, Hnrnpa1, LOC101834032, Lgals3, Vps35, Wdr61]
GO:0032204	regulation of telomere maintenance	GO_BiologicalProcess-EBI-UniProt-GOA_21.10.2020_00h00	2.83498e-06	0.00059251	3.35922e-10	1.91476e-08	[3, 6, 7]	Group46	17.2414	5	[Cct4, Cct5, Cct7, Cct8, Hnrnpa1]
GO:0051052	regulation of DNA metabolic process	GO_BiologicalProcess-EBI-UniProt-GOA_21.10.2020_00h00	0.00183169	0.183169	3.35922e-10	1.91476e-08	[5, 6]	Group46	4.5045	5	[Cct4, Cct5, Cct7, Cct8, Hnrnpa1]
GO:0010638	positive regulation of organelle organization	GO_BiologicalProcess-EBI-UniProt-GOA_21.10.2020_00h00	4.36464e-11	1.04315e-08	3.35922e-10	1.91476e-08	[6]	Group46	6.83761	16	[Anxa1, Anxa2, Arpc2, Arpc5, Cct4, Cct5, Cct7, Cct8, Cdc37, Cfl1, Dstn, Gsn, Hnrnpa1, LOC101834032, Vps35, Wdr61]
GO:0015629	actin cytoskeleton	GO_CellularComponent-EBI-UniProt-GOA_21.10.2020_00h00	1.55232e-07	3.50824e-05	3.35922e-10	1.91476e-08	[6]	Group46	5.47945	12	[Anxa1, Arpc2, Arpc5, Cfl1, Coro1a, Coro1b, Dstn, Gsn, Iqgap1, LOC101834032, Pgm5, Vcl]
GO:0032956	regulation of actin cytoskeleton organization	GO_BiologicalProcess-EBI-UniProt-GOA_21.10.2020_00h00	8.21739e-06	0.00166813	3.35922e-10	1.91476e-08	[5, 7]	Group46	5.26316	9	[Arpc2, Arpc5, Cfl1, Coro1a, Coro1b, Dstn, Gsn, LOC101834032, Tmsb4x]
GO:0033044	regulation of chromosome organization	GO_BiologicalProcess-EBI-UniProt-GOA_21.10.2020_00h00	0.000178885	0.0277272	3.35922e-10	1.91476e-08	[6]	Group46	5.71429	6	[Cct4, Cct5, Cct7, Cct8, Hnrnpa1, Wdr61]
GO:1902905	positive regulation of supramolecular fiber organization	GO_BiologicalProcess-EBI-UniProt-GOA_21.10.2020_00h00	5.16699e-05	0.00919724	3.35922e-10	1.91476e-08	[6]	Group46	7.14286	6	[Arpc2, Arpc5, Cfl1, Dstn, Gsn, LOC101834032]
GO:0032206	positive regulation of telomere maintenance	GO_BiologicalProcess-EBI-UniProt-GOA_21.10.2020_00h00	3.91701e-07	8.61742e-05	3.35922e-10	1.91476e-08	[4, 7, 8]	Group46	25	5	[Cct4, Cct5, Cct7, Cct8, Hnrnpa1]
GO:0051028	mRNA transport	GO_BiologicalProcess-EBI-UniProt-GOA_21.10.2020_00h00	0.0358887	0.466553	3.35922e-10	1.91476e-08	[5, 6, 8]	Group46	5.26316	2	[Hnrnpa1, Sec13]
GO:1904356	regulation of telomere maintenance via telomere lengthening	GO_BiologicalProcess-EBI-UniProt-GOA_21.10.2020_00h00	6.56985e-07	0.000143223	3.35922e-10	1.91476e-08	[4, 7, 8]	Group46	22.7273	5	[Cct4, Cct5, Cct7, Cct8, Hnrnpa1]
GO:0051054	positive regulation of DNA metabolic process	GO_BiologicalProcess-EBI-UniProt-GOA_21.10.2020_00h00	0.000181627	0.0279706	3.35922e-10	1.91476e-08	[6, 7]	Group46	7.46269	5	[Cct4, Cct5, Cct7, Cct8, Hnrnpa1]
GO:2000278	regulation of DNA biosynthetic process	GO_BiologicalProcess-EBI-UniProt-GOA_21.10.2020_00h00	1.13232e-05	0.00224199	3.35922e-10	1.91476e-08	[6, 7]	Group46	13.1579	5	[Cct4, Cct5, Cct7, Cct8, Hnrnpa1]
GO:0051495	positive regulation of cytoskeleton organization	GO_BiologicalProcess-EBI-UniProt-GOA_21.10.2020_00h00	8.10217e-05	0.0140168	3.35922e-10	1.91476e-08	[7]	Group46	6.59341	6	[Arpc2, Arpc5, Cfl1, Dstn, Gsn, LOC101834032]
GO:0110053	regulation of actin filament organization	GO_BiologicalProcess-EBI-UniProt-GOA_21.10.2020_00h00	1.32369e-06	0.000281947	3.35922e-10	1.91476e-08	[6, 8]	Group46	6.56934	9	[Arpc2, Arpc5, Cfl1, Coro1a, Coro1b, Dstn, Gsn, LOC101834032, Tmsb4x]
GO:2001252	positive regulation of chromosome organization	GO_BiologicalProcess-EBI-UniProt-GOA_21.10.2020_00h00	1.29599e-05	0.00254015	3.35922e-10	1.91476e-08	[7]	Group46	9.09091	6	[Cct4, Cct5, Cct7, Cct8, Hnrnpa1, Wdr61]
GO:0032210	regulation of telomere maintenance via telomerase	GO_BiologicalProcess-EBI-UniProt-GOA_21.10.2020_00h00	3.91701e-07	8.61742e-05	3.35922e-10	1.91476e-08	[5, 7, 8, 9]	Group46	25	5	[Cct4, Cct5, Cct7, Cct8, Hnrnpa1]
GO:1904358	positive regulation of telomere maintenance via telomere lengthening	GO_BiologicalProcess-EBI-UniProt-GOA_21.10.2020_00h00	5.25291e-08	1.22393e-05	3.35922e-10	1.91476e-08	[5, 8, 9]	Group46	35.7143	5	[Cct4, Cct5, Cct7, Cct8, Hnrnpa1]
GO:2000573	positive regulation of DNA biosynthetic process	GO_BiologicalProcess-EBI-UniProt-GOA_21.10.2020_00h00	1.04712e-06	0.000225132	3.35922e-10	1.91476e-08	[7, 8]	Group46	20.8333	5	[Cct4, Cct5, Cct7, Cct8, Hnrnpa1]
GO:0032212	positive regulation of telomere maintenance via telomerase	GO_BiologicalProcess-EBI-UniProt-GOA_21.10.2020_00h00	3.39823e-08	7.95186e-06	3.35922e-10	1.91476e-08	[6, 8, 9, 10]	Group46	38.4615	5	[Cct4, Cct5, Cct7, Cct8, Hnrnpa1]
GO:0050795	regulation of behavior	GO_BiologicalProcess-EBI-UniProt-GOA_21.10.2020_00h00	0.0116892	0.455879	0.000290348	0.0060973	[3]	Group47	9.52381	2	[Apoe, Vps35]
GO:0022624	proteasome accessory complex	GO_CellularComponent-EBI-UniProt-GOA_21.10.2020_00h00	0.000128261	0.0209066	0.000290348	0.0060973	[2, 4, 6]	Group47	23.0769	3	[Psmc4, Psmd14, Psmd7]
GO:0051099	positive regulation of binding	GO_BiologicalProcess-EBI-UniProt-GOA_21.10.2020_00h00	0.0177413	0.514498	0.000290348	0.0060973	[4]	Group47	4.28571	3	[Anxa2, Apoe, Hmgb2]
GO:1905954	positive regulation of lipid localization	GO_BiologicalProcess-EBI-UniProt-GOA_21.10.2020_00h00	0.0394189	0.433608	0.000290348	0.0060973	[4, 5]	Group47	5	2	[Anxa2, Apoe]
GO:0032092	positive regulation of protein binding	GO_BiologicalProcess-EBI-UniProt-GOA_21.10.2020_00h00	0.0341724	0.478413	0.000290348	0.0060973	[5]	Group47	5.40541	2	[Anxa2, Apoe]
GO:0032102	negative regulation of response to external stimulus	GO_BiologicalProcess-EBI-UniProt-GOA_21.10.2020_00h00	0.000773937	0.0951942	0.000290348	0.0060973	[5]	Group47	4.34783	6	[Anxa2, Apoe, Coro1b, Fga, Fgg, Vps35]
GO:0032370	positive regulation of lipid transport	GO_BiologicalProcess-EBI-UniProt-GOA_21.10.2020_00h00	0.0261033	0.469859	0.000290348	0.0060973	[5, 6]	Group47	6.25	2	[Anxa2, Apoe]
GO:0042176	regulation of protein catabolic process	GO_BiologicalProcess-EBI-UniProt-GOA_21.10.2020_00h00	0.00107511	0.124713	0.000290348	0.0060973	[5, 6]	Group47	4.08163	6	[Anxa2, Apoe, LOC101835445, Psmc4, Psmd14, Vps35]
GO:0099175	regulation of postsynapse organization	GO_BiologicalProcess-EBI-UniProt-GOA_21.10.2020_00h00	0.0176343	0.52903	0.000290348	0.0060973	[5, 6]	Group47	7.69231	2	[Apoe, Vps35]
GO:2000644	regulation of receptor catabolic process	GO_BiologicalProcess-EBI-UniProt-GOA_21.10.2020_00h00	0.000901849	0.109124	0.000290348	0.0060973	[5, 6]	Group47	33.3333	2	[Anxa2, Apoe]
GO:0031330	negative regulation of cellular catabolic process	GO_BiologicalProcess-EBI-UniProt-GOA_21.10.2020_00h00	0.0053227	0.340653	0.000290348	0.0060973	[6]	Group47	4.49438	4	[Anxa2, LOC101835445, Tardbp, Vps35]
GO:0032371	regulation of sterol transport	GO_BiologicalProcess-EBI-UniProt-GOA_21.10.2020_00h00	0.0189482	0.511602	0.000290348	0.0060973	[6]	Group47	7.40741	2	[Anxa2, Apoe]
GO:0045807	positive regulation of endocytosis	GO_BiologicalProcess-EBI-UniProt-GOA_21.10.2020_00h00	0.0376377	0.451653	0.000290348	0.0060973	[5, 6, 7]	Group47	5.12821	2	[Anxa2, Apoe]
GO:0032373	positive regulation of sterol transport	GO_BiologicalProcess-EBI-UniProt-GOA_21.10.2020_00h00	0.00772683	0.394068	0.000290348	0.0060973	[6, 7]	Group47	11.7647	2	[Anxa2, Apoe]
GO:0042177	negative regulation of protein catabolic process	GO_BiologicalProcess-EBI-UniProt-GOA_21.10.2020_00h00	0.00598631	0.365165	0.000290348	0.0060973	[6, 7]	Group47	6.38298	3	[Anxa2, LOC101835445, Vps35]
GO:1902950	regulation of dendritic spine maintenance	GO_BiologicalProcess-EBI-UniProt-GOA_21.10.2020_00h00	0.000901849	0.109124	0.000290348	0.0060973	[6, 7]	Group47	33.3333	2	[Apoe, Vps35]
GO:1903362	regulation of cellular protein catabolic process	GO_BiologicalProcess-EBI-UniProt-GOA_21.10.2020_00h00	0.000115596	0.0190733	0.000290348	0.0060973	[6, 7]	Group47	6.18557	6	[Anxa2, Apoe, LOC101835445, Psmc4, Psmd14, Vps35]
GO:0032374	regulation of cholesterol transport	GO_BiologicalProcess-EBI-UniProt-GOA_21.10.2020_00h00	0.0189482	0.511602	0.000290348	0.0060973	[7]	Group47	7.40741	2	[Anxa2, Apoe]
GO:0032803	regulation of low-density lipoprotein particle receptor catabolic process	GO_BiologicalProcess-EBI-UniProt-GOA_21.10.2020_00h00	0.000604345	0.0767519	0.000290348	0.0060973	[6, 7, 8]	Group47	40	2	[Anxa2, Apoe]
GO:0032376	positive regulation of cholesterol transport	GO_BiologicalProcess-EBI-UniProt-GOA_21.10.2020_00h00	0.00772683	0.394068	0.000290348	0.0060973	[7, 8]	Group47	11.7647	2	[Anxa2, Apoe]
GO:1903050	regulation of proteolysis involved in cellular protein catabolic process	GO_BiologicalProcess-EBI-UniProt-GOA_21.10.2020_00h00	0.00380532	0.296815	0.000290348	0.0060973	[7, 8]	Group47	4.93827	4	[Apoe, LOC101835445, Psmc4, Psmd14]
GO:1903363	negative regulation of cellular protein catabolic process	GO_BiologicalProcess-EBI-UniProt-GOA_21.10.2020_00h00	0.00280649	0.244164	0.000290348	0.0060973	[7, 8]	Group47	8.33333	3	[Anxa2, LOC101835445, Vps35]
GO:1903364	positive regulation of cellular protein catabolic process	GO_BiologicalProcess-EBI-UniProt-GOA_21.10.2020_00h00	0.00751546	0.390804	0.000290348	0.0060973	[7, 8]	Group47	5.88235	3	[Apoe, Psmc4, Vps35]
GO:0061136	regulation of proteasomal protein catabolic process	GO_BiologicalProcess-EBI-UniProt-GOA_21.10.2020_00h00	0.0184199	0.515757	0.000290348	0.0060973	[8, 9]	Group47	4.22535	3	[Apoe, Psmc4, Psmd14]
GO:0032409	regulation of transporter activity	GO_BiologicalProcess-EBI-UniProt-GOA_21.10.2020_00h00	0.000959071	0.114129	2.35326e-06	0.00010119	[3]	Group48	5.20833	5	[Fhl1, Glrx, Gpd1l, Tmsb4x, Ywhae]
GO:0045185	maintenance of protein location	GO_BiologicalProcess-EBI-UniProt-GOA_21.10.2020_00h00	0.0412315	0.412315	2.35326e-06	0.00010119	[3, 4]	Group48	4.87805	2	[Gsn, Tmsb4x]
GO:0032507	maintenance of protein location in cell	GO_BiologicalProcess-EBI-UniProt-GOA_21.10.2020_00h00	0.0231269	0.462539	2.35326e-06	0.00010119	[3, 4, 5]	Group48	6.66667	2	[Gsn, Tmsb4x]
GO:0022898	regulation of transmembrane transporter activity	GO_BiologicalProcess-EBI-UniProt-GOA_21.10.2020_00h00	0.000680338	0.0850422	2.35326e-06	0.00010119	[4, 5, 6]	Group48	5.61798	5	[Fhl1, Glrx, Gpd1l, Tmsb4x, Ywhae]
GO:0032411	positive regulation of transporter activity	GO_BiologicalProcess-EBI-UniProt-GOA_21.10.2020_00h00	0.0261033	0.469859	2.35326e-06	0.00010119	[4, 5, 6]	Group48	6.25	2	[Glrx, Tmsb4x]
GO:0010761	fibroblast migration	GO_BiologicalProcess-EBI-UniProt-GOA_21.10.2020_00h00	0.00125609	0.139426	2.35326e-06	0.00010119	[5, 6]	Group48	28.5714	2	[Ilk, Iqgap1]
GO:0043270	positive regulation of ion transport	GO_BiologicalProcess-EBI-UniProt-GOA_21.10.2020_00h00	0.000115596	0.0190733	2.35326e-06	0.00010119	[5, 6]	Group48	6.18557	6	[Apoe, Fhl1, Glrx, Gpd1l, Lgals3, Tmsb4x]
GO:0032412	regulation of ion transmembrane transporter activity	GO_BiologicalProcess-EBI-UniProt-GOA_21.10.2020_00h00	0.000581614	0.0744466	2.35326e-06	0.00010119	[5, 6, 7]	Group48	5.81395	5	[Fhl1, Glrx, Gpd1l, Tmsb4x, Ywhae]
GO:0032677	regulation of interleukin-8 production	GO_BiologicalProcess-EBI-UniProt-GOA_21.10.2020_00h00	0.0261033	0.469859	2.35326e-06	0.00010119	[5, 7]	Group48	6.25	2	[Anxa1, Tmsb4x]
GO:0033209	tumor necrosis factor-mediated signaling pathway	GO_BiologicalProcess-EBI-UniProt-GOA_21.10.2020_00h00	0.0189482	0.511602	2.35326e-06	0.00010119	[5, 6, 7]	Group48	7.40741	2	[Ilk, Tmsb4x]
GO:0032414	positive regulation of ion transmembrane transporter activity	GO_BiologicalProcess-EBI-UniProt-GOA_21.10.2020_00h00	0.0216952	0.4556	2.35326e-06	0.00010119	[5, 6, 7, 8]	Group48	6.89655	2	[Glrx, Tmsb4x]
GO:0034767	positive regulation of ion transmembrane transport	GO_BiologicalProcess-EBI-UniProt-GOA_21.10.2020_00h00	0.0588666	0.0588666	2.35326e-06	0.00010119	[6, 7]	Group48	4	2	[Glrx, Tmsb4x]
GO:1901222	regulation of NIK/NF-kappaB signaling	GO_BiologicalProcess-EBI-UniProt-GOA_21.10.2020_00h00	0.0324893	0.48734	2.35326e-06	0.00010119	[6, 7]	Group48	5.55556	2	[Ilk, Tmsb4x]
GO:1904062	regulation of cation transmembrane transport	GO_BiologicalProcess-EBI-UniProt-GOA_21.10.2020_00h00	0.000403138	0.055633	2.35326e-06	0.00010119	[6, 7]	Group48	4.91803	6	[Coro1a, Fhl1, Glrx, Gpd1l, Tmsb4x, Ywhae]
GO:0002028	regulation of sodium ion transport	GO_BiologicalProcess-EBI-UniProt-GOA_21.10.2020_00h00	0.0216952	0.4556	2.35326e-06	0.00010119	[7]	Group48	6.89655	2	[Glrx, Gpd1l]
GO:0010765	positive regulation of sodium ion transport	GO_BiologicalProcess-EBI-UniProt-GOA_21.10.2020_00h00	0.00772683	0.394068	2.35326e-06	0.00010119	[6, 7, 8]	Group48	11.7647	2	[Glrx, Gpd1l]
GO:0032272	negative regulation of protein polymerization	GO_BiologicalProcess-EBI-UniProt-GOA_21.10.2020_00h00	0.0468525	0.327968	2.35326e-06	0.00010119	[7]	Group48	4.54545	2	[Gsn, Tmsb4x]
GO:0032717	negative regulation of interleukin-8 production	GO_BiologicalProcess-EBI-UniProt-GOA_21.10.2020_00h00	0.000901849	0.109124	2.35326e-06	0.00010119	[6, 8]	Group48	33.3333	2	[Anxa1, Tmsb4x]
GO:2001026	regulation of endothelial cell chemotaxis	GO_BiologicalProcess-EBI-UniProt-GOA_21.10.2020_00h00	0.0021312	0.204596	2.35326e-06	0.00010119	[5, 6, 8, 9]	Group48	22.2222	2	[Hspb1, Tmsb4x]
GO:1902305	regulation of sodium ion transmembrane transport	GO_BiologicalProcess-EBI-UniProt-GOA_21.10.2020_00h00	0.0127925	0.473324	2.35326e-06	0.00010119	[7, 8]	Group48	9.09091	2	[Glrx, Gpd1l]
GO:1904064	positive regulation of cation transmembrane transport	GO_BiologicalProcess-EBI-UniProt-GOA_21.10.2020_00h00	0.0487853	0.292712	2.35326e-06	0.00010119	[7, 8]	Group48	4.44444	2	[Glrx, Tmsb4x]
GO:2000649	regulation of sodium ion transmembrane transporter activity	GO_BiologicalProcess-EBI-UniProt-GOA_21.10.2020_00h00	0.00961628	0.432733	2.35326e-06	0.00010119	[6, 7, 8, 9]	Group48	10.5263	2	[Glrx, Gpd1l]
GO:0042989	sequestering of actin monomers	GO_BiologicalProcess-EBI-UniProt-GOA_21.10.2020_00h00	0.000183188	0.0280277	2.35326e-06	0.00010119	[4, 5, 6, 8, 9, 10, 12]	Group48	66.6667	2	[Gsn, Tmsb4x]
GO:2001028	positive regulation of endothelial cell chemotaxis	GO_BiologicalProcess-EBI-UniProt-GOA_21.10.2020_00h00	0.000901849	0.109124	2.35326e-06	0.00010119	[6, 7, 9, 10]	Group48	33.3333	2	[Hspb1, Tmsb4x]
GO:0030837	negative regulation of actin filament polymerization	GO_BiologicalProcess-EBI-UniProt-GOA_21.10.2020_00h00	0.0324893	0.48734	2.35326e-06	0.00010119	[7, 8, 9, 11]	Group48	5.55556	2	[Gsn, Tmsb4x]
GO:0048475	coated membrane	GO_CellularComponent-EBI-UniProt-GOA_21.10.2020_00h00	0.00104402	0.122151	3.15897e-05	0.00104246	[3]	Group49	7.01754	4	[Ap2b1, Cltc, Sar1a, Sec13]
GO:0051668	localization within membrane	GO_BiologicalProcess-EBI-UniProt-GOA_21.10.2020_00h00	0.0216952	0.4556	3.15897e-05	0.00104246	[3]	Group49	6.89655	2	[Apoe, Sar1a]
GO:0030117	membrane coat	GO_CellularComponent-EBI-UniProt-GOA_21.10.2020_00h00	0.00104402	0.122151	3.15897e-05	0.00104246	[3, 4]	Group49	7.01754	4	[Ap2b1, Cltc, Sar1a, Sec13]
GO:0005905	clathrin-coated pit	GO_CellularComponent-EBI-UniProt-GOA_21.10.2020_00h00	0.0216952	0.4556	3.15897e-05	0.00104246	[3, 4, 5]	Group49	6.89655	2	[Ap2b1, Cltc]
GO:0030118	clathrin coat	GO_CellularComponent-EBI-UniProt-GOA_21.10.2020_00h00	0.0139395	0.487881	3.15897e-05	0.00104246	[4, 5]	Group49	8.69565	2	[Ap2b1, Cltc]
GO:0006900	vesicle budding from membrane	GO_BiologicalProcess-EBI-UniProt-GOA_21.10.2020_00h00	0.000419827	0.0575163	3.15897e-05	0.00104246	[3, 5, 6]	Group49	15.7895	3	[Anxa2, Sar1a, Sec13]
GO:0006888	endoplasmic reticulum to Golgi vesicle-mediated transport	GO_BiologicalProcess-EBI-UniProt-GOA_21.10.2020_00h00	0.004661	0.32627	3.15897e-05	0.00104246	[4, 5, 6]	Group49	6.97674	3	[Hyou1, Sar1a, Sec13]
GO:0016050	vesicle organization	GO_BiologicalProcess-EBI-UniProt-GOA_21.10.2020_00h00	0.00471337	0.325222	3.15897e-05	0.00104246	[5]	Group49	4.65116	4	[Anxa2, Coro1a, Sar1a, Sec13]
GO:0030132	clathrin coat of coated pit	GO_CellularComponent-EBI-UniProt-GOA_21.10.2020_00h00	0.00265032	0.235878	3.15897e-05	0.00104246	[4, 5, 6]	Group49	20	2	[Ap2b1, Cltc]
GO:0030133	transport vesicle	GO_CellularComponent-EBI-UniProt-GOA_21.10.2020_00h00	0.00213957	0.203259	3.15897e-05	0.00104246	[3, 4, 5, 6, 7]	Group49	4.34783	5	[Bloc1s5, Cltc, Rab10, Sar1a, Sec13]
GO:0005798	Golgi-associated vesicle	GO_CellularComponent-EBI-UniProt-GOA_21.10.2020_00h00	0.00880031	0.413615	3.15897e-05	0.00104246	[4, 5, 6, 7]	Group49	5.55556	3	[Cltc, Sar1a, Sec13]
GO:0030135	coated vesicle	GO_CellularComponent-EBI-UniProt-GOA_21.10.2020_00h00	0.00397651	0.302214	3.15897e-05	0.00104246	[4, 5, 6, 7]	Group49	4.87805	4	[Ap2b1, Cltc, Sar1a, Sec13]
GO:0031338	regulation of vesicle fusion	GO_BiologicalProcess-EBI-UniProt-GOA_21.10.2020_00h00	7.4854e-05	0.0130994	3.15897e-05	0.00104246	[5, 6]	Group49	27.2727	3	[Anxa1, Anxa2, Coro1a]
GO:0048194	Golgi vesicle budding	GO_BiologicalProcess-EBI-UniProt-GOA_21.10.2020_00h00	0.0060271	0.361626	3.15897e-05	0.00104246	[4, 6, 7]	Group49	13.3333	2	[Sar1a, Sec13]
GO:0030658	transport vesicle membrane	GO_CellularComponent-EBI-UniProt-GOA_21.10.2020_00h00	0.00925539	0.425748	3.15897e-05	0.00104246	[4, 5, 6, 7, 8]	Group49	5.45455	3	[Cltc, Sar1a, Sec13]
GO:0051028	mRNA transport	GO_BiologicalProcess-EBI-UniProt-GOA_21.10.2020_00h00	0.0358887	0.466553	3.15897e-05	0.00104246	[5, 6, 8]	Group49	5.26316	2	[Hnrnpa1, Sec13]
GO:0030120	vesicle coat	GO_CellularComponent-EBI-UniProt-GOA_21.10.2020_00h00	0.000110586	0.0183572	3.15897e-05	0.00104246	[4, 5, 6, 7, 8, 9]	Group49	12.5	4	[Ap2b1, Cltc, Sar1a, Sec13]
GO:0030134	COPII-coated ER to Golgi transport vesicle	GO_CellularComponent-EBI-UniProt-GOA_21.10.2020_00h00	0.0060271	0.361626	3.15897e-05	0.00104246	[5, 6, 7, 8]	Group49	13.3333	2	[Sar1a, Sec13]
GO:0030136	clathrin-coated vesicle	GO_CellularComponent-EBI-UniProt-GOA_21.10.2020_00h00	0.0588666	0.0588666	3.15897e-05	0.00104246	[5, 6, 7, 8]	Group49	4	2	[Ap2b1, Cltc]
GO:0030660	Golgi-associated vesicle membrane	GO_CellularComponent-EBI-UniProt-GOA_21.10.2020_00h00	0.00353125	0.278969	3.15897e-05	0.00104246	[5, 6, 7, 8]	Group49	7.69231	3	[Cltc, Sar1a, Sec13]
GO:0030662	coated vesicle membrane	GO_CellularComponent-EBI-UniProt-GOA_21.10.2020_00h00	0.000500817	0.0661079	3.15897e-05	0.00104246	[5, 6, 7, 8]	Group49	8.51064	4	[Ap2b1, Cltc, Sar1a, Sec13]
GO:0090114	COPII-coated vesicle budding	GO_BiologicalProcess-EBI-UniProt-GOA_21.10.2020_00h00	0.00384732	0.296244	3.15897e-05	0.00104246	[5, 6, 7, 8]	Group49	16.6667	2	[Sar1a, Sec13]
GO:0012507	ER to Golgi transport vesicle membrane	GO_CellularComponent-EBI-UniProt-GOA_21.10.2020_00h00	0.00452352	0.32117	3.15897e-05	0.00104246	[5, 6, 7, 8, 9]	Group49	15.3846	2	[Sar1a, Sec13]
GO:0030125	clathrin vesicle coat	GO_CellularComponent-EBI-UniProt-GOA_21.10.2020_00h00	0.00452352	0.32117	3.15897e-05	0.00104246	[5, 6, 7, 8, 9, 10]	Group49	15.3846	2	[Ap2b1, Cltc]
GO:0030127	COPII vesicle coat	GO_CellularComponent-EBI-UniProt-GOA_21.10.2020_00h00	0.00265032	0.235878	3.15897e-05	0.00104246	[5, 6, 7, 8, 9, 10]	Group49	20	2	[Sar1a, Sec13]
GO:0030665	clathrin-coated vesicle membrane	GO_CellularComponent-EBI-UniProt-GOA_21.10.2020_00h00	0.0106302	0.446468	3.15897e-05	0.00104246	[6, 7, 8, 9]	Group49	10	2	[Ap2b1, Cltc]
GO:0032409	regulation of transporter activity	GO_BiologicalProcess-EBI-UniProt-GOA_21.10.2020_00h00	0.000959071	0.114129	7.35531e-08	3.75121e-06	[3]	Group50	5.20833	5	[Fhl1, Glrx, Gpd1l, Tmsb4x, Ywhae]
GO:0050878	regulation of body fluid levels	GO_BiologicalProcess-EBI-UniProt-GOA_21.10.2020_00h00	0.000499403	0.0664206	7.35531e-08	3.75121e-06	[3]	Group50	4.72441	6	[Anxa2, Apoe, Fga, Fgg, Sfn, Xdh]
GO:1900046	regulation of hemostasis	GO_BiologicalProcess-EBI-UniProt-GOA_21.10.2020_00h00	0.000110586	0.0183572	7.35531e-08	3.75121e-06	[3, 4]	Group50	12.5	4	[Anxa2, Apoe, Fga, Fgg]
GO:0032880	regulation of protein localization	GO_BiologicalProcess-EBI-UniProt-GOA_21.10.2020_00h00	2.3619e-08	5.55046e-06	7.35531e-08	3.75121e-06	[4]	Group50	4.43213	16	[Apoe, Cct4, Cct5, Cct7, Cct8, Erp29, Fga, Fgg, Gpd1l, Gsn, Lgals3, Rab11b, Sfn, Tardbp, Vps35, Ywhae]
GO:0050818	regulation of coagulation	GO_BiologicalProcess-EBI-UniProt-GOA_21.10.2020_00h00	0.000140896	0.0228251	7.35531e-08	3.75121e-06	[4]	Group50	11.7647	4	[Anxa2, Apoe, Fga, Fgg]
GO:0060341	regulation of cellular localization	GO_BiologicalProcess-EBI-UniProt-GOA_21.10.2020_00h00	1.13604e-07	2.60154e-05	7.35531e-08	3.75121e-06	[4]	Group50	4.62046	14	[Anxa2, Cct4, Cct5, Cct7, Cct8, Coro1a, Gpd1l, Gsn, Lgals3, Rab11b, Sfn, Tardbp, Vps35, Ywhae]
GO:0051050	positive regulation of transport	GO_BiologicalProcess-EBI-UniProt-GOA_21.10.2020_00h00	2.99297e-07	6.64439e-05	7.35531e-08	3.75121e-06	[4, 5]	Group50	4.26829	14	[Anxa1, Anxa2, Apoe, Fga, Fgg, Fhl1, Glrx, Gpd1l, Lgals3, Sfn, Tardbp, Tmsb4x, Vps35, Ywhae]
GO:0051051	negative regulation of transport	GO_BiologicalProcess-EBI-UniProt-GOA_21.10.2020_00h00	0.000378055	0.0525496	7.35531e-08	3.75121e-06	[4, 5]	Group50	4.14201	7	[Anxa1, Apoe, Coro1a, Erp29, Lgals3, Vps35, Ywhae]
GO:0060627	regulation of vesicle-mediated transport	GO_BiologicalProcess-EBI-UniProt-GOA_21.10.2020_00h00	0.000170681	0.0266263	7.35531e-08	3.75121e-06	[4, 5]	Group50	4.0404	8	[Anxa1, Anxa2, Apoe, Coro1a, Fga, Fgg, Lgals3, Rab11b]
GO:1900047	negative regulation of hemostasis	GO_BiologicalProcess-EBI-UniProt-GOA_21.10.2020_00h00	1.29006e-05	0.00254142	7.35531e-08	3.75121e-06	[4, 5]	Group50	21.0526	4	[Anxa2, Apoe, Fga, Fgg]
GO:0022898	regulation of transmembrane transporter activity	GO_BiologicalProcess-EBI-UniProt-GOA_21.10.2020_00h00	0.000680338	0.0850422	7.35531e-08	3.75121e-06	[4, 5, 6]	Group50	5.61798	5	[Fhl1, Glrx, Gpd1l, Tmsb4x, Ywhae]
GO:0032102	negative regulation of response to external stimulus	GO_BiologicalProcess-EBI-UniProt-GOA_21.10.2020_00h00	0.000773937	0.0951942	7.35531e-08	3.75121e-06	[5]	Group50	4.34783	6	[Anxa2, Apoe, Coro1b, Fga, Fgg, Vps35]
GO:0050819	negative regulation of coagulation	GO_BiologicalProcess-EBI-UniProt-GOA_21.10.2020_00h00	1.60278e-05	0.00309337	7.35531e-08	3.75121e-06	[5]	Group50	20	4	[Anxa2, Apoe, Fga, Fgg]
GO:0070201	regulation of establishment of protein localization	GO_BiologicalProcess-EBI-UniProt-GOA_21.10.2020_00h00	5.19293e-07	0.000113725	7.35531e-08	3.75121e-06	[5]	Group50	4.89796	12	[Apoe, Cct4, Cct5, Cct7, Cct8, Erp29, Fga, Fgg, Sfn, Tardbp, Vps35, Ywhae]
GO:1903034	regulation of response to wounding	GO_BiologicalProcess-EBI-UniProt-GOA_21.10.2020_00h00	0.00014611	0.0235237	7.35531e-08	3.75121e-06	[5]	Group50	7.8125	5	[Anxa1, Anxa2, Apoe, Fga, Fgg]
GO:1904951	positive regulation of establishment of protein localization	GO_BiologicalProcess-EBI-UniProt-GOA_21.10.2020_00h00	6.05374e-08	1.39841e-05	7.35531e-08	3.75121e-06	[4, 6]	Group50	7.87402	10	[Cct4, Cct5, Cct7, Cct8, Fga, Fgg, Sfn, Tardbp, Vps35, Ywhae]
GO:0030193	regulation of blood coagulation	GO_BiologicalProcess-EBI-UniProt-GOA_21.10.2020_00h00	9.73523e-05	0.0164525	7.35531e-08	3.75121e-06	[4, 5, 7]	Group50	12.9032	4	[Anxa2, Apoe, Fga, Fgg]
GO:0032388	positive regulation of intracellular transport	GO_BiologicalProcess-EBI-UniProt-GOA_21.10.2020_00h00	0.00134636	0.1481	7.35531e-08	3.75121e-06	[5, 6]	Group50	6.55738	4	[Anxa2, Sfn, Tardbp, Ywhae]
GO:0043270	positive regulation of ion transport	GO_BiologicalProcess-EBI-UniProt-GOA_21.10.2020_00h00	0.000115596	0.0190733	7.35531e-08	3.75121e-06	[5, 6]	Group50	6.18557	6	[Apoe, Fhl1, Glrx, Gpd1l, Lgals3, Tmsb4x]
GO:1903035	negative regulation of response to wounding	GO_BiologicalProcess-EBI-UniProt-GOA_21.10.2020_00h00	0.000158113	0.0251399	7.35531e-08	3.75121e-06	[5, 6]	Group50	11.4286	4	[Anxa2, Apoe, Fga, Fgg]
GO:0010959	regulation of metal ion transport	GO_BiologicalProcess-EBI-UniProt-GOA_21.10.2020_00h00	0.000565213	0.0734777	7.35531e-08	3.75121e-06	[6]	Group50	4.61538	6	[Coro1a, Fhl1, Glrx, Gpd1l, Lgals3, Ywhae]
GO:0032412	regulation of ion transmembrane transporter activity	GO_BiologicalProcess-EBI-UniProt-GOA_21.10.2020_00h00	0.000581614	0.0744466	7.35531e-08	3.75121e-06	[5, 6, 7]	Group50	5.81395	5	[Fhl1, Glrx, Gpd1l, Tmsb4x, Ywhae]
GO:0051222	positive regulation of protein transport	GO_BiologicalProcess-EBI-UniProt-GOA_21.10.2020_00h00	0.000352769	0.0504459	7.35531e-08	3.75121e-06	[5, 6, 7]	Group50	5.04202	6	[Fga, Fgg, Sfn, Tardbp, Vps35, Ywhae]
GO:0061041	regulation of wound healing	GO_BiologicalProcess-EBI-UniProt-GOA_21.10.2020_00h00	4.43267e-05	0.00802314	7.35531e-08	3.75121e-06	[6]	Group50	10	5	[Anxa1, Anxa2, Apoe, Fga, Fgg]
GO:0030195	negative regulation of blood coagulation	GO_BiologicalProcess-EBI-UniProt-GOA_21.10.2020_00h00	1.02469e-05	0.00203914	7.35531e-08	3.75121e-06	[5, 6, 7, 8]	Group50	22.2222	4	[Anxa2, Apoe, Fga, Fgg]
GO:0061045	negative regulation of wound healing	GO_BiologicalProcess-EBI-UniProt-GOA_21.10.2020_00h00	4.76827e-05	0.00858289	7.35531e-08	3.75121e-06	[6, 7]	Group50	15.3846	4	[Anxa2, Apoe, Fga, Fgg]
GO:1904062	regulation of cation transmembrane transport	GO_BiologicalProcess-EBI-UniProt-GOA_21.10.2020_00h00	0.000403138	0.055633	7.35531e-08	3.75121e-06	[6, 7]	Group50	4.91803	6	[Coro1a, Fhl1, Glrx, Gpd1l, Tmsb4x, Ywhae]
GO:0043903	regulation of symbiotic process	GO_BiologicalProcess-EBI-UniProt-GOA_21.10.2020_00h00	0.00274485	0.241547	1.80082e-07	8.64392e-06	[3]	Group51	5.40541	4	[Apoe, Gsn, Ppib, Tardbp]
GO:0051014	actin filament severing	GO_BiologicalProcess-EBI-UniProt-GOA_21.10.2020_00h00	0.000604345	0.0767519	1.80082e-07	8.64392e-06	[3]	Group51	40	2	[Dstn, Gsn]
GO:0016528	sarcoplasm	GO_CellularComponent-EBI-UniProt-GOA_21.10.2020_00h00	0.0127925	0.473324	1.80082e-07	8.64392e-06	[3, 4]	Group51	9.09091	2	[Gsn, Xdh]
GO:0045185	maintenance of protein location	GO_BiologicalProcess-EBI-UniProt-GOA_21.10.2020_00h00	0.0412315	0.412315	1.80082e-07	8.64392e-06	[3, 4]	Group51	4.87805	2	[Gsn, Tmsb4x]
GO:0031648	protein destabilization	GO_BiologicalProcess-EBI-UniProt-GOA_21.10.2020_00h00	0.0176343	0.52903	1.80082e-07	8.64392e-06	[4]	Group51	7.69231	2	[Gsn, Vps35]
GO:0032507	maintenance of protein location in cell	GO_BiologicalProcess-EBI-UniProt-GOA_21.10.2020_00h00	0.0231269	0.462539	1.80082e-07	8.64392e-06	[3, 4, 5]	Group51	6.66667	2	[Gsn, Tmsb4x]
GO:0050792	regulation of viral process	GO_BiologicalProcess-EBI-UniProt-GOA_21.10.2020_00h00	0.00180418	0.184026	1.80082e-07	8.64392e-06	[4]	Group51	6.06061	4	[Apoe, Gsn, Ppib, Tardbp]
GO:0048525	negative regulation of viral process	GO_BiologicalProcess-EBI-UniProt-GOA_21.10.2020_00h00	0.0216952	0.4556	1.80082e-07	8.64392e-06	[4, 5]	Group51	6.89655	2	[Gsn, Tardbp]
GO:0006997	nucleus organization	GO_BiologicalProcess-EBI-UniProt-GOA_21.10.2020_00h00	0.0588666	0.0588666	1.80082e-07	8.64392e-06	[5]	Group51	4	2	[Hmgb2, Tardbp]
GO:0019724	B cell mediated immunity	GO_BiologicalProcess-EBI-UniProt-GOA_21.10.2020_00h00	0.0245965	0.467334	1.80082e-07	8.64392e-06	[5]	Group51	6.45161	2	[LOC101830930, LOC101834868]
GO:0031532	actin cytoskeleton reorganization	GO_BiologicalProcess-EBI-UniProt-GOA_21.10.2020_00h00	0.0292258	0.496839	1.80082e-07	8.64392e-06	[4, 7]	Group51	5.88235	2	[Anxa1, Gsn]
GO:0034341	response to interferon-gamma	GO_BiologicalProcess-EBI-UniProt-GOA_21.10.2020_00h00	0.0216952	0.4556	1.80082e-07	8.64392e-06	[4, 5, 6, 7]	Group51	6.89655	2	[Gsn, LOC101834868]
GO:0016064	immunoglobulin mediated immune response	GO_BiologicalProcess-EBI-UniProt-GOA_21.10.2020_00h00	0.0231269	0.462539	1.80082e-07	8.64392e-06	[6]	Group51	6.66667	2	[LOC101830930, LOC101834868]
GO:2000379	positive regulation of reactive oxygen species metabolic process	GO_BiologicalProcess-EBI-UniProt-GOA_21.10.2020_00h00	0.0358887	0.466553	1.80082e-07	8.64392e-06	[6]	Group51	5.26316	2	[Ddah2, Xdh]
GO:0071346	cellular response to interferon-gamma	GO_BiologicalProcess-EBI-UniProt-GOA_21.10.2020_00h00	0.0127925	0.473324	1.80082e-07	8.64392e-06	[5, 6, 7, 8]	Group51	9.09091	2	[Gsn, LOC101834868]
GO:0001937	negative regulation of endothelial cell proliferation	GO_BiologicalProcess-EBI-UniProt-GOA_21.10.2020_00h00	0.00772683	0.394068	1.80082e-07	8.64392e-06	[7]	Group51	11.7647	2	[Apoe, Xdh]
GO:0002825	regulation of T-helper 1 type immune response	GO_BiologicalProcess-EBI-UniProt-GOA_21.10.2020_00h00	0.00265032	0.235878	1.80082e-07	8.64392e-06	[7]	Group51	20	2	[Anxa1, LOC101834868]
GO:0005771	multivesicular body	GO_CellularComponent-EBI-UniProt-GOA_21.10.2020_00h00	0.00384732	0.296244	1.80082e-07	8.64392e-06	[5, 6, 7, 8, 9]	Group51	16.6667	2	[LOC101834868, Prkar1a]
GO:0032272	negative regulation of protein polymerization	GO_BiologicalProcess-EBI-UniProt-GOA_21.10.2020_00h00	0.0468525	0.327968	1.80082e-07	8.64392e-06	[7]	Group51	4.54545	2	[Gsn, Tmsb4x]
GO:0030041	actin filament polymerization	GO_BiologicalProcess-EBI-UniProt-GOA_21.10.2020_00h00	0.00322264	0.264257	1.80082e-07	8.64392e-06	[6, 7, 8, 9]	Group51	18.1818	2	[Arpc2, Gsn]
GO:0046634	regulation of alpha-beta T cell activation	GO_BiologicalProcess-EBI-UniProt-GOA_21.10.2020_00h00	0.0487853	0.292712	1.80082e-07	8.64392e-06	[7, 8]	Group51	4.44444	2	[Anxa1, LOC101834868]
GO:1903312	negative regulation of mRNA metabolic process	GO_BiologicalProcess-EBI-UniProt-GOA_21.10.2020_00h00	0.0216952	0.4556	1.80082e-07	8.64392e-06	[7, 8]	Group51	6.89655	2	[Srsf4, Tardbp]
GO:1903313	positive regulation of mRNA metabolic process	GO_BiologicalProcess-EBI-UniProt-GOA_21.10.2020_00h00	0.0292258	0.496839	1.80082e-07	8.64392e-06	[7, 8]	Group51	5.88235	2	[Snrnp70, Tardbp]
GO:0010952	positive regulation of peptidase activity	GO_BiologicalProcess-EBI-UniProt-GOA_21.10.2020_00h00	0.0191128	0.496932	1.80082e-07	8.64392e-06	[6, 8, 9]	Group51	4.16667	3	[Gsn, Psmd14, Xdh]
GO:0042989	sequestering of actin monomers	GO_BiologicalProcess-EBI-UniProt-GOA_21.10.2020_00h00	0.000183188	0.0280277	1.80082e-07	8.64392e-06	[4, 5, 6, 8, 9, 10, 12]	Group51	66.6667	2	[Gsn, Tmsb4x]
GO:0046635	positive regulation of alpha-beta T cell activation	GO_BiologicalProcess-EBI-UniProt-GOA_21.10.2020_00h00	0.0231269	0.462539	1.80082e-07	8.64392e-06	[8, 9]	Group51	6.66667	2	[Anxa1, LOC101834868]
GO:0010950	positive regulation of endopeptidase activity	GO_BiologicalProcess-EBI-UniProt-GOA_21.10.2020_00h00	0.0117353	0.44594	1.80082e-07	8.64392e-06	[7, 9, 10]	Group51	5	3	[Gsn, Psmd14, Xdh]
GO:0030837	negative regulation of actin filament polymerization	GO_BiologicalProcess-EBI-UniProt-GOA_21.10.2020_00h00	0.0324893	0.48734	1.80082e-07	8.64392e-06	[7, 8, 9, 11]	Group51	5.55556	2	[Gsn, Tmsb4x]
GO:0001891	phagocytic cup	GO_CellularComponent-EBI-UniProt-GOA_21.10.2020_00h00	0.00125609	0.139426	2.34667e-07	1.10294e-05	[2, 4]	Group52	28.5714	2	[Anxa1, Coro1a]
GO:0090132	epithelium migration	GO_BiologicalProcess-EBI-UniProt-GOA_21.10.2020_00h00	0.0231269	0.462539	2.34667e-07	1.10294e-05	[3]	Group52	6.66667	2	[Coro1b, LOC101834032]
GO:0001776	leukocyte homeostasis	GO_BiologicalProcess-EBI-UniProt-GOA_21.10.2020_00h00	0.0231269	0.462539	2.34667e-07	1.10294e-05	[2, 5]	Group52	6.66667	2	[Anxa1, Coro1a]
GO:0036119	response to platelet-derived growth factor	GO_BiologicalProcess-EBI-UniProt-GOA_21.10.2020_00h00	0.00384732	0.296244	2.34667e-07	1.10294e-05	[3, 5]	Group52	16.6667	2	[Coro1b, Iqgap1]
GO:0008360	regulation of cell shape	GO_BiologicalProcess-EBI-UniProt-GOA_21.10.2020_00h00	0.0527359	0.210944	2.34667e-07	1.10294e-05	[3, 6]	Group52	4.25532	2	[Anxa1, Coro1a]
GO:0060326	cell chemotaxis	GO_BiologicalProcess-EBI-UniProt-GOA_21.10.2020_00h00	9.14753e-05	0.0156423	2.34667e-07	1.10294e-05	[4, 5]	Group52	6.45161	6	[Anxa1, Coro1a, Coro1b, Hmgb2, Lgals3, Ppib]
GO:0010631	epithelial cell migration	GO_BiologicalProcess-EBI-UniProt-GOA_21.10.2020_00h00	0.0231269	0.462539	2.34667e-07	1.10294e-05	[4, 5, 6]	Group52	6.66667	2	[Coro1b, LOC101834032]
GO:0022604	regulation of cell morphogenesis	GO_BiologicalProcess-EBI-UniProt-GOA_21.10.2020_00h00	0.00621419	0.366637	2.34667e-07	1.10294e-05	[5]	Group52	4.30108	4	[Anxa1, Arpc2, Coro1a, Coro1b]
GO:0036120	cellular response to platelet-derived growth factor stimulus	GO_BiologicalProcess-EBI-UniProt-GOA_21.10.2020_00h00	0.00322264	0.264257	2.34667e-07	1.10294e-05	[4, 6]	Group52	18.1818	2	[Coro1b, Iqgap1]
GO:0048873	homeostasis of number of cells within a tissue	GO_BiologicalProcess-EBI-UniProt-GOA_21.10.2020_00h00	0.00525038	0.346525	2.34667e-07	1.10294e-05	[4, 5, 6]	Group52	14.2857	2	[Coro1a, Fh]
GO:0070670	response to interleukin-4	GO_BiologicalProcess-EBI-UniProt-GOA_21.10.2020_00h00	0.00452352	0.32117	2.34667e-07	1.10294e-05	[5]	Group52	15.3846	2	[Coro1a, Impdh2]
GO:0032271	regulation of protein polymerization	GO_BiologicalProcess-EBI-UniProt-GOA_21.10.2020_00h00	0.000322028	0.0463721	2.34667e-07	1.10294e-05	[6]	Group52	5.12821	6	[Arpc2, Arpc5, Coro1a, Coro1b, Gsn, Tmsb4x]
GO:0043542	endothelial cell migration	GO_BiologicalProcess-EBI-UniProt-GOA_21.10.2020_00h00	0.0139395	0.487881	2.34667e-07	1.10294e-05	[5, 6, 7]	Group52	8.69565	2	[Coro1b, LOC101834032]
GO:0071353	cellular response to interleukin-4	GO_BiologicalProcess-EBI-UniProt-GOA_21.10.2020_00h00	0.00384732	0.296244	2.34667e-07	1.10294e-05	[6]	Group52	16.6667	2	[Coro1a, Impdh2]
GO:0080171	lytic vacuole organization	GO_BiologicalProcess-EBI-UniProt-GOA_21.10.2020_00h00	0.0292258	0.496839	2.34667e-07	1.10294e-05	[6]	Group52	5.88235	2	[Coro1a, Vps35]
GO:1902904	negative regulation of supramolecular fiber organization	GO_BiologicalProcess-EBI-UniProt-GOA_21.10.2020_00h00	0.0028821	0.247861	2.34667e-07	1.10294e-05	[6]	Group52	5.33333	4	[Coro1a, Coro1b, Gsn, Tmsb4x]
GO:0061572	actin filament bundle organization	GO_BiologicalProcess-EBI-UniProt-GOA_21.10.2020_00h00	0.0189482	0.511602	2.34667e-07	1.10294e-05	[5, 6, 8]	Group52	7.40741	2	[Coro1b, Hsp90b1]
GO:0005884	actin filament	GO_CellularComponent-EBI-UniProt-GOA_21.10.2020_00h00	0.00181804	0.183622	2.34667e-07	1.10294e-05	[6, 7]	Group52	9.67742	3	[Anxa1, Coro1a, Coro1b]
GO:0030666	endocytic vesicle membrane	GO_CellularComponent-EBI-UniProt-GOA_21.10.2020_00h00	0.00961628	0.432733	2.34667e-07	1.10294e-05	[5, 6, 7, 8]	Group52	10.5263	2	[Ap2b1, Coro1a]
GO:0051017	actin filament bundle assembly	GO_BiologicalProcess-EBI-UniProt-GOA_21.10.2020_00h00	0.0176343	0.52903	2.34667e-07	1.10294e-05	[5, 6, 7, 9]	Group52	7.69231	2	[Coro1b, Hsp90b1]
GO:0007040	lysosome organization	GO_BiologicalProcess-EBI-UniProt-GOA_21.10.2020_00h00	0.0292258	0.496839	2.34667e-07	1.10294e-05	[7]	Group52	5.88235	2	[Coro1a, Vps35]
GO:0051494	negative regulation of cytoskeleton organization	GO_BiologicalProcess-EBI-UniProt-GOA_21.10.2020_00h00	0.0028821	0.247861	2.34667e-07	1.10294e-05	[7]	Group52	5.33333	4	[Coro1a, Coro1b, Gsn, Tmsb4x]
GO:1902743	regulation of lamellipodium organization	GO_BiologicalProcess-EBI-UniProt-GOA_21.10.2020_00h00	0.00772683	0.394068	2.34667e-07	1.10294e-05	[7]	Group52	11.7647	2	[Arpc2, Coro1b]
GO:1902745	positive regulation of lamellipodium organization	GO_BiologicalProcess-EBI-UniProt-GOA_21.10.2020_00h00	0.00452352	0.32117	2.34667e-07	1.10294e-05	[7, 8]	Group52	15.3846	2	[Arpc2, Coro1b]
GO:0030833	regulation of actin filament polymerization	GO_BiologicalProcess-EBI-UniProt-GOA_21.10.2020_00h00	0.000109141	0.0182265	2.34667e-07	1.10294e-05	[7, 8, 10]	Group52	6.25	6	[Arpc2, Arpc5, Coro1a, Coro1b, Gsn, Tmsb4x]
GO:0042102	positive regulation of T cell proliferation	GO_BiologicalProcess-EBI-UniProt-GOA_21.10.2020_00h00	0.0412315	0.412315	2.34667e-07	1.10294e-05	[8, 9]	Group52	4.87805	2	[Anxa1, Coro1a]
GO:0051126	negative regulation of actin nucleation	GO_BiologicalProcess-EBI-UniProt-GOA_21.10.2020_00h00	0.000901849	0.109124	2.34667e-07	1.10294e-05	[7, 8, 9, 10, 12]	Group52	33.3333	2	[Coro1a, Coro1b]
GO:0051125	regulation of actin nucleation	GO_BiologicalProcess-EBI-UniProt-GOA_21.10.2020_00h00	0.000201717	0.030661	2.34667e-07	1.10294e-05	[8, 9, 11]	Group52	20	3	[Coro1a, Coro1b, Gsn]
GO:0051235	maintenance of location	GO_BiologicalProcess-EBI-UniProt-GOA_21.10.2020_00h00	0.0198199	0.495498	1.50962e-05	0.000573655	[2, 3]	Group53	4.10959	3	[Apoe, Gsn, Tmsb4x]
GO:0051651	maintenance of location in cell	GO_BiologicalProcess-EBI-UniProt-GOA_21.10.2020_00h00	0.00303673	0.252049	1.50962e-05	0.000573655	[2, 3, 4]	Group53	8.10811	3	[Apoe, Gsn, Tmsb4x]
GO:0098978	glutamatergic synapse	GO_CellularComponent-EBI-UniProt-GOA_21.10.2020_00h00	0.000680338	0.0850422	1.50962e-05	0.000573655	[4]	Group53	5.61798	5	[Apoe, Coro1a, Prkar1a, Rpsa, Vps35]
GO:0050866	negative regulation of cell activation	GO_BiologicalProcess-EBI-UniProt-GOA_21.10.2020_00h00	0.0212772	0.468099	1.50962e-05	0.000573655	[5]	Group53	4	3	[Anxa1, Apoe, Prkar1a]
GO:0051348	negative regulation of transferase activity	GO_BiologicalProcess-EBI-UniProt-GOA_21.10.2020_00h00	0.00296816	0.252294	1.50962e-05	0.000573655	[5]	Group53	4.03226	5	[Apoe, Hspb1, LOC101835445, Mvp, Prkar1a]
GO:0070663	regulation of leukocyte proliferation	GO_BiologicalProcess-EBI-UniProt-GOA_21.10.2020_00h00	0.00694438	0.374997	1.50962e-05	0.000573655	[5]	Group53	4.16667	4	[Anxa1, Coro1a, Lgals3, Prkar1a]
GO:1903034	regulation of response to wounding	GO_BiologicalProcess-EBI-UniProt-GOA_21.10.2020_00h00	0.00014611	0.0235237	1.50962e-05	0.000573655	[5]	Group53	7.8125	5	[Anxa1, Anxa2, Apoe, Fga, Fgg]
GO:0051048	negative regulation of secretion	GO_BiologicalProcess-EBI-UniProt-GOA_21.10.2020_00h00	0.0133892	0.482011	1.50962e-05	0.000573655	[5, 6]	Group53	4.7619	3	[Anxa1, Apoe, Erp29]
GO:0010632	regulation of epithelial cell migration	GO_BiologicalProcess-EBI-UniProt-GOA_21.10.2020_00h00	0.00645162	0.367742	1.50962e-05	0.000573655	[4, 6, 7]	Group53	4.25532	4	[Anxa1, Apoe, Hspb1, Tmsb4x]
GO:0032652	regulation of interleukin-1 production	GO_BiologicalProcess-EBI-UniProt-GOA_21.10.2020_00h00	0.0261033	0.469859	1.50962e-05	0.000573655	[5, 7]	Group53	6.25	2	[Anxa1, Hspb1]
GO:0032677	regulation of interleukin-8 production	GO_BiologicalProcess-EBI-UniProt-GOA_21.10.2020_00h00	0.0261033	0.469859	1.50962e-05	0.000573655	[5, 7]	Group53	6.25	2	[Anxa1, Tmsb4x]
GO:0032944	regulation of mononuclear cell proliferation	GO_BiologicalProcess-EBI-UniProt-GOA_21.10.2020_00h00	0.00598265	0.370924	1.50962e-05	0.000573655	[6]	Group53	4.34783	4	[Anxa1, Coro1a, Lgals3, Prkar1a]
GO:0035924	cellular response to vascular endothelial growth factor stimulus	GO_BiologicalProcess-EBI-UniProt-GOA_21.10.2020_00h00	0.00961628	0.432733	1.50962e-05	0.000573655	[6]	Group53	10.5263	2	[Anxa1, Hspb1]
GO:0061041	regulation of wound healing	GO_BiologicalProcess-EBI-UniProt-GOA_21.10.2020_00h00	4.43267e-05	0.00802314	1.50962e-05	0.000573655	[6]	Group53	10	5	[Anxa1, Anxa2, Apoe, Fga, Fgg]
GO:1903531	negative regulation of secretion by cell	GO_BiologicalProcess-EBI-UniProt-GOA_21.10.2020_00h00	0.0117353	0.44594	1.50962e-05	0.000573655	[5, 6, 7]	Group53	5	3	[Anxa1, Apoe, Erp29]
GO:0050670	regulation of lymphocyte proliferation	GO_BiologicalProcess-EBI-UniProt-GOA_21.10.2020_00h00	0.00553697	0.348829	1.50962e-05	0.000573655	[6, 7]	Group53	4.44444	4	[Anxa1, Coro1a, Lgals3, Prkar1a]
GO:0010594	regulation of endothelial cell migration	GO_BiologicalProcess-EBI-UniProt-GOA_21.10.2020_00h00	0.00212533	0.206157	1.50962e-05	0.000573655	[5, 7, 8]	Group53	5.7971	4	[Anxa1, Apoe, Hspb1, Tmsb4x]
GO:0010634	positive regulation of epithelial cell migration	GO_BiologicalProcess-EBI-UniProt-GOA_21.10.2020_00h00	0.0133892	0.482011	1.50962e-05	0.000573655	[5, 7, 8]	Group53	4.7619	3	[Anxa1, Hspb1, Tmsb4x]
GO:0015908	fatty acid transport	GO_BiologicalProcess-EBI-UniProt-GOA_21.10.2020_00h00	0.00529866	0.344413	1.50962e-05	0.000573655	[5, 6, 8, 9]	Group53	6.66667	3	[Anxa1, Apoe, Got2]
GO:0032717	negative regulation of interleukin-8 production	GO_BiologicalProcess-EBI-UniProt-GOA_21.10.2020_00h00	0.000901849	0.109124	1.50962e-05	0.000573655	[6, 8]	Group53	33.3333	2	[Anxa1, Tmsb4x]
GO:2001026	regulation of endothelial cell chemotaxis	GO_BiologicalProcess-EBI-UniProt-GOA_21.10.2020_00h00	0.0021312	0.204596	1.50962e-05	0.000573655	[5, 6, 8, 9]	Group53	22.2222	2	[Hspb1, Tmsb4x]
GO:0015718	monocarboxylic acid transport	GO_BiologicalProcess-EBI-UniProt-GOA_21.10.2020_00h00	0.0212772	0.468099	1.50962e-05	0.000573655	[7, 8]	Group53	4	3	[Anxa1, Apoe, Got2]
GO:0042129	regulation of T cell proliferation	GO_BiologicalProcess-EBI-UniProt-GOA_21.10.2020_00h00	0.00248393	0.228522	1.50962e-05	0.000573655	[7, 8]	Group53	5.55556	4	[Anxa1, Coro1a, Lgals3, Prkar1a]
GO:0010595	positive regulation of endothelial cell migration	GO_BiologicalProcess-EBI-UniProt-GOA_21.10.2020_00h00	0.00529866	0.344413	1.50962e-05	0.000573655	[6, 8, 9]	Group53	6.66667	3	[Anxa1, Hspb1, Tmsb4x]
GO:0043535	regulation of blood vessel endothelial cell migration	GO_BiologicalProcess-EBI-UniProt-GOA_21.10.2020_00h00	0.000267726	0.0398911	1.50962e-05	0.000573655	[6, 8, 9]	Group53	10	4	[Anxa1, Apoe, Hspb1, Tmsb4x]
GO:0015909	long-chain fatty acid transport	GO_BiologicalProcess-EBI-UniProt-GOA_21.10.2020_00h00	0.0308403	0.493445	1.50962e-05	0.000573655	[6, 7, 9, 10]	Group53	5.71429	2	[Anxa1, Apoe]
GO:2001028	positive regulation of endothelial cell chemotaxis	GO_BiologicalProcess-EBI-UniProt-GOA_21.10.2020_00h00	0.000901849	0.109124	1.50962e-05	0.000573655	[6, 7, 9, 10]	Group53	33.3333	2	[Hspb1, Tmsb4x]
GO:0043536	positive regulation of blood vessel endothelial cell migration	GO_BiologicalProcess-EBI-UniProt-GOA_21.10.2020_00h00	0.000852109	0.103957	1.50962e-05	0.000573655	[7, 9, 10]	Group53	12.5	3	[Anxa1, Hspb1, Tmsb4x]
GO:0071901	negative regulation of protein serine/threonine kinase activity	GO_BiologicalProcess-EBI-UniProt-GOA_21.10.2020_00h00	0.0177413	0.514498	1.50962e-05	0.000573655	[8, 10, 11]	Group53	4.28571	3	[Apoe, Hspb1, Prkar1a]
GO:0098552	side of membrane	GO_CellularComponent-EBI-UniProt-GOA_21.10.2020_00h00	0.000271212	0.0401394	0.00092498	0.0184996	[2, 3]	Group54	4.375	7	[Anxa1, Ctsb, Fga, Fgg, Iqgap1, LOC101834868, Pgm5]
GO:0005577	fibrinogen complex	GO_CellularComponent-EBI-UniProt-GOA_21.10.2020_00h00	0.000604345	0.0767519	0.00092498	0.0184996	[2, 3, 4]	Group54	40	2	[Fga, Fgg]
GO:0006959	humoral immune response	GO_BiologicalProcess-EBI-UniProt-GOA_21.10.2020_00h00	0.0507466	0.253733	0.00092498	0.0184996	[3]	Group54	4.34783	2	[Fga, LOC101830930]
GO:0010035	response to inorganic substance	GO_BiologicalProcess-EBI-UniProt-GOA_21.10.2020_00h00	0.00257555	0.234375	0.00092498	0.0184996	[3]	Group54	4.16667	5	[Aco1, Fga, Fgg, Hnrnpa1, Iqgap1]
GO:0016328	lateral plasma membrane	GO_CellularComponent-EBI-UniProt-GOA_21.10.2020_00h00	0.0216952	0.4556	0.00092498	0.0184996	[2, 4]	Group54	6.89655	2	[Anxa1, Iqgap1]
GO:0009897	external side of plasma membrane	GO_CellularComponent-EBI-UniProt-GOA_21.10.2020_00h00	0.000959071	0.114129	0.00092498	0.0184996	[3, 4]	Group54	5.20833	5	[Anxa1, Ctsb, Fga, Fgg, LOC101834868]
GO:0019897	extrinsic component of plasma membrane	GO_CellularComponent-EBI-UniProt-GOA_21.10.2020_00h00	0.0507466	0.253733	0.00092498	0.0184996	[3, 4]	Group54	4.34783	2	[Anxa1, Iqgap1]
GO:0072376	protein activation cascade	GO_BiologicalProcess-EBI-UniProt-GOA_21.10.2020_00h00	0.000364486	0.051028	0.00092498	0.0184996	[2, 4, 5]	Group54	50	2	[Fga, Fgg]
GO:0010038	response to metal ion	GO_BiologicalProcess-EBI-UniProt-GOA_21.10.2020_00h00	0.00415283	0.30731	0.00092498	0.0184996	[4]	Group54	4.81928	4	[Aco1, Fga, Fgg, Iqgap1]
GO:0034109	homotypic cell-cell adhesion	GO_BiologicalProcess-EBI-UniProt-GOA_21.10.2020_00h00	0.0106302	0.446468	0.00092498	0.0184996	[4]	Group54	10	2	[Fga, Fgg]
GO:0030168	platelet activation	GO_BiologicalProcess-EBI-UniProt-GOA_21.10.2020_00h00	0.0216952	0.4556	0.00092498	0.0184996	[3, 4, 6]	Group54	6.89655	2	[Fga, Fgg]
GO:0072378	blood coagulation, fibrin clot formation	GO_BiologicalProcess-EBI-UniProt-GOA_21.10.2020_00h00	0.000364486	0.051028	0.00092498	0.0184996	[3, 4, 5, 6]	Group54	50	2	[Fga, Fgg]
GO:0019724	B cell mediated immunity	GO_BiologicalProcess-EBI-UniProt-GOA_21.10.2020_00h00	0.0245965	0.467334	0.00092498	0.0184996	[5]	Group54	6.45161	2	[LOC101830930, LOC101834868]
GO:0051592	response to calcium ion	GO_BiologicalProcess-EBI-UniProt-GOA_21.10.2020_00h00	0.00353125	0.278969	0.00092498	0.0184996	[5]	Group54	7.69231	3	[Fga, Fgg, Iqgap1]
GO:1903034	regulation of response to wounding	GO_BiologicalProcess-EBI-UniProt-GOA_21.10.2020_00h00	0.00014611	0.0235237	0.00092498	0.0184996	[5]	Group54	7.8125	5	[Anxa1, Anxa2, Apoe, Fga, Fgg]
GO:0070527	platelet aggregation	GO_BiologicalProcess-EBI-UniProt-GOA_21.10.2020_00h00	0.00525038	0.346525	0.00092498	0.0184996	[4, 5, 7]	Group54	14.2857	2	[Fga, Fgg]
GO:0016064	immunoglobulin mediated immune response	GO_BiologicalProcess-EBI-UniProt-GOA_21.10.2020_00h00	0.0231269	0.462539	0.00092498	0.0184996	[6]	Group54	6.66667	2	[LOC101830930, LOC101834868]
GO:0022409	positive regulation of cell-cell adhesion	GO_BiologicalProcess-EBI-UniProt-GOA_21.10.2020_00h00	0.00183169	0.183169	0.00092498	0.0184996	[6]	Group54	4.5045	5	[Anxa1, Coro1a, Fga, Fgg, LOC101834868]
GO:0034114	regulation of heterotypic cell-cell adhesion	GO_BiologicalProcess-EBI-UniProt-GOA_21.10.2020_00h00	0.00685285	0.376907	0.00092498	0.0184996	[6]	Group54	12.5	2	[Fga, Fgg]
GO:0061041	regulation of wound healing	GO_BiologicalProcess-EBI-UniProt-GOA_21.10.2020_00h00	4.43267e-05	0.00802314	0.00092498	0.0184996	[6]	Group54	10	5	[Anxa1, Anxa2, Apoe, Fga, Fgg]
GO:0019229	regulation of vasoconstriction	GO_BiologicalProcess-EBI-UniProt-GOA_21.10.2020_00h00	0.0116892	0.455879	0.00092498	0.0184996	[6, 7]	Group54	9.52381	2	[Fga, Fgg]
GO:0031638	zymogen activation	GO_BiologicalProcess-EBI-UniProt-GOA_21.10.2020_00h00	0.00961628	0.432733	0.00092498	0.0184996	[6, 7]	Group54	10.5263	2	[Fga, Fgg]
GO:0045907	positive regulation of vasoconstriction	GO_BiologicalProcess-EBI-UniProt-GOA_21.10.2020_00h00	0.00125609	0.139426	0.00092498	0.0184996	[5, 7, 8]	Group54	28.5714	2	[Fga, Fgg]
GO:0031091	platelet alpha granule	GO_CellularComponent-EBI-UniProt-GOA_21.10.2020_00h00	0.00166617	0.173282	0.00092498	0.0184996	[4, 6, 7, 8, 9]	Group54	25	2	[Fga, Fgg]
GO:0002825	regulation of T-helper 1 type immune response	GO_BiologicalProcess-EBI-UniProt-GOA_21.10.2020_00h00	0.00265032	0.235878	0.00092498	0.0184996	[7]	Group54	20	2	[Anxa1, LOC101834868]
GO:0034116	positive regulation of heterotypic cell-cell adhesion	GO_BiologicalProcess-EBI-UniProt-GOA_21.10.2020_00h00	0.0021312	0.204596	0.00092498	0.0184996	[7]	Group54	22.2222	2	[Fga, Fgg]
GO:0045921	positive regulation of exocytosis	GO_BiologicalProcess-EBI-UniProt-GOA_21.10.2020_00h00	0.0412315	0.412315	0.00092498	0.0184996	[6, 7, 8]	Group54	4.87805	2	[Fga, Fgg]
GO:0031639	plasminogen activation	GO_BiologicalProcess-EBI-UniProt-GOA_21.10.2020_00h00	0.00166617	0.173282	0.00092498	0.0184996	[7, 8]	Group54	25	2	[Fga, Fgg]
GO:0046634	regulation of alpha-beta T cell activation	GO_BiologicalProcess-EBI-UniProt-GOA_21.10.2020_00h00	0.0487853	0.292712	0.00092498	0.0184996	[7, 8]	Group54	4.44444	2	[Anxa1, LOC101834868]
GO:0090277	positive regulation of peptide hormone secretion	GO_BiologicalProcess-EBI-UniProt-GOA_21.10.2020_00h00	0.0358887	0.466553	0.00092498	0.0184996	[6, 7, 8, 9]	Group54	5.26316	2	[Fga, Fgg]
GO:1904036	negative regulation of epithelial cell apoptotic process	GO_BiologicalProcess-EBI-UniProt-GOA_21.10.2020_00h00	0.0127925	0.473324	0.00092498	0.0184996	[8]	Group54	9.09091	2	[Fga, Fgg]
GO:2000351	regulation of endothelial cell apoptotic process	GO_BiologicalProcess-EBI-UniProt-GOA_21.10.2020_00h00	0.0216952	0.4556	0.00092498	0.0184996	[8]	Group54	6.89655	2	[Fga, Fgg]
GO:0046635	positive regulation of alpha-beta T cell activation	GO_BiologicalProcess-EBI-UniProt-GOA_21.10.2020_00h00	0.0231269	0.462539	0.00092498	0.0184996	[8, 9]	Group54	6.66667	2	[Anxa1, LOC101834868]
GO:1901657	glycosyl compound metabolic process	GO_BiologicalProcess-EBI-UniProt-GOA_21.10.2020_00h00	0.00793044	0.396522	0.00206817	0.0351589	[4]	Group55	5.76923	3	[Adk, Impdh2, LOC101838863]
GO:0009116	nucleoside metabolic process	GO_BiologicalProcess-EBI-UniProt-GOA_21.10.2020_00h00	0.00598631	0.365165	0.00206817	0.0351589	[4, 5, 6]	Group55	6.38298	3	[Adk, Impdh2, LOC101838863]
GO:0034404	nucleobase-containing small molecule biosynthetic process	GO_BiologicalProcess-EBI-UniProt-GOA_21.10.2020_00h00	0.00751546	0.390804	0.00206817	0.0351589	[4, 5, 6]	Group55	5.88235	3	[Adk, Impdh2, LOC101838863]
GO:0070670	response to interleukin-4	GO_BiologicalProcess-EBI-UniProt-GOA_21.10.2020_00h00	0.00452352	0.32117	0.00206817	0.0351589	[5]	Group55	15.3846	2	[Coro1a, Impdh2]
GO:0072522	purine-containing compound biosynthetic process	GO_BiologicalProcess-EBI-UniProt-GOA_21.10.2020_00h00	0.0014325	0.15471	0.00206817	0.0351589	[5]	Group55	4.7619	5	[Acly, Adk, Atic, Impdh2, LOC101838863]
GO:1901659	glycosyl compound biosynthetic process	GO_BiologicalProcess-EBI-UniProt-GOA_21.10.2020_00h00	0.000491086	0.0658055	0.00206817	0.0351589	[5]	Group55	15	3	[Adk, Impdh2, LOC101838863]
GO:0046390	ribose phosphate biosynthetic process	GO_BiologicalProcess-EBI-UniProt-GOA_21.10.2020_00h00	0.0020593	0.201812	0.00206817	0.0351589	[5, 6]	Group55	4.38596	5	[Acly, Adk, Atic, Impdh2, LOC101838863]
GO:0009119	ribonucleoside metabolic process	GO_BiologicalProcess-EBI-UniProt-GOA_21.10.2020_00h00	0.00181804	0.183622	0.00206817	0.0351589	[5, 6, 7]	Group55	9.67742	3	[Adk, Impdh2, LOC101838863]
GO:0009123	nucleoside monophosphate metabolic process	GO_BiologicalProcess-EBI-UniProt-GOA_21.10.2020_00h00	0.009724	0.427856	0.00206817	0.0351589	[5, 6, 7]	Group55	5.35714	3	[Adk, Atic, Impdh2]
GO:0009163	nucleoside biosynthetic process	GO_BiologicalProcess-EBI-UniProt-GOA_21.10.2020_00h00	0.000419827	0.0575163	0.00206817	0.0351589	[5, 6, 7]	Group55	15.7895	3	[Adk, Impdh2, LOC101838863]
GO:0042278	purine nucleoside metabolic process	GO_BiologicalProcess-EBI-UniProt-GOA_21.10.2020_00h00	0.00165152	0.17341	0.00206817	0.0351589	[5, 6, 7]	Group55	10	3	[Adk, Impdh2, LOC101838863]
GO:0046939	nucleotide phosphorylation	GO_BiologicalProcess-EBI-UniProt-GOA_21.10.2020_00h00	0.0567965	0.113593	0.00206817	0.0351589	[6]	Group55	4.08163	2	[Bpgm, LOC101838863]
GO:0071353	cellular response to interleukin-4	GO_BiologicalProcess-EBI-UniProt-GOA_21.10.2020_00h00	0.00384732	0.296244	0.00206817	0.0351589	[6]	Group55	16.6667	2	[Coro1a, Impdh2]
GO:0006165	nucleoside diphosphate phosphorylation	GO_BiologicalProcess-EBI-UniProt-GOA_21.10.2020_00h00	0.0547528	0.164258	0.00206817	0.0351589	[6, 7, 8]	Group55	4.16667	2	[Bpgm, LOC101838863]
GO:0009124	nucleoside monophosphate biosynthetic process	GO_BiologicalProcess-EBI-UniProt-GOA_21.10.2020_00h00	0.00353125	0.278969	0.00206817	0.0351589	[6, 7, 8]	Group55	7.69231	3	[Adk, Atic, Impdh2]
GO:0009126	purine nucleoside monophosphate metabolic process	GO_BiologicalProcess-EBI-UniProt-GOA_21.10.2020_00h00	0.00096277	0.113607	0.00206817	0.0351589	[6, 7, 8]	Group55	12	3	[Adk, Atic, Impdh2]
GO:0009142	nucleoside triphosphate biosynthetic process	GO_BiologicalProcess-EBI-UniProt-GOA_21.10.2020_00h00	0.0394189	0.433608	0.00206817	0.0351589	[6, 7, 8]	Group55	5	2	[Adk, LOC101838863]
GO:0009144	purine nucleoside triphosphate metabolic process	GO_BiologicalProcess-EBI-UniProt-GOA_21.10.2020_00h00	0.0430751	0.387676	0.00206817	0.0351589	[6, 7, 8]	Group55	4.7619	2	[Adk, LOC101838863]
GO:0009161	ribonucleoside monophosphate metabolic process	GO_BiologicalProcess-EBI-UniProt-GOA_21.10.2020_00h00	0.00303673	0.252049	0.00206817	0.0351589	[6, 7, 8]	Group55	8.10811	3	[Adk, Atic, Impdh2]
GO:0019205	nucleobase-containing compound kinase activity	GO_BiologicalProcess-EBI-UniProt-GOA_21.10.2020_00h00	0.0324893	0.48734	0.00206817	0.0351589	[7]	Group55	5.55556	2	[Adk, LOC101838863]
GO:0042451	purine nucleoside biosynthetic process	GO_BiologicalProcess-EBI-UniProt-GOA_21.10.2020_00h00	0.000419827	0.0575163	0.00206817	0.0351589	[6, 7, 8]	Group55	15.7895	3	[Adk, Impdh2, LOC101838863]
GO:0042455	ribonucleoside biosynthetic process	GO_BiologicalProcess-EBI-UniProt-GOA_21.10.2020_00h00	0.000419827	0.0575163	0.00206817	0.0351589	[6, 7, 8]	Group55	15.7895	3	[Adk, Impdh2, LOC101838863]
GO:0046128	purine ribonucleoside metabolic process	GO_BiologicalProcess-EBI-UniProt-GOA_21.10.2020_00h00	0.00134795	0.146927	0.00206817	0.0351589	[6, 7, 8]	Group55	10.7143	3	[Adk, Impdh2, LOC101838863]
GO:0006164	purine nucleotide biosynthetic process	GO_BiologicalProcess-EBI-UniProt-GOA_21.10.2020_00h00	0.00120471	0.134928	0.00206817	0.0351589	[6, 7, 8, 9]	Group55	4.9505	5	[Acly, Adk, Atic, Impdh2, LOC101838863]
GO:0009260	ribonucleotide biosynthetic process	GO_BiologicalProcess-EBI-UniProt-GOA_21.10.2020_00h00	0.00176009	0.18129	0.00206817	0.0351589	[6, 7, 8, 9]	Group55	4.54545	5	[Acly, Adk, Atic, Impdh2, LOC101838863]
GO:0009127	purine nucleoside monophosphate biosynthetic process	GO_BiologicalProcess-EBI-UniProt-GOA_21.10.2020_00h00	0.000419827	0.0575163	0.00206817	0.0351589	[7, 8, 9]	Group55	15.7895	3	[Adk, Atic, Impdh2]
GO:0009145	purine nucleoside triphosphate biosynthetic process	GO_BiologicalProcess-EBI-UniProt-GOA_21.10.2020_00h00	0.0261033	0.469859	0.00206817	0.0351589	[7, 8, 9]	Group55	6.25	2	[Adk, LOC101838863]
GO:0009156	ribonucleoside monophosphate biosynthetic process	GO_BiologicalProcess-EBI-UniProt-GOA_21.10.2020_00h00	0.00181804	0.183622	0.00206817	0.0351589	[7, 8, 9]	Group55	9.67742	3	[Adk, Atic, Impdh2]
GO:0009167	purine ribonucleoside monophosphate metabolic process	GO_BiologicalProcess-EBI-UniProt-GOA_21.10.2020_00h00	0.00096277	0.113607	0.00206817	0.0351589	[7, 8, 9]	Group55	12	3	[Adk, Atic, Impdh2]
GO:0046129	purine ribonucleoside biosynthetic process	GO_BiologicalProcess-EBI-UniProt-GOA_21.10.2020_00h00	0.000419827	0.0575163	0.00206817	0.0351589	[7, 8, 9]	Group55	15.7895	3	[Adk, Impdh2, LOC101838863]
GO:1901068	guanosine-containing compound metabolic process	GO_BiologicalProcess-EBI-UniProt-GOA_21.10.2020_00h00	0.0116892	0.455879	0.00206817	0.0351589	[7, 8, 9]	Group55	9.52381	2	[Impdh2, LOC101838863]
GO:0009152	purine ribonucleotide biosynthetic process	GO_BiologicalProcess-EBI-UniProt-GOA_21.10.2020_00h00	0.00110145	0.125566	0.00206817	0.0351589	[7, 8, 9, 10]	Group55	5.05051	5	[Acly, Adk, Atic, Impdh2, LOC101838863]
GO:0009168	purine ribonucleoside monophosphate biosynthetic process	GO_BiologicalProcess-EBI-UniProt-GOA_21.10.2020_00h00	0.000419827	0.0575163	0.00206817	0.0351589	[8, 9, 10]	Group55	15.7895	3	[Adk, Atic, Impdh2]
GO:1901070	guanosine-containing compound biosynthetic process	GO_BiologicalProcess-EBI-UniProt-GOA_21.10.2020_00h00	0.00384732	0.296244	0.00206817	0.0351589	[8, 9, 10]	Group55	16.6667	2	[Impdh2, LOC101838863]
GO:0031589	cell-substrate adhesion	GO_BiologicalProcess-EBI-UniProt-GOA_21.10.2020_00h00	0.00347808	0.278247	5.20096e-07	2.39244e-05	[3]	Group56	5.06329	4	[Coro1a, Fga, Fgg, Ilk]
GO:0050878	regulation of body fluid levels	GO_BiologicalProcess-EBI-UniProt-GOA_21.10.2020_00h00	0.000499403	0.0664206	5.20096e-07	2.39244e-05	[3]	Group56	4.72441	6	[Anxa2, Apoe, Fga, Fgg, Sfn, Xdh]
GO:0009897	external side of plasma membrane	GO_CellularComponent-EBI-UniProt-GOA_21.10.2020_00h00	0.000959071	0.114129	5.20096e-07	2.39244e-05	[3, 4]	Group56	5.20833	5	[Anxa1, Ctsb, Fga, Fgg, LOC101834868]
GO:1900046	regulation of hemostasis	GO_BiologicalProcess-EBI-UniProt-GOA_21.10.2020_00h00	0.000110586	0.0183572	5.20096e-07	2.39244e-05	[3, 4]	Group56	12.5	4	[Anxa2, Apoe, Fga, Fgg]
GO:0050900	leukocyte migration	GO_BiologicalProcess-EBI-UniProt-GOA_21.10.2020_00h00	0.00553697	0.348829	5.20096e-07	2.39244e-05	[2, 4, 5]	Group56	4.44444	4	[Anxa1, Coro1a, Lgals3, Ppib]
GO:0003018	vascular process in circulatory system	GO_BiologicalProcess-EBI-UniProt-GOA_21.10.2020_00h00	0.0212772	0.468099	5.20096e-07	2.39244e-05	[4]	Group56	4	3	[Apoe, Fga, Fgg]
GO:0035150	regulation of tube size	GO_BiologicalProcess-EBI-UniProt-GOA_21.10.2020_00h00	0.0107021	0.438787	5.20096e-07	2.39244e-05	[4]	Group56	5.17241	3	[Apoe, Fga, Fgg]
GO:0050818	regulation of coagulation	GO_BiologicalProcess-EBI-UniProt-GOA_21.10.2020_00h00	0.000140896	0.0228251	5.20096e-07	2.39244e-05	[4]	Group56	11.7647	4	[Anxa2, Apoe, Fga, Fgg]
GO:0051050	positive regulation of transport	GO_BiologicalProcess-EBI-UniProt-GOA_21.10.2020_00h00	2.99297e-07	6.64439e-05	5.20096e-07	2.39244e-05	[4, 5]	Group56	4.26829	14	[Anxa1, Anxa2, Apoe, Fga, Fgg, Fhl1, Glrx, Gpd1l, Lgals3, Sfn, Tardbp, Tmsb4x, Vps35, Ywhae]
GO:0051051	negative regulation of transport	GO_BiologicalProcess-EBI-UniProt-GOA_21.10.2020_00h00	0.000378055	0.0525496	5.20096e-07	2.39244e-05	[4, 5]	Group56	4.14201	7	[Anxa1, Apoe, Coro1a, Erp29, Lgals3, Vps35, Ywhae]
GO:0060627	regulation of vesicle-mediated transport	GO_BiologicalProcess-EBI-UniProt-GOA_21.10.2020_00h00	0.000170681	0.0266263	5.20096e-07	2.39244e-05	[4, 5]	Group56	4.0404	8	[Anxa1, Anxa2, Apoe, Coro1a, Fga, Fgg, Lgals3, Rab11b]
GO:1900047	negative regulation of hemostasis	GO_BiologicalProcess-EBI-UniProt-GOA_21.10.2020_00h00	1.29006e-05	0.00254142	5.20096e-07	2.39244e-05	[4, 5]	Group56	21.0526	4	[Anxa2, Apoe, Fga, Fgg]
GO:0030595	leukocyte chemotaxis	GO_BiologicalProcess-EBI-UniProt-GOA_21.10.2020_00h00	0.000684891	0.0849265	5.20096e-07	2.39244e-05	[3, 5, 6]	Group56	7.84314	4	[Anxa1, Coro1a, Lgals3, Ppib]
GO:0032102	negative regulation of response to external stimulus	GO_BiologicalProcess-EBI-UniProt-GOA_21.10.2020_00h00	0.000773937	0.0951942	5.20096e-07	2.39244e-05	[5]	Group56	4.34783	6	[Anxa2, Apoe, Coro1b, Fga, Fgg, Vps35]
GO:0035296	regulation of tube diameter	GO_BiologicalProcess-EBI-UniProt-GOA_21.10.2020_00h00	0.0107021	0.438787	5.20096e-07	2.39244e-05	[5]	Group56	5.17241	3	[Apoe, Fga, Fgg]
GO:0050819	negative regulation of coagulation	GO_BiologicalProcess-EBI-UniProt-GOA_21.10.2020_00h00	1.60278e-05	0.00309337	5.20096e-07	2.39244e-05	[5]	Group56	20	4	[Anxa2, Apoe, Fga, Fgg]
GO:0070663	regulation of leukocyte proliferation	GO_BiologicalProcess-EBI-UniProt-GOA_21.10.2020_00h00	0.00694438	0.374997	5.20096e-07	2.39244e-05	[5]	Group56	4.16667	4	[Anxa1, Coro1a, Lgals3, Prkar1a]
GO:1903034	regulation of response to wounding	GO_BiologicalProcess-EBI-UniProt-GOA_21.10.2020_00h00	0.00014611	0.0235237	5.20096e-07	2.39244e-05	[5]	Group56	7.8125	5	[Anxa1, Anxa2, Apoe, Fga, Fgg]
GO:0030193	regulation of blood coagulation	GO_BiologicalProcess-EBI-UniProt-GOA_21.10.2020_00h00	9.73523e-05	0.0164525	5.20096e-07	2.39244e-05	[4, 5, 7]	Group56	12.9032	4	[Anxa2, Apoe, Fga, Fgg]
GO:0031338	regulation of vesicle fusion	GO_BiologicalProcess-EBI-UniProt-GOA_21.10.2020_00h00	7.4854e-05	0.0130994	5.20096e-07	2.39244e-05	[5, 6]	Group56	27.2727	3	[Anxa1, Anxa2, Coro1a]
GO:0097746	regulation of blood vessel diameter	GO_BiologicalProcess-EBI-UniProt-GOA_21.10.2020_00h00	0.0107021	0.438787	5.20096e-07	2.39244e-05	[5, 6]	Group56	5.17241	3	[Apoe, Fga, Fgg]
GO:1903035	negative regulation of response to wounding	GO_BiologicalProcess-EBI-UniProt-GOA_21.10.2020_00h00	0.000158113	0.0251399	5.20096e-07	2.39244e-05	[5, 6]	Group56	11.4286	4	[Anxa2, Apoe, Fga, Fgg]
GO:0022409	positive regulation of cell-cell adhesion	GO_BiologicalProcess-EBI-UniProt-GOA_21.10.2020_00h00	0.00183169	0.183169	5.20096e-07	2.39244e-05	[6]	Group56	4.5045	5	[Anxa1, Coro1a, Fga, Fgg, LOC101834868]
GO:0032944	regulation of mononuclear cell proliferation	GO_BiologicalProcess-EBI-UniProt-GOA_21.10.2020_00h00	0.00598265	0.370924	5.20096e-07	2.39244e-05	[6]	Group56	4.34783	4	[Anxa1, Coro1a, Lgals3, Prkar1a]
GO:0061041	regulation of wound healing	GO_BiologicalProcess-EBI-UniProt-GOA_21.10.2020_00h00	4.43267e-05	0.00802314	5.20096e-07	2.39244e-05	[6]	Group56	10	5	[Anxa1, Anxa2, Apoe, Fga, Fgg]
GO:0030195	negative regulation of blood coagulation	GO_BiologicalProcess-EBI-UniProt-GOA_21.10.2020_00h00	1.02469e-05	0.00203914	5.20096e-07	2.39244e-05	[5, 6, 7, 8]	Group56	22.2222	4	[Anxa2, Apoe, Fga, Fgg]
GO:0050670	regulation of lymphocyte proliferation	GO_BiologicalProcess-EBI-UniProt-GOA_21.10.2020_00h00	0.00553697	0.348829	5.20096e-07	2.39244e-05	[6, 7]	Group56	4.44444	4	[Anxa1, Coro1a, Lgals3, Prkar1a]
GO:0061045	negative regulation of wound healing	GO_BiologicalProcess-EBI-UniProt-GOA_21.10.2020_00h00	4.76827e-05	0.00858289	5.20096e-07	2.39244e-05	[6, 7]	Group56	15.3846	4	[Anxa2, Apoe, Fga, Fgg]
GO:2001236	regulation of extrinsic apoptotic signaling pathway	GO_BiologicalProcess-EBI-UniProt-GOA_21.10.2020_00h00	0.00160983	0.170642	5.20096e-07	2.39244e-05	[6, 7, 8]	Group56	6.25	4	[Fga, Fgg, Hmgb2, Lgals3]
GO:0042129	regulation of T cell proliferation	GO_BiologicalProcess-EBI-UniProt-GOA_21.10.2020_00h00	0.00248393	0.228522	5.20096e-07	2.39244e-05	[7, 8]	Group56	5.55556	4	[Anxa1, Coro1a, Lgals3, Prkar1a]
GO:0042730	fibrinolysis	GO_BiologicalProcess-EBI-UniProt-GOA_21.10.2020_00h00	2.5848e-05	0.00483358	5.20096e-07	2.39244e-05	[6, 7, 8, 9]	Group56	37.5	3	[Anxa2, Fga, Fgg]
GO:1902041	regulation of extrinsic apoptotic signaling pathway via death domain receptors	GO_BiologicalProcess-EBI-UniProt-GOA_21.10.2020_00h00	1.96788e-05	0.00375866	5.20096e-07	2.39244e-05	[7, 8, 9]	Group56	19.0476	4	[Fga, Fgg, Hmgb2, Lgals3]
GO:2001237	negative regulation of extrinsic apoptotic signaling pathway	GO_BiologicalProcess-EBI-UniProt-GOA_21.10.2020_00h00	0.000294876	0.0430518	5.20096e-07	2.39244e-05	[7, 8, 9]	Group56	9.7561	4	[Fga, Fgg, Hmgb2, Lgals3]
GO:0070374	positive regulation of ERK1 and ERK2 cascade	GO_BiologicalProcess-EBI-UniProt-GOA_21.10.2020_00h00	0.0184199	0.515757	5.20096e-07	2.39244e-05	[8, 9, 10, 11]	Group56	4.22535	3	[Apoe, Fga, Fgg]
GO:0030291	protein serine/threonine kinase inhibitor activity	GO_BiologicalProcess-EBI-UniProt-GOA_21.10.2020_00h00	0.0116892	0.455879	0.000290348	0.0060973	[8, 9, 11, 12]	Group57	9.52381	2	[Hspb1, Prkar1a]
GO:0061077	chaperone-mediated protein folding	GO_BiologicalProcess-EBI-UniProt-GOA_21.10.2020_00h00	0.00864824	0.415115	0.000290348	0.0060973	[3]	Group57	11.1111	2	[Hspb1, Ppib]
GO:0045185	maintenance of protein location	GO_BiologicalProcess-EBI-UniProt-GOA_21.10.2020_00h00	0.0412315	0.412315	0.000290348	0.0060973	[3, 4]	Group57	4.87805	2	[Gsn, Tmsb4x]
GO:0032507	maintenance of protein location in cell	GO_BiologicalProcess-EBI-UniProt-GOA_21.10.2020_00h00	0.0231269	0.462539	0.000290348	0.0060973	[3, 4, 5]	Group57	6.66667	2	[Gsn, Tmsb4x]
GO:1902414	protein localization to cell junction	GO_BiologicalProcess-EBI-UniProt-GOA_21.10.2020_00h00	0.0308403	0.493445	0.000290348	0.0060973	[4]	Group57	5.71429	2	[Hspb1, Vps35]
GO:0032411	positive regulation of transporter activity	GO_BiologicalProcess-EBI-UniProt-GOA_21.10.2020_00h00	0.0261033	0.469859	0.000290348	0.0060973	[4, 5, 6]	Group57	6.25	2	[Glrx, Tmsb4x]
GO:0035418	protein localization to synapse	GO_BiologicalProcess-EBI-UniProt-GOA_21.10.2020_00h00	0.0151292	0.499264	0.000290348	0.0060973	[5]	Group57	8.33333	2	[Hspb1, Vps35]
GO:0120111	neuron projection cytoplasm	GO_CellularComponent-EBI-UniProt-GOA_21.10.2020_00h00	0.0261033	0.469859	0.000290348	0.0060973	[5, 6]	Group57	6.25	2	[Bloc1s5, Hspb1]
GO:0010632	regulation of epithelial cell migration	GO_BiologicalProcess-EBI-UniProt-GOA_21.10.2020_00h00	0.00645162	0.367742	0.000290348	0.0060973	[4, 6, 7]	Group57	4.25532	4	[Anxa1, Apoe, Hspb1, Tmsb4x]
GO:0032652	regulation of interleukin-1 production	GO_BiologicalProcess-EBI-UniProt-GOA_21.10.2020_00h00	0.0261033	0.469859	0.000290348	0.0060973	[5, 7]	Group57	6.25	2	[Anxa1, Hspb1]
GO:0032677	regulation of interleukin-8 production	GO_BiologicalProcess-EBI-UniProt-GOA_21.10.2020_00h00	0.0261033	0.469859	0.000290348	0.0060973	[5, 7]	Group57	6.25	2	[Anxa1, Tmsb4x]
GO:0033209	tumor necrosis factor-mediated signaling pathway	GO_BiologicalProcess-EBI-UniProt-GOA_21.10.2020_00h00	0.0189482	0.511602	0.000290348	0.0060973	[5, 6, 7]	Group57	7.40741	2	[Ilk, Tmsb4x]
GO:0035924	cellular response to vascular endothelial growth factor stimulus	GO_BiologicalProcess-EBI-UniProt-GOA_21.10.2020_00h00	0.00961628	0.432733	0.000290348	0.0060973	[6]	Group57	10.5263	2	[Anxa1, Hspb1]
GO:0008088	axo-dendritic transport	GO_BiologicalProcess-EBI-UniProt-GOA_21.10.2020_00h00	0.0163611	0.507194	0.000290348	0.0060973	[6, 7]	Group57	8	2	[Bloc1s5, Hspb1]
GO:0032414	positive regulation of ion transmembrane transporter activity	GO_BiologicalProcess-EBI-UniProt-GOA_21.10.2020_00h00	0.0216952	0.4556	0.000290348	0.0060973	[5, 6, 7, 8]	Group57	6.89655	2	[Glrx, Tmsb4x]
GO:0034767	positive regulation of ion transmembrane transport	GO_BiologicalProcess-EBI-UniProt-GOA_21.10.2020_00h00	0.0588666	0.0588666	0.000290348	0.0060973	[6, 7]	Group57	4	2	[Glrx, Tmsb4x]
GO:1901222	regulation of NIK/NF-kappaB signaling	GO_BiologicalProcess-EBI-UniProt-GOA_21.10.2020_00h00	0.0324893	0.48734	0.000290348	0.0060973	[6, 7]	Group57	5.55556	2	[Ilk, Tmsb4x]
GO:1904115	axon cytoplasm	GO_CellularComponent-EBI-UniProt-GOA_21.10.2020_00h00	0.0151292	0.499264	0.000290348	0.0060973	[6, 7]	Group57	8.33333	2	[Bloc1s5, Hspb1]
GO:0010594	regulation of endothelial cell migration	GO_BiologicalProcess-EBI-UniProt-GOA_21.10.2020_00h00	0.00212533	0.206157	0.000290348	0.0060973	[5, 7, 8]	Group57	5.7971	4	[Anxa1, Apoe, Hspb1, Tmsb4x]
GO:0010634	positive regulation of epithelial cell migration	GO_BiologicalProcess-EBI-UniProt-GOA_21.10.2020_00h00	0.0133892	0.482011	0.000290348	0.0060973	[5, 7, 8]	Group57	4.7619	3	[Anxa1, Hspb1, Tmsb4x]
GO:0032272	negative regulation of protein polymerization	GO_BiologicalProcess-EBI-UniProt-GOA_21.10.2020_00h00	0.0468525	0.327968	0.000290348	0.0060973	[7]	Group57	4.54545	2	[Gsn, Tmsb4x]
GO:0032717	negative regulation of interleukin-8 production	GO_BiologicalProcess-EBI-UniProt-GOA_21.10.2020_00h00	0.000901849	0.109124	0.000290348	0.0060973	[6, 8]	Group57	33.3333	2	[Anxa1, Tmsb4x]
GO:2001026	regulation of endothelial cell chemotaxis	GO_BiologicalProcess-EBI-UniProt-GOA_21.10.2020_00h00	0.0021312	0.204596	0.000290348	0.0060973	[5, 6, 8, 9]	Group57	22.2222	2	[Hspb1, Tmsb4x]
GO:0098930	axonal transport	GO_BiologicalProcess-EBI-UniProt-GOA_21.10.2020_00h00	0.0116892	0.455879	0.000290348	0.0060973	[7, 8]	Group57	9.52381	2	[Bloc1s5, Hspb1]
GO:1904064	positive regulation of cation transmembrane transport	GO_BiologicalProcess-EBI-UniProt-GOA_21.10.2020_00h00	0.0487853	0.292712	0.000290348	0.0060973	[7, 8]	Group57	4.44444	2	[Glrx, Tmsb4x]
GO:0010595	positive regulation of endothelial cell migration	GO_BiologicalProcess-EBI-UniProt-GOA_21.10.2020_00h00	0.00529866	0.344413	0.000290348	0.0060973	[6, 8, 9]	Group57	6.66667	3	[Anxa1, Hspb1, Tmsb4x]
GO:0019210	kinase inhibitor activity	GO_BiologicalProcess-EBI-UniProt-GOA_21.10.2020_00h00	0.0261033	0.469859	0.000290348	0.0060973	[6, 7, 10]	Group57	6.25	2	[Hspb1, Prkar1a]
GO:0043535	regulation of blood vessel endothelial cell migration	GO_BiologicalProcess-EBI-UniProt-GOA_21.10.2020_00h00	0.000267726	0.0398911	0.000290348	0.0060973	[6, 8, 9]	Group57	10	4	[Anxa1, Apoe, Hspb1, Tmsb4x]
GO:0042989	sequestering of actin monomers	GO_BiologicalProcess-EBI-UniProt-GOA_21.10.2020_00h00	0.000183188	0.0280277	0.000290348	0.0060973	[4, 5, 6, 8, 9, 10, 12]	Group57	66.6667	2	[Gsn, Tmsb4x]
GO:2001028	positive regulation of endothelial cell chemotaxis	GO_BiologicalProcess-EBI-UniProt-GOA_21.10.2020_00h00	0.000901849	0.109124	0.000290348	0.0060973	[6, 7, 9, 10]	Group57	33.3333	2	[Hspb1, Tmsb4x]
GO:2001243	negative regulation of intrinsic apoptotic signaling pathway	GO_BiologicalProcess-EBI-UniProt-GOA_21.10.2020_00h00	0.0507466	0.253733	0.000290348	0.0060973	[7, 8, 9]	Group57	4.34783	2	[Hspb1, Hyou1]
GO:0008089	anterograde axonal transport	GO_BiologicalProcess-EBI-UniProt-GOA_21.10.2020_00h00	0.00961628	0.432733	0.000290348	0.0060973	[8, 9]	Group57	10.5263	2	[Bloc1s5, Hspb1]
GO:0043536	positive regulation of blood vessel endothelial cell migration	GO_BiologicalProcess-EBI-UniProt-GOA_21.10.2020_00h00	0.000852109	0.103957	0.000290348	0.0060973	[7, 9, 10]	Group57	12.5	3	[Anxa1, Hspb1, Tmsb4x]
GO:0030837	negative regulation of actin filament polymerization	GO_BiologicalProcess-EBI-UniProt-GOA_21.10.2020_00h00	0.0324893	0.48734	0.000290348	0.0060973	[7, 8, 9, 11]	Group57	5.55556	2	[Gsn, Tmsb4x]
GO:0004860	protein kinase inhibitor activity	GO_BiologicalProcess-EBI-UniProt-GOA_21.10.2020_00h00	0.0231269	0.462539	0.000290348	0.0060973	[7, 8, 10, 11]	Group57	6.66667	2	[Hspb1, Prkar1a]
GO:0030291	protein serine/threonine kinase inhibitor activity	GO_BiologicalProcess-EBI-UniProt-GOA_21.10.2020_00h00	0.0116892	0.455879	5.64255e-13	3.44196e-11	[8, 9, 11, 12]	Group58	9.52381	2	[Hspb1, Prkar1a]
GO:0050795	regulation of behavior	GO_BiologicalProcess-EBI-UniProt-GOA_21.10.2020_00h00	0.0116892	0.455879	5.64255e-13	3.44196e-11	[3]	Group58	9.52381	2	[Apoe, Vps35]
GO:0061077	chaperone-mediated protein folding	GO_BiologicalProcess-EBI-UniProt-GOA_21.10.2020_00h00	0.00864824	0.415115	5.64255e-13	3.44196e-11	[3]	Group58	11.1111	2	[Hspb1, Ppib]
GO:0099568	cytoplasmic region	GO_CellularComponent-EBI-UniProt-GOA_21.10.2020_00h00	0.0184199	0.515757	5.64255e-13	3.44196e-11	[3, 4]	Group58	4.22535	3	[Bloc1s5, Hspb1, Prkar1a]
GO:0031648	protein destabilization	GO_BiologicalProcess-EBI-UniProt-GOA_21.10.2020_00h00	0.0176343	0.52903	5.64255e-13	3.44196e-11	[4]	Group58	7.69231	2	[Gsn, Vps35]
GO:0045056	transcytosis	GO_BiologicalProcess-EBI-UniProt-GOA_21.10.2020_00h00	0.000901849	0.109124	5.64255e-13	3.44196e-11	[3, 5]	Group58	33.3333	2	[Rab11b, Vps35]
GO:0098876	vesicle-mediated transport to the plasma membrane	GO_BiologicalProcess-EBI-UniProt-GOA_21.10.2020_00h00	0.0176343	0.52903	5.64255e-13	3.44196e-11	[3, 5]	Group58	7.69231	2	[Rab11b, Vps35]
GO:1902414	protein localization to cell junction	GO_BiologicalProcess-EBI-UniProt-GOA_21.10.2020_00h00	0.0308403	0.493445	5.64255e-13	3.44196e-11	[4]	Group58	5.71429	2	[Hspb1, Vps35]
GO:0032838	plasma membrane bounded cell projection cytoplasm	GO_CellularComponent-EBI-UniProt-GOA_21.10.2020_00h00	0.0133892	0.482011	5.64255e-13	3.44196e-11	[4, 5]	Group58	4.7619	3	[Bloc1s5, Hspb1, Prkar1a]
GO:0044788	modulation by host of viral process	GO_BiologicalProcess-EBI-UniProt-GOA_21.10.2020_00h00	0.00384732	0.296244	5.64255e-13	3.44196e-11	[4, 5]	Group58	16.6667	2	[Apoe, Ppib]
GO:0048524	positive regulation of viral process	GO_BiologicalProcess-EBI-UniProt-GOA_21.10.2020_00h00	0.0308403	0.493445	5.64255e-13	3.44196e-11	[4, 5]	Group58	5.71429	2	[Apoe, Ppib]
GO:0035418	protein localization to synapse	GO_BiologicalProcess-EBI-UniProt-GOA_21.10.2020_00h00	0.0151292	0.499264	5.64255e-13	3.44196e-11	[5]	Group58	8.33333	2	[Hspb1, Vps35]
GO:0051348	negative regulation of transferase activity	GO_BiologicalProcess-EBI-UniProt-GOA_21.10.2020_00h00	0.00296816	0.252294	5.64255e-13	3.44196e-11	[5]	Group58	4.03226	5	[Apoe, Hspb1, LOC101835445, Mvp, Prkar1a]
GO:1990126	retrograde transport, endosome to plasma membrane	GO_BiologicalProcess-EBI-UniProt-GOA_21.10.2020_00h00	0.0021312	0.204596	5.64255e-13	3.44196e-11	[4, 5, 6]	Group58	22.2222	2	[Rab11b, Vps35]
GO:0008637	apoptotic mitochondrial changes	GO_BiologicalProcess-EBI-UniProt-GOA_21.10.2020_00h00	0.0127925	0.473324	5.64255e-13	3.44196e-11	[5, 6]	Group58	9.09091	2	[Sfn, Vps35]
GO:0044794	positive regulation by host of viral process	GO_BiologicalProcess-EBI-UniProt-GOA_21.10.2020_00h00	0.00125609	0.139426	5.64255e-13	3.44196e-11	[5, 6]	Group58	28.5714	2	[Apoe, Ppib]
GO:0099175	regulation of postsynapse organization	GO_BiologicalProcess-EBI-UniProt-GOA_21.10.2020_00h00	0.0176343	0.52903	5.64255e-13	3.44196e-11	[5, 6]	Group58	7.69231	2	[Apoe, Vps35]
GO:0120111	neuron projection cytoplasm	GO_CellularComponent-EBI-UniProt-GOA_21.10.2020_00h00	0.0261033	0.469859	5.64255e-13	3.44196e-11	[5, 6]	Group58	6.25	2	[Bloc1s5, Hspb1]
GO:1905897	regulation of response to endoplasmic reticulum stress	GO_BiologicalProcess-EBI-UniProt-GOA_21.10.2020_00h00	0.0292258	0.496839	5.64255e-13	3.44196e-11	[5, 6]	Group58	5.88235	2	[Erp29, Hyou1]
GO:0032652	regulation of interleukin-1 production	GO_BiologicalProcess-EBI-UniProt-GOA_21.10.2020_00h00	0.0261033	0.469859	5.64255e-13	3.44196e-11	[5, 7]	Group58	6.25	2	[Anxa1, Hspb1]
GO:0035924	cellular response to vascular endothelial growth factor stimulus	GO_BiologicalProcess-EBI-UniProt-GOA_21.10.2020_00h00	0.00961628	0.432733	5.64255e-13	3.44196e-11	[6]	Group58	10.5263	2	[Anxa1, Hspb1]
GO:0080171	lytic vacuole organization	GO_BiologicalProcess-EBI-UniProt-GOA_21.10.2020_00h00	0.0292258	0.496839	5.64255e-13	3.44196e-11	[6]	Group58	5.88235	2	[Coro1a, Vps35]
GO:0008088	axo-dendritic transport	GO_BiologicalProcess-EBI-UniProt-GOA_21.10.2020_00h00	0.0163611	0.507194	5.64255e-13	3.44196e-11	[6, 7]	Group58	8	2	[Bloc1s5, Hspb1]
GO:0099637	neurotransmitter receptor transport	GO_BiologicalProcess-EBI-UniProt-GOA_21.10.2020_00h00	0.00384732	0.296244	5.64255e-13	3.44196e-11	[5, 6, 7, 8]	Group58	16.6667	2	[Ap2b1, Vps35]
GO:1902950	regulation of dendritic spine maintenance	GO_BiologicalProcess-EBI-UniProt-GOA_21.10.2020_00h00	0.000901849	0.109124	5.64255e-13	3.44196e-11	[6, 7]	Group58	33.3333	2	[Apoe, Vps35]
GO:1904115	axon cytoplasm	GO_CellularComponent-EBI-UniProt-GOA_21.10.2020_00h00	0.0151292	0.499264	5.64255e-13	3.44196e-11	[6, 7]	Group58	8.33333	2	[Bloc1s5, Hspb1]
GO:0019207	kinase regulator activity	GO_BiologicalProcess-EBI-UniProt-GOA_21.10.2020_00h00	0.000441463	0.0595975	5.64255e-13	3.44196e-11	[5, 6, 9]	Group58	6.17284	5	[Cdc37, Gcn1, Hspb1, Iqgap1, Prkar1a]
GO:1990266	neutrophil migration	GO_BiologicalProcess-EBI-UniProt-GOA_21.10.2020_00h00	0.0151292	0.499264	5.64255e-13	3.44196e-11	[5, 7, 8]	Group58	8.33333	2	[Lgals3, Ppib]
GO:0005771	multivesicular body	GO_CellularComponent-EBI-UniProt-GOA_21.10.2020_00h00	0.00384732	0.296244	5.64255e-13	3.44196e-11	[5, 6, 7, 8, 9]	Group58	16.6667	2	[LOC101834868, Prkar1a]
GO:0007040	lysosome organization	GO_BiologicalProcess-EBI-UniProt-GOA_21.10.2020_00h00	0.0292258	0.496839	5.64255e-13	3.44196e-11	[7]	Group58	5.88235	2	[Coro1a, Vps35]
GO:0010822	positive regulation of mitochondrion organization	GO_BiologicalProcess-EBI-UniProt-GOA_21.10.2020_00h00	0.0245965	0.467334	5.64255e-13	3.44196e-11	[7]	Group58	6.45161	2	[Cdc37, Vps35]
GO:0030593	neutrophil chemotaxis	GO_BiologicalProcess-EBI-UniProt-GOA_21.10.2020_00h00	0.00961628	0.432733	5.64255e-13	3.44196e-11	[5, 6, 7, 8, 9]	Group58	10.5263	2	[Lgals3, Ppib]
GO:2001026	regulation of endothelial cell chemotaxis	GO_BiologicalProcess-EBI-UniProt-GOA_21.10.2020_00h00	0.0021312	0.204596	5.64255e-13	3.44196e-11	[5, 6, 8, 9]	Group58	22.2222	2	[Hspb1, Tmsb4x]
GO:2001234	negative regulation of apoptotic signaling pathway	GO_BiologicalProcess-EBI-UniProt-GOA_21.10.2020_00h00	0.000160975	0.025434	5.64255e-13	3.44196e-11	[6, 7, 8]	Group58	5.82524	6	[Fga, Fgg, Hmgb2, Hspb1, Hyou1, Lgals3]
GO:2001242	regulation of intrinsic apoptotic signaling pathway	GO_BiologicalProcess-EBI-UniProt-GOA_21.10.2020_00h00	0.00261216	0.235094	5.64255e-13	3.44196e-11	[6, 7, 8]	Group58	5.47945	4	[Erp29, Hspb1, Hyou1, LOC101835445]
GO:0098930	axonal transport	GO_BiologicalProcess-EBI-UniProt-GOA_21.10.2020_00h00	0.0116892	0.455879	5.64255e-13	3.44196e-11	[7, 8]	Group58	9.52381	2	[Bloc1s5, Hspb1]
GO:1902235	regulation of endoplasmic reticulum stress-induced intrinsic apoptotic signaling pathway	GO_BiologicalProcess-EBI-UniProt-GOA_21.10.2020_00h00	0.00452352	0.32117	5.64255e-13	3.44196e-11	[6, 7, 8, 9]	Group58	15.3846	2	[Erp29, Hyou1]
GO:0019210	kinase inhibitor activity	GO_BiologicalProcess-EBI-UniProt-GOA_21.10.2020_00h00	0.0261033	0.469859	5.64255e-13	3.44196e-11	[6, 7, 10]	Group58	6.25	2	[Hspb1, Prkar1a]
GO:0019887	protein kinase regulator activity	GO_BiologicalProcess-EBI-UniProt-GOA_21.10.2020_00h00	0.000272073	0.0399947	5.64255e-13	3.44196e-11	[6, 7, 9, 10]	Group58	6.84932	5	[Cdc37, Gcn1, Hspb1, Iqgap1, Prkar1a]
GO:2001028	positive regulation of endothelial cell chemotaxis	GO_BiologicalProcess-EBI-UniProt-GOA_21.10.2020_00h00	0.000901849	0.109124	5.64255e-13	3.44196e-11	[6, 7, 9, 10]	Group58	33.3333	2	[Hspb1, Tmsb4x]
GO:2001243	negative regulation of intrinsic apoptotic signaling pathway	GO_BiologicalProcess-EBI-UniProt-GOA_21.10.2020_00h00	0.0507466	0.253733	5.64255e-13	3.44196e-11	[7, 8, 9]	Group58	4.34783	2	[Hspb1, Hyou1]
GO:0001933	negative regulation of protein phosphorylation	GO_BiologicalProcess-EBI-UniProt-GOA_21.10.2020_00h00	0.00043525	0.059194	5.64255e-13	3.44196e-11	[8, 9]	Group58	4.04624	7	[Apoe, Gpd1l, Hspb1, Mvp, Prkar1a, Tardbp, Xdh]
GO:0008089	anterograde axonal transport	GO_BiologicalProcess-EBI-UniProt-GOA_21.10.2020_00h00	0.00961628	0.432733	5.64255e-13	3.44196e-11	[8, 9]	Group58	10.5263	2	[Bloc1s5, Hspb1]
GO:0004860	protein kinase inhibitor activity	GO_BiologicalProcess-EBI-UniProt-GOA_21.10.2020_00h00	0.0231269	0.462539	5.64255e-13	3.44196e-11	[7, 8, 10, 11]	Group58	6.66667	2	[Hspb1, Prkar1a]
GO:0071901	negative regulation of protein serine/threonine kinase activity	GO_BiologicalProcess-EBI-UniProt-GOA_21.10.2020_00h00	0.0177413	0.514498	5.64255e-13	3.44196e-11	[8, 10, 11]	Group58	4.28571	3	[Apoe, Hspb1, Prkar1a]
GO:0006403	RNA localization	GO_BiologicalProcess-EBI-UniProt-GOA_21.10.2020_00h00	0.0117353	0.44594	4.50135e-11	2.65579e-09	[3]	Group59	5	3	[Cct4, Hnrnpa1, Sec13]
GO:0009988	cell-cell recognition	GO_BiologicalProcess-EBI-UniProt-GOA_21.10.2020_00h00	1.29006e-05	0.00254142	4.50135e-11	2.65579e-09	[3]	Group59	21.0526	4	[Cct4, Cct5, Cct7, Cct8]
GO:0031647	regulation of protein stability	GO_BiologicalProcess-EBI-UniProt-GOA_21.10.2020_00h00	9.68814e-07	0.000209264	4.50135e-11	2.65579e-09	[3]	Group59	6.81818	9	[Cct4, Cct5, Cct7, Cct8, Gsn, LOC101835445, Ppib, Tardbp, Vps35]
GO:0043903	regulation of symbiotic process	GO_BiologicalProcess-EBI-UniProt-GOA_21.10.2020_00h00	0.00274485	0.241547	4.50135e-11	2.65579e-09	[3]	Group59	5.40541	4	[Apoe, Gsn, Ppib, Tardbp]
GO:0050878	regulation of body fluid levels	GO_BiologicalProcess-EBI-UniProt-GOA_21.10.2020_00h00	0.000499403	0.0664206	4.50135e-11	2.65579e-09	[3]	Group59	4.72441	6	[Anxa2, Apoe, Fga, Fgg, Sfn, Xdh]
GO:0009566	fertilization	GO_BiologicalProcess-EBI-UniProt-GOA_21.10.2020_00h00	0.00236011	0.21949	4.50135e-11	2.65579e-09	[2, 3, 4, 5]	Group59	5.6338	4	[Cct4, Cct5, Cct7, Cct8]
GO:0005832	chaperonin-containing T-complex	GO_CellularComponent-EBI-UniProt-GOA_21.10.2020_00h00	1.65579e-10	3.94079e-08	4.50135e-11	2.65579e-09	[3, 4, 5]	Group59	83.3333	5	[Cct2, Cct4, Cct5, Cct7, Cct8]
GO:0032880	regulation of protein localization	GO_BiologicalProcess-EBI-UniProt-GOA_21.10.2020_00h00	2.3619e-08	5.55046e-06	4.50135e-11	2.65579e-09	[4]	Group59	4.43213	16	[Apoe, Cct4, Cct5, Cct7, Cct8, Erp29, Fga, Fgg, Gpd1l, Gsn, Lgals3, Rab11b, Sfn, Tardbp, Vps35, Ywhae]
GO:0050792	regulation of viral process	GO_BiologicalProcess-EBI-UniProt-GOA_21.10.2020_00h00	0.00180418	0.184026	4.50135e-11	2.65579e-09	[4]	Group59	6.06061	4	[Apoe, Gsn, Ppib, Tardbp]
GO:0050821	protein stabilization	GO_BiologicalProcess-EBI-UniProt-GOA_21.10.2020_00h00	3.15186e-05	0.00586246	4.50135e-11	2.65579e-09	[4]	Group59	7.79221	6	[Cct4, Cct5, Cct7, Cct8, LOC101835445, Ppib]
GO:0060341	regulation of cellular localization	GO_BiologicalProcess-EBI-UniProt-GOA_21.10.2020_00h00	1.13604e-07	2.60154e-05	4.50135e-11	2.65579e-09	[4]	Group59	4.62046	14	[Anxa2, Cct4, Cct5, Cct7, Cct8, Coro1a, Gpd1l, Gsn, Lgals3, Rab11b, Sfn, Tardbp, Vps35, Ywhae]
GO:1901998	toxin transport	GO_BiologicalProcess-EBI-UniProt-GOA_21.10.2020_00h00	1.02469e-05	0.00203914	4.50135e-11	2.65579e-09	[4]	Group59	22.2222	4	[Cct4, Cct5, Cct7, Cct8]
GO:0007338	single fertilization	GO_BiologicalProcess-EBI-UniProt-GOA_21.10.2020_00h00	0.000912379	0.109485	4.50135e-11	2.65579e-09	[3, 4, 5, 6]	Group59	7.27273	4	[Cct4, Cct5, Cct7, Cct8]
GO:0035036	sperm-egg recognition	GO_BiologicalProcess-EBI-UniProt-GOA_21.10.2020_00h00	4.65527e-06	0.000958986	4.50135e-11	2.65579e-09	[2, 3, 4, 5, 6, 7]	Group59	26.6667	4	[Cct4, Cct5, Cct7, Cct8]
GO:0051050	positive regulation of transport	GO_BiologicalProcess-EBI-UniProt-GOA_21.10.2020_00h00	2.99297e-07	6.64439e-05	4.50135e-11	2.65579e-09	[4, 5]	Group59	4.26829	14	[Anxa1, Anxa2, Apoe, Fga, Fgg, Fhl1, Glrx, Gpd1l, Lgals3, Sfn, Tardbp, Tmsb4x, Vps35, Ywhae]
GO:0032102	negative regulation of response to external stimulus	GO_BiologicalProcess-EBI-UniProt-GOA_21.10.2020_00h00	0.000773937	0.0951942	4.50135e-11	2.65579e-09	[5]	Group59	4.34783	6	[Anxa2, Apoe, Coro1b, Fga, Fgg, Vps35]
GO:0032386	regulation of intracellular transport	GO_BiologicalProcess-EBI-UniProt-GOA_21.10.2020_00h00	0.0019054	0.188635	4.50135e-11	2.65579e-09	[5]	Group59	4.46429	5	[Anxa2, Rab11b, Sfn, Tardbp, Ywhae]
GO:0051130	positive regulation of cellular component organization	GO_BiologicalProcess-EBI-UniProt-GOA_21.10.2020_00h00	7.72844e-10	1.82391e-07	4.50135e-11	2.65579e-09	[5]	Group59	4.50237	19	[Anxa1, Anxa2, Apoe, Arpc2, Arpc5, Cct4, Cct5, Cct7, Cct8, Cdc37, Cfl1, Coro1b, Dstn, Gsn, Hnrnpa1, LOC101834032, Lgals3, Vps35, Wdr61]
GO:0070201	regulation of establishment of protein localization	GO_BiologicalProcess-EBI-UniProt-GOA_21.10.2020_00h00	5.19293e-07	0.000113725	4.50135e-11	2.65579e-09	[5]	Group59	4.89796	12	[Apoe, Cct4, Cct5, Cct7, Cct8, Erp29, Fga, Fgg, Sfn, Tardbp, Vps35, Ywhae]
GO:1903827	regulation of cellular protein localization	GO_BiologicalProcess-EBI-UniProt-GOA_21.10.2020_00h00	6.41505e-08	1.47546e-05	4.50135e-11	2.65579e-09	[5]	Group59	5.94059	12	[Cct4, Cct5, Cct7, Cct8, Gpd1l, Gsn, Lgals3, Rab11b, Sfn, Tardbp, Vps35, Ywhae]
GO:1904951	positive regulation of establishment of protein localization	GO_BiologicalProcess-EBI-UniProt-GOA_21.10.2020_00h00	6.05374e-08	1.39841e-05	4.50135e-11	2.65579e-09	[4, 6]	Group59	7.87402	10	[Cct4, Cct5, Cct7, Cct8, Fga, Fgg, Sfn, Tardbp, Vps35, Ywhae]
GO:0032204	regulation of telomere maintenance	GO_BiologicalProcess-EBI-UniProt-GOA_21.10.2020_00h00	2.83498e-06	0.00059251	4.50135e-11	2.65579e-09	[3, 6, 7]	Group59	17.2414	5	[Cct4, Cct5, Cct7, Cct8, Hnrnpa1]
GO:0007339	binding of sperm to zona pellucida	GO_BiologicalProcess-EBI-UniProt-GOA_21.10.2020_00h00	2.4684e-06	0.000518364	4.50135e-11	2.65579e-09	[3, 4, 5, 6, 7, 8]	Group59	30.7692	4	[Cct4, Cct5, Cct7, Cct8]
GO:0032388	positive regulation of intracellular transport	GO_BiologicalProcess-EBI-UniProt-GOA_21.10.2020_00h00	0.00134636	0.1481	4.50135e-11	2.65579e-09	[5, 6]	Group59	6.55738	4	[Anxa2, Sfn, Tardbp, Ywhae]
GO:0051052	regulation of DNA metabolic process	GO_BiologicalProcess-EBI-UniProt-GOA_21.10.2020_00h00	0.00183169	0.183169	4.50135e-11	2.65579e-09	[5, 6]	Group59	4.5045	5	[Cct4, Cct5, Cct7, Cct8, Hnrnpa1]
GO:1903829	positive regulation of cellular protein localization	GO_BiologicalProcess-EBI-UniProt-GOA_21.10.2020_00h00	1.66674e-05	0.00320014	4.50135e-11	2.65579e-09	[5, 6]	Group59	6.79612	7	[Cct4, Cct5, Cct7, Cct8, Gpd1l, Lgals3, Tardbp]
GO:0010638	positive regulation of organelle organization	GO_BiologicalProcess-EBI-UniProt-GOA_21.10.2020_00h00	4.36464e-11	1.04315e-08	4.50135e-11	2.65579e-09	[6]	Group59	6.83761	16	[Anxa1, Anxa2, Arpc2, Arpc5, Cct4, Cct5, Cct7, Cct8, Cdc37, Cfl1, Dstn, Gsn, Hnrnpa1, LOC101834032, Vps35, Wdr61]
GO:0031330	negative regulation of cellular catabolic process	GO_BiologicalProcess-EBI-UniProt-GOA_21.10.2020_00h00	0.0053227	0.340653	4.50135e-11	2.65579e-09	[6]	Group59	4.49438	4	[Anxa2, LOC101835445, Tardbp, Vps35]
GO:0033044	regulation of chromosome organization	GO_BiologicalProcess-EBI-UniProt-GOA_21.10.2020_00h00	0.000178885	0.0277272	4.50135e-11	2.65579e-09	[6]	Group59	5.71429	6	[Cct4, Cct5, Cct7, Cct8, Hnrnpa1, Wdr61]
GO:0046822	regulation of nucleocytoplasmic transport	GO_BiologicalProcess-EBI-UniProt-GOA_21.10.2020_00h00	0.004661	0.32627	4.50135e-11	2.65579e-09	[6]	Group59	6.97674	3	[Sfn, Tardbp, Ywhae]
GO:0051222	positive regulation of protein transport	GO_BiologicalProcess-EBI-UniProt-GOA_21.10.2020_00h00	0.000352769	0.0504459	4.50135e-11	2.65579e-09	[5, 6, 7]	Group59	5.04202	6	[Fga, Fgg, Sfn, Tardbp, Vps35, Ywhae]
GO:0070202	regulation of establishment of protein localization to chromosome	GO_BiologicalProcess-EBI-UniProt-GOA_21.10.2020_00h00	1.25337e-07	2.84516e-05	4.50135e-11	2.65579e-09	[6]	Group59	57.1429	4	[Cct4, Cct5, Cct7, Cct8]
GO:1904814	regulation of protein localization to chromosome, telomeric region	GO_BiologicalProcess-EBI-UniProt-GOA_21.10.2020_00h00	7.38376e-07	0.000160228	4.50135e-11	2.65579e-09	[6]	Group59	40	4	[Cct4, Cct5, Cct7, Cct8]
GO:0032206	positive regulation of telomere maintenance	GO_BiologicalProcess-EBI-UniProt-GOA_21.10.2020_00h00	3.91701e-07	8.61742e-05	4.50135e-11	2.65579e-09	[4, 7, 8]	Group59	25	5	[Cct4, Cct5, Cct7, Cct8, Hnrnpa1]
GO:1904356	regulation of telomere maintenance via telomere lengthening	GO_BiologicalProcess-EBI-UniProt-GOA_21.10.2020_00h00	6.56985e-07	0.000143223	4.50135e-11	2.65579e-09	[4, 7, 8]	Group59	22.7273	5	[Cct4, Cct5, Cct7, Cct8, Hnrnpa1]
GO:0002793	positive regulation of peptide secretion	GO_BiologicalProcess-EBI-UniProt-GOA_21.10.2020_00h00	0.0191128	0.496932	4.50135e-11	2.65579e-09	[6, 7]	Group59	4.16667	3	[Fga, Fgg, Vps35]
GO:0046824	positive regulation of nucleocytoplasmic transport	GO_BiologicalProcess-EBI-UniProt-GOA_21.10.2020_00h00	0.00108213	0.124445	4.50135e-11	2.65579e-09	[6, 7]	Group59	11.5385	3	[Sfn, Tardbp, Ywhae]
GO:0051054	positive regulation of DNA metabolic process	GO_BiologicalProcess-EBI-UniProt-GOA_21.10.2020_00h00	0.000181627	0.0279706	4.50135e-11	2.65579e-09	[6, 7]	Group59	7.46269	5	[Cct4, Cct5, Cct7, Cct8, Hnrnpa1]
GO:1904816	positive regulation of protein localization to chromosome, telomeric region	GO_BiologicalProcess-EBI-UniProt-GOA_21.10.2020_00h00	2.49149e-07	5.55602e-05	4.50135e-11	2.65579e-09	[6, 7]	Group59	50	4	[Cct4, Cct5, Cct7, Cct8]
GO:2000278	regulation of DNA biosynthetic process	GO_BiologicalProcess-EBI-UniProt-GOA_21.10.2020_00h00	1.13232e-05	0.00224199	4.50135e-11	2.65579e-09	[6, 7]	Group59	13.1579	5	[Cct4, Cct5, Cct7, Cct8, Hnrnpa1]
GO:1904851	positive regulation of establishment of protein localization to telomere	GO_BiologicalProcess-EBI-UniProt-GOA_21.10.2020_00h00	5.40451e-08	1.25385e-05	4.50135e-11	2.65579e-09	[5, 7, 8]	Group59	66.6667	4	[Cct4, Cct5, Cct7, Cct8]
GO:0050714	positive regulation of protein secretion	GO_BiologicalProcess-EBI-UniProt-GOA_21.10.2020_00h00	0.0133892	0.482011	4.50135e-11	2.65579e-09	[6, 7, 8]	Group59	4.7619	3	[Fga, Fgg, Vps35]
GO:0070203	regulation of establishment of protein localization to telomere	GO_BiologicalProcess-EBI-UniProt-GOA_21.10.2020_00h00	1.25337e-07	2.84516e-05	4.50135e-11	2.65579e-09	[7]	Group59	57.1429	4	[Cct4, Cct5, Cct7, Cct8]
GO:0090316	positive regulation of intracellular protein transport	GO_BiologicalProcess-EBI-UniProt-GOA_21.10.2020_00h00	0.00793044	0.396522	4.50135e-11	2.65579e-09	[6, 7, 8]	Group59	5.76923	3	[Sfn, Tardbp, Ywhae]
GO:2001252	positive regulation of chromosome organization	GO_BiologicalProcess-EBI-UniProt-GOA_21.10.2020_00h00	1.29599e-05	0.00254015	4.50135e-11	2.65579e-09	[7]	Group59	9.09091	6	[Cct4, Cct5, Cct7, Cct8, Hnrnpa1, Wdr61]
GO:0032210	regulation of telomere maintenance via telomerase	GO_BiologicalProcess-EBI-UniProt-GOA_21.10.2020_00h00	3.91701e-07	8.61742e-05	4.50135e-11	2.65579e-09	[5, 7, 8, 9]	Group59	25	5	[Cct4, Cct5, Cct7, Cct8, Hnrnpa1]
GO:1904358	positive regulation of telomere maintenance via telomere lengthening	GO_BiologicalProcess-EBI-UniProt-GOA_21.10.2020_00h00	5.25291e-08	1.22393e-05	4.50135e-11	2.65579e-09	[5, 8, 9]	Group59	35.7143	5	[Cct4, Cct5, Cct7, Cct8, Hnrnpa1]
GO:2000573	positive regulation of DNA biosynthetic process	GO_BiologicalProcess-EBI-UniProt-GOA_21.10.2020_00h00	1.04712e-06	0.000225132	4.50135e-11	2.65579e-09	[7, 8]	Group59	20.8333	5	[Cct4, Cct5, Cct7, Cct8, Hnrnpa1]
GO:0032212	positive regulation of telomere maintenance via telomerase	GO_BiologicalProcess-EBI-UniProt-GOA_21.10.2020_00h00	3.39823e-08	7.95186e-06	4.50135e-11	2.65579e-09	[6, 8, 9, 10]	Group59	38.4615	5	[Cct4, Cct5, Cct7, Cct8, Hnrnpa1]
GO:0051235	maintenance of location	GO_BiologicalProcess-EBI-UniProt-GOA_21.10.2020_00h00	0.0198199	0.495498	3.19491e-10	1.85305e-08	[2, 3]	Group60	4.10959	3	[Apoe, Gsn, Tmsb4x]
GO:0001772	immunological synapse	GO_CellularComponent-EBI-UniProt-GOA_21.10.2020_00h00	0.000419827	0.0575163	3.19491e-10	1.85305e-08	[2, 4]	Group60	15.7895	3	[Coro1a, Lgals3, Prkar1a]
GO:0032409	regulation of transporter activity	GO_BiologicalProcess-EBI-UniProt-GOA_21.10.2020_00h00	0.000959071	0.114129	3.19491e-10	1.85305e-08	[3]	Group60	5.20833	5	[Fhl1, Glrx, Gpd1l, Tmsb4x, Ywhae]
GO:0051014	actin filament severing	GO_BiologicalProcess-EBI-UniProt-GOA_21.10.2020_00h00	0.000604345	0.0767519	3.19491e-10	1.85305e-08	[3]	Group60	40	2	[Dstn, Gsn]
GO:0051651	maintenance of location in cell	GO_BiologicalProcess-EBI-UniProt-GOA_21.10.2020_00h00	0.00303673	0.252049	3.19491e-10	1.85305e-08	[2, 3, 4]	Group60	8.10811	3	[Apoe, Gsn, Tmsb4x]
GO:0016528	sarcoplasm	GO_CellularComponent-EBI-UniProt-GOA_21.10.2020_00h00	0.0127925	0.473324	3.19491e-10	1.85305e-08	[3, 4]	Group60	9.09091	2	[Gsn, Xdh]
GO:0045185	maintenance of protein location	GO_BiologicalProcess-EBI-UniProt-GOA_21.10.2020_00h00	0.0412315	0.412315	3.19491e-10	1.85305e-08	[3, 4]	Group60	4.87805	2	[Gsn, Tmsb4x]
GO:0031648	protein destabilization	GO_BiologicalProcess-EBI-UniProt-GOA_21.10.2020_00h00	0.0176343	0.52903	3.19491e-10	1.85305e-08	[4]	Group60	7.69231	2	[Gsn, Vps35]
GO:0032507	maintenance of protein location in cell	GO_BiologicalProcess-EBI-UniProt-GOA_21.10.2020_00h00	0.0231269	0.462539	3.19491e-10	1.85305e-08	[3, 4, 5]	Group60	6.66667	2	[Gsn, Tmsb4x]
GO:0048525	negative regulation of viral process	GO_BiologicalProcess-EBI-UniProt-GOA_21.10.2020_00h00	0.0216952	0.4556	3.19491e-10	1.85305e-08	[4, 5]	Group60	6.89655	2	[Gsn, Tardbp]
GO:0050918	positive chemotaxis	GO_BiologicalProcess-EBI-UniProt-GOA_21.10.2020_00h00	0.000355575	0.0501361	3.19491e-10	1.85305e-08	[4, 5]	Group60	16.6667	3	[Coro1a, Hmgb2, Lgals3]
GO:0051050	positive regulation of transport	GO_BiologicalProcess-EBI-UniProt-GOA_21.10.2020_00h00	2.99297e-07	6.64439e-05	3.19491e-10	1.85305e-08	[4, 5]	Group60	4.26829	14	[Anxa1, Anxa2, Apoe, Fga, Fgg, Fhl1, Glrx, Gpd1l, Lgals3, Sfn, Tardbp, Tmsb4x, Vps35, Ywhae]
GO:0051051	negative regulation of transport	GO_BiologicalProcess-EBI-UniProt-GOA_21.10.2020_00h00	0.000378055	0.0525496	3.19491e-10	1.85305e-08	[4, 5]	Group60	4.14201	7	[Anxa1, Apoe, Coro1a, Erp29, Lgals3, Vps35, Ywhae]
GO:0003254	regulation of membrane depolarization	GO_BiologicalProcess-EBI-UniProt-GOA_21.10.2020_00h00	0.0127925	0.473324	3.19491e-10	1.85305e-08	[4, 6]	Group60	9.09091	2	[Fhl1, Gpd1l]
GO:0022898	regulation of transmembrane transporter activity	GO_BiologicalProcess-EBI-UniProt-GOA_21.10.2020_00h00	0.000680338	0.0850422	3.19491e-10	1.85305e-08	[4, 5, 6]	Group60	5.61798	5	[Fhl1, Glrx, Gpd1l, Tmsb4x, Ywhae]
GO:0032411	positive regulation of transporter activity	GO_BiologicalProcess-EBI-UniProt-GOA_21.10.2020_00h00	0.0261033	0.469859	3.19491e-10	1.85305e-08	[4, 5, 6]	Group60	6.25	2	[Glrx, Tmsb4x]
GO:0031532	actin cytoskeleton reorganization	GO_BiologicalProcess-EBI-UniProt-GOA_21.10.2020_00h00	0.0292258	0.496839	3.19491e-10	1.85305e-08	[4, 7]	Group60	5.88235	2	[Anxa1, Gsn]
GO:0034341	response to interferon-gamma	GO_BiologicalProcess-EBI-UniProt-GOA_21.10.2020_00h00	0.0216952	0.4556	3.19491e-10	1.85305e-08	[4, 5, 6, 7]	Group60	6.89655	2	[Gsn, LOC101834868]
GO:0043270	positive regulation of ion transport	GO_BiologicalProcess-EBI-UniProt-GOA_21.10.2020_00h00	0.000115596	0.0190733	3.19491e-10	1.85305e-08	[5, 6]	Group60	6.18557	6	[Apoe, Fhl1, Glrx, Gpd1l, Lgals3, Tmsb4x]
GO:0010959	regulation of metal ion transport	GO_BiologicalProcess-EBI-UniProt-GOA_21.10.2020_00h00	0.000565213	0.0734777	3.19491e-10	1.85305e-08	[6]	Group60	4.61538	6	[Coro1a, Fhl1, Glrx, Gpd1l, Lgals3, Ywhae]
GO:0031333	negative regulation of protein-containing complex assembly	GO_BiologicalProcess-EBI-UniProt-GOA_21.10.2020_00h00	0.0191128	0.496932	3.19491e-10	1.85305e-08	[6]	Group60	4.16667	3	[Gsn, Tmsb4x, Vps35]
GO:0032271	regulation of protein polymerization	GO_BiologicalProcess-EBI-UniProt-GOA_21.10.2020_00h00	0.000322028	0.0463721	3.19491e-10	1.85305e-08	[6]	Group60	5.12821	6	[Arpc2, Arpc5, Coro1a, Coro1b, Gsn, Tmsb4x]
GO:0032412	regulation of ion transmembrane transporter activity	GO_BiologicalProcess-EBI-UniProt-GOA_21.10.2020_00h00	0.000581614	0.0744466	3.19491e-10	1.85305e-08	[5, 6, 7]	Group60	5.81395	5	[Fhl1, Glrx, Gpd1l, Tmsb4x, Ywhae]
GO:0032677	regulation of interleukin-8 production	GO_BiologicalProcess-EBI-UniProt-GOA_21.10.2020_00h00	0.0261033	0.469859	3.19491e-10	1.85305e-08	[5, 7]	Group60	6.25	2	[Anxa1, Tmsb4x]
GO:0033209	tumor necrosis factor-mediated signaling pathway	GO_BiologicalProcess-EBI-UniProt-GOA_21.10.2020_00h00	0.0189482	0.511602	3.19491e-10	1.85305e-08	[5, 6, 7]	Group60	7.40741	2	[Ilk, Tmsb4x]
GO:1902904	negative regulation of supramolecular fiber organization	GO_BiologicalProcess-EBI-UniProt-GOA_21.10.2020_00h00	0.0028821	0.247861	3.19491e-10	1.85305e-08	[6]	Group60	5.33333	4	[Coro1a, Coro1b, Gsn, Tmsb4x]
GO:2000008	regulation of protein localization to cell surface	GO_BiologicalProcess-EBI-UniProt-GOA_21.10.2020_00h00	0.00525038	0.346525	3.19491e-10	1.85305e-08	[6]	Group60	14.2857	2	[Gpd1l, Rab11b]
GO:0032414	positive regulation of ion transmembrane transporter activity	GO_BiologicalProcess-EBI-UniProt-GOA_21.10.2020_00h00	0.0216952	0.4556	3.19491e-10	1.85305e-08	[5, 6, 7, 8]	Group60	6.89655	2	[Glrx, Tmsb4x]
GO:0034767	positive regulation of ion transmembrane transport	GO_BiologicalProcess-EBI-UniProt-GOA_21.10.2020_00h00	0.0588666	0.0588666	3.19491e-10	1.85305e-08	[6, 7]	Group60	4	2	[Glrx, Tmsb4x]
GO:0071346	cellular response to interferon-gamma	GO_BiologicalProcess-EBI-UniProt-GOA_21.10.2020_00h00	0.0127925	0.473324	3.19491e-10	1.85305e-08	[5, 6, 7, 8]	Group60	9.09091	2	[Gsn, LOC101834868]
GO:1901222	regulation of NIK/NF-kappaB signaling	GO_BiologicalProcess-EBI-UniProt-GOA_21.10.2020_00h00	0.0324893	0.48734	3.19491e-10	1.85305e-08	[6, 7]	Group60	5.55556	2	[Ilk, Tmsb4x]
GO:1904062	regulation of cation transmembrane transport	GO_BiologicalProcess-EBI-UniProt-GOA_21.10.2020_00h00	0.000403138	0.055633	3.19491e-10	1.85305e-08	[6, 7]	Group60	4.91803	6	[Coro1a, Fhl1, Glrx, Gpd1l, Tmsb4x, Ywhae]
GO:0002028	regulation of sodium ion transport	GO_BiologicalProcess-EBI-UniProt-GOA_21.10.2020_00h00	0.0216952	0.4556	3.19491e-10	1.85305e-08	[7]	Group60	6.89655	2	[Glrx, Gpd1l]
GO:0010765	positive regulation of sodium ion transport	GO_BiologicalProcess-EBI-UniProt-GOA_21.10.2020_00h00	0.00772683	0.394068	3.19491e-10	1.85305e-08	[6, 7, 8]	Group60	11.7647	2	[Glrx, Gpd1l]
GO:0032272	negative regulation of protein polymerization	GO_BiologicalProcess-EBI-UniProt-GOA_21.10.2020_00h00	0.0468525	0.327968	3.19491e-10	1.85305e-08	[7]	Group60	4.54545	2	[Gsn, Tmsb4x]
GO:0032717	negative regulation of interleukin-8 production	GO_BiologicalProcess-EBI-UniProt-GOA_21.10.2020_00h00	0.000901849	0.109124	3.19491e-10	1.85305e-08	[6, 8]	Group60	33.3333	2	[Anxa1, Tmsb4x]
GO:0043266	regulation of potassium ion transport	GO_BiologicalProcess-EBI-UniProt-GOA_21.10.2020_00h00	0.0261033	0.469859	3.19491e-10	1.85305e-08	[7]	Group60	6.25	2	[Fhl1, Ywhae]
GO:0051494	negative regulation of cytoskeleton organization	GO_BiologicalProcess-EBI-UniProt-GOA_21.10.2020_00h00	0.0028821	0.247861	3.19491e-10	1.85305e-08	[7]	Group60	5.33333	4	[Coro1a, Coro1b, Gsn, Tmsb4x]
GO:1902806	regulation of cell cycle G1/S phase transition	GO_BiologicalProcess-EBI-UniProt-GOA_21.10.2020_00h00	0.0507466	0.253733	3.19491e-10	1.85305e-08	[7]	Group60	4.34783	2	[Anxa1, Fhl1]
GO:2001026	regulation of endothelial cell chemotaxis	GO_BiologicalProcess-EBI-UniProt-GOA_21.10.2020_00h00	0.0021312	0.204596	3.19491e-10	1.85305e-08	[5, 6, 8, 9]	Group60	22.2222	2	[Hspb1, Tmsb4x]
GO:0030041	actin filament polymerization	GO_BiologicalProcess-EBI-UniProt-GOA_21.10.2020_00h00	0.00322264	0.264257	3.19491e-10	1.85305e-08	[6, 7, 8, 9]	Group60	18.1818	2	[Arpc2, Gsn]
GO:0046825	regulation of protein export from nucleus	GO_BiologicalProcess-EBI-UniProt-GOA_21.10.2020_00h00	0.00525038	0.346525	3.19491e-10	1.85305e-08	[7, 8]	Group60	14.2857	2	[Sfn, Ywhae]
GO:1901016	regulation of potassium ion transmembrane transporter activity	GO_BiologicalProcess-EBI-UniProt-GOA_21.10.2020_00h00	0.00864824	0.415115	3.19491e-10	1.85305e-08	[6, 7, 8, 9]	Group60	11.1111	2	[Fhl1, Ywhae]
GO:1901379	regulation of potassium ion transmembrane transport	GO_BiologicalProcess-EBI-UniProt-GOA_21.10.2020_00h00	0.0216952	0.4556	3.19491e-10	1.85305e-08	[7, 8]	Group60	6.89655	2	[Fhl1, Ywhae]
GO:1902305	regulation of sodium ion transmembrane transport	GO_BiologicalProcess-EBI-UniProt-GOA_21.10.2020_00h00	0.0127925	0.473324	3.19491e-10	1.85305e-08	[7, 8]	Group60	9.09091	2	[Glrx, Gpd1l]
GO:1904064	positive regulation of cation transmembrane transport	GO_BiologicalProcess-EBI-UniProt-GOA_21.10.2020_00h00	0.0487853	0.292712	3.19491e-10	1.85305e-08	[7, 8]	Group60	4.44444	2	[Glrx, Tmsb4x]
GO:2000045	regulation of G1/S transition of mitotic cell cycle	GO_BiologicalProcess-EBI-UniProt-GOA_21.10.2020_00h00	0.0358887	0.466553	3.19491e-10	1.85305e-08	[7, 8]	Group60	5.26316	2	[Anxa1, Fhl1]
GO:2000649	regulation of sodium ion transmembrane transporter activity	GO_BiologicalProcess-EBI-UniProt-GOA_21.10.2020_00h00	0.00961628	0.432733	3.19491e-10	1.85305e-08	[6, 7, 8, 9]	Group60	10.5263	2	[Glrx, Gpd1l]
GO:0042989	sequestering of actin monomers	GO_BiologicalProcess-EBI-UniProt-GOA_21.10.2020_00h00	0.000183188	0.0280277	3.19491e-10	1.85305e-08	[4, 5, 6, 8, 9, 10, 12]	Group60	66.6667	2	[Gsn, Tmsb4x]
GO:0046827	positive regulation of protein export from nucleus	GO_BiologicalProcess-EBI-UniProt-GOA_21.10.2020_00h00	0.00125609	0.139426	3.19491e-10	1.85305e-08	[7, 8, 9]	Group60	28.5714	2	[Sfn, Ywhae]
GO:2001028	positive regulation of endothelial cell chemotaxis	GO_BiologicalProcess-EBI-UniProt-GOA_21.10.2020_00h00	0.000901849	0.109124	3.19491e-10	1.85305e-08	[6, 7, 9, 10]	Group60	33.3333	2	[Hspb1, Tmsb4x]
GO:0030833	regulation of actin filament polymerization	GO_BiologicalProcess-EBI-UniProt-GOA_21.10.2020_00h00	0.000109141	0.0182265	3.19491e-10	1.85305e-08	[7, 8, 10]	Group60	6.25	6	[Arpc2, Arpc5, Coro1a, Coro1b, Gsn, Tmsb4x]
GO:0030837	negative regulation of actin filament polymerization	GO_BiologicalProcess-EBI-UniProt-GOA_21.10.2020_00h00	0.0324893	0.48734	3.19491e-10	1.85305e-08	[7, 8, 9, 11]	Group60	5.55556	2	[Gsn, Tmsb4x]
GO:0001891	phagocytic cup	GO_CellularComponent-EBI-UniProt-GOA_21.10.2020_00h00	0.00125609	0.139426	1.30721e-12	7.84328e-11	[2, 4]	Group61	28.5714	2	[Anxa1, Coro1a]
GO:0048475	coated membrane	GO_CellularComponent-EBI-UniProt-GOA_21.10.2020_00h00	0.00104402	0.122151	1.30721e-12	7.84328e-11	[3]	Group61	7.01754	4	[Ap2b1, Cltc, Sar1a, Sec13]
GO:0050795	regulation of behavior	GO_BiologicalProcess-EBI-UniProt-GOA_21.10.2020_00h00	0.0116892	0.455879	1.30721e-12	7.84328e-11	[3]	Group61	9.52381	2	[Apoe, Vps35]
GO:0051014	actin filament severing	GO_BiologicalProcess-EBI-UniProt-GOA_21.10.2020_00h00	0.000604345	0.0767519	1.30721e-12	7.84328e-11	[3]	Group61	40	2	[Dstn, Gsn]
GO:0001776	leukocyte homeostasis	GO_BiologicalProcess-EBI-UniProt-GOA_21.10.2020_00h00	0.0231269	0.462539	1.30721e-12	7.84328e-11	[2, 5]	Group61	6.66667	2	[Anxa1, Coro1a]
GO:0016528	sarcoplasm	GO_CellularComponent-EBI-UniProt-GOA_21.10.2020_00h00	0.0127925	0.473324	1.30721e-12	7.84328e-11	[3, 4]	Group61	9.09091	2	[Gsn, Xdh]
GO:0030117	membrane coat	GO_CellularComponent-EBI-UniProt-GOA_21.10.2020_00h00	0.00104402	0.122151	1.30721e-12	7.84328e-11	[3, 4]	Group61	7.01754	4	[Ap2b1, Cltc, Sar1a, Sec13]
GO:0045185	maintenance of protein location	GO_BiologicalProcess-EBI-UniProt-GOA_21.10.2020_00h00	0.0412315	0.412315	1.30721e-12	7.84328e-11	[3, 4]	Group61	4.87805	2	[Gsn, Tmsb4x]
GO:0005905	clathrin-coated pit	GO_CellularComponent-EBI-UniProt-GOA_21.10.2020_00h00	0.0216952	0.4556	1.30721e-12	7.84328e-11	[3, 4, 5]	Group61	6.89655	2	[Ap2b1, Cltc]
GO:0009914	hormone transport	GO_BiologicalProcess-EBI-UniProt-GOA_21.10.2020_00h00	0.0449489	0.359592	1.30721e-12	7.84328e-11	[4]	Group61	4.65116	2	[Rab11b, Ttr]
GO:0031648	protein destabilization	GO_BiologicalProcess-EBI-UniProt-GOA_21.10.2020_00h00	0.0176343	0.52903	1.30721e-12	7.84328e-11	[4]	Group61	7.69231	2	[Gsn, Vps35]
GO:0032507	maintenance of protein location in cell	GO_BiologicalProcess-EBI-UniProt-GOA_21.10.2020_00h00	0.0231269	0.462539	1.30721e-12	7.84328e-11	[3, 4, 5]	Group61	6.66667	2	[Gsn, Tmsb4x]
GO:0045056	transcytosis	GO_BiologicalProcess-EBI-UniProt-GOA_21.10.2020_00h00	0.000901849	0.109124	1.30721e-12	7.84328e-11	[3, 5]	Group61	33.3333	2	[Rab11b, Vps35]
GO:0098876	vesicle-mediated transport to the plasma membrane	GO_BiologicalProcess-EBI-UniProt-GOA_21.10.2020_00h00	0.0176343	0.52903	1.30721e-12	7.84328e-11	[3, 5]	Group61	7.69231	2	[Rab11b, Vps35]
GO:0098978	glutamatergic synapse	GO_CellularComponent-EBI-UniProt-GOA_21.10.2020_00h00	0.000680338	0.0850422	1.30721e-12	7.84328e-11	[4]	Group61	5.61798	5	[Apoe, Coro1a, Prkar1a, Rpsa, Vps35]
GO:1902414	protein localization to cell junction	GO_BiologicalProcess-EBI-UniProt-GOA_21.10.2020_00h00	0.0308403	0.493445	1.30721e-12	7.84328e-11	[4]	Group61	5.71429	2	[Hspb1, Vps35]
GO:0008360	regulation of cell shape	GO_BiologicalProcess-EBI-UniProt-GOA_21.10.2020_00h00	0.0527359	0.210944	1.30721e-12	7.84328e-11	[3, 6]	Group61	4.25532	2	[Anxa1, Coro1a]
GO:0030118	clathrin coat	GO_CellularComponent-EBI-UniProt-GOA_21.10.2020_00h00	0.0139395	0.487881	1.30721e-12	7.84328e-11	[4, 5]	Group61	8.69565	2	[Ap2b1, Cltc]
GO:0043112	receptor metabolic process	GO_BiologicalProcess-EBI-UniProt-GOA_21.10.2020_00h00	0.0341724	0.478413	1.30721e-12	7.84328e-11	[4, 5]	Group61	5.40541	2	[Ap2b1, Rab11b]
GO:0048525	negative regulation of viral process	GO_BiologicalProcess-EBI-UniProt-GOA_21.10.2020_00h00	0.0216952	0.4556	1.30721e-12	7.84328e-11	[4, 5]	Group61	6.89655	2	[Gsn, Tardbp]
GO:0051051	negative regulation of transport	GO_BiologicalProcess-EBI-UniProt-GOA_21.10.2020_00h00	0.000378055	0.0525496	1.30721e-12	7.84328e-11	[4, 5]	Group61	4.14201	7	[Anxa1, Apoe, Coro1a, Erp29, Lgals3, Vps35, Ywhae]
GO:0030132	clathrin coat of coated pit	GO_CellularComponent-EBI-UniProt-GOA_21.10.2020_00h00	0.00265032	0.235878	1.30721e-12	7.84328e-11	[4, 5, 6]	Group61	20	2	[Ap2b1, Cltc]
GO:0035418	protein localization to synapse	GO_BiologicalProcess-EBI-UniProt-GOA_21.10.2020_00h00	0.0151292	0.499264	1.30721e-12	7.84328e-11	[5]	Group61	8.33333	2	[Hspb1, Vps35]
GO:0048873	homeostasis of number of cells within a tissue	GO_BiologicalProcess-EBI-UniProt-GOA_21.10.2020_00h00	0.00525038	0.346525	1.30721e-12	7.84328e-11	[4, 5, 6]	Group61	14.2857	2	[Coro1a, Fh]
GO:0070670	response to interleukin-4	GO_BiologicalProcess-EBI-UniProt-GOA_21.10.2020_00h00	0.00452352	0.32117	1.30721e-12	7.84328e-11	[5]	Group61	15.3846	2	[Coro1a, Impdh2]
GO:0090150	establishment of protein localization to membrane	GO_BiologicalProcess-EBI-UniProt-GOA_21.10.2020_00h00	0.0139685	0.474929	1.30721e-12	7.84328e-11	[4, 5, 6]	Group61	4.6875	3	[Rab10, Rab11b, Vps35]
GO:1990126	retrograde transport, endosome to plasma membrane	GO_BiologicalProcess-EBI-UniProt-GOA_21.10.2020_00h00	0.0021312	0.204596	1.30721e-12	7.84328e-11	[4, 5, 6]	Group61	22.2222	2	[Rab11b, Vps35]
GO:0006099	tricarboxylic acid cycle	GO_BiologicalProcess-EBI-UniProt-GOA_21.10.2020_00h00	0.0139395	0.487881	1.30721e-12	7.84328e-11	[3, 6, 7]	Group61	8.69565	2	[Fh, Mdh1]
GO:0008637	apoptotic mitochondrial changes	GO_BiologicalProcess-EBI-UniProt-GOA_21.10.2020_00h00	0.0127925	0.473324	1.30721e-12	7.84328e-11	[5, 6]	Group61	9.09091	2	[Sfn, Vps35]
GO:0009060	aerobic respiration	GO_BiologicalProcess-EBI-UniProt-GOA_21.10.2020_00h00	0.0231269	0.462539	1.30721e-12	7.84328e-11	[5, 6]	Group61	6.66667	2	[Fh, Mdh1]
GO:0030135	coated vesicle	GO_CellularComponent-EBI-UniProt-GOA_21.10.2020_00h00	0.00397651	0.302214	1.30721e-12	7.84328e-11	[4, 5, 6, 7]	Group61	4.87805	4	[Ap2b1, Cltc, Sar1a, Sec13]
GO:0030139	endocytic vesicle	GO_CellularComponent-EBI-UniProt-GOA_21.10.2020_00h00	0.00302397	0.254013	1.30721e-12	7.84328e-11	[4, 5, 6, 7]	Group61	5.26316	4	[Ap2b1, Coro1a, Gsn, Rab11b]
GO:0031532	actin cytoskeleton reorganization	GO_BiologicalProcess-EBI-UniProt-GOA_21.10.2020_00h00	0.0292258	0.496839	1.30721e-12	7.84328e-11	[4, 7]	Group61	5.88235	2	[Anxa1, Gsn]
GO:0034341	response to interferon-gamma	GO_BiologicalProcess-EBI-UniProt-GOA_21.10.2020_00h00	0.0216952	0.4556	1.30721e-12	7.84328e-11	[4, 5, 6, 7]	Group61	6.89655	2	[Gsn, LOC101834868]
GO:0099175	regulation of postsynapse organization	GO_BiologicalProcess-EBI-UniProt-GOA_21.10.2020_00h00	0.0176343	0.52903	1.30721e-12	7.84328e-11	[5, 6]	Group61	7.69231	2	[Apoe, Vps35]
GO:0030216	keratinocyte differentiation	GO_BiologicalProcess-EBI-UniProt-GOA_21.10.2020_00h00	0.0449489	0.359592	1.30721e-12	7.84328e-11	[5, 6, 7]	Group61	4.65116	2	[Anxa1, Sfn]
GO:0031333	negative regulation of protein-containing complex assembly	GO_BiologicalProcess-EBI-UniProt-GOA_21.10.2020_00h00	0.0191128	0.496932	1.30721e-12	7.84328e-11	[6]	Group61	4.16667	3	[Gsn, Tmsb4x, Vps35]
GO:0044070	regulation of anion transport	GO_BiologicalProcess-EBI-UniProt-GOA_21.10.2020_00h00	0.0324893	0.48734	1.30721e-12	7.84328e-11	[6]	Group61	5.55556	2	[Apoe, Rab11b]
GO:0051222	positive regulation of protein transport	GO_BiologicalProcess-EBI-UniProt-GOA_21.10.2020_00h00	0.000352769	0.0504459	1.30721e-12	7.84328e-11	[5, 6, 7]	Group61	5.04202	6	[Fga, Fgg, Sfn, Tardbp, Vps35, Ywhae]
GO:0071353	cellular response to interleukin-4	GO_BiologicalProcess-EBI-UniProt-GOA_21.10.2020_00h00	0.00384732	0.296244	1.30721e-12	7.84328e-11	[6]	Group61	16.6667	2	[Coro1a, Impdh2]
GO:0080171	lytic vacuole organization	GO_BiologicalProcess-EBI-UniProt-GOA_21.10.2020_00h00	0.0292258	0.496839	1.30721e-12	7.84328e-11	[6]	Group61	5.88235	2	[Coro1a, Vps35]
GO:2000008	regulation of protein localization to cell surface	GO_BiologicalProcess-EBI-UniProt-GOA_21.10.2020_00h00	0.00525038	0.346525	1.30721e-12	7.84328e-11	[6]	Group61	14.2857	2	[Gpd1l, Rab11b]
GO:0060840	artery development	GO_BiologicalProcess-EBI-UniProt-GOA_21.10.2020_00h00	0.0567965	0.113593	1.30721e-12	7.84328e-11	[4, 6, 7, 8]	Group61	4.08163	2	[Ap2b1, Apoe]
GO:0030120	vesicle coat	GO_CellularComponent-EBI-UniProt-GOA_21.10.2020_00h00	0.000110586	0.0183572	1.30721e-12	7.84328e-11	[4, 5, 6, 7, 8, 9]	Group61	12.5	4	[Ap2b1, Cltc, Sar1a, Sec13]
GO:0030136	clathrin-coated vesicle	GO_CellularComponent-EBI-UniProt-GOA_21.10.2020_00h00	0.0588666	0.0588666	1.30721e-12	7.84328e-11	[5, 6, 7, 8]	Group61	4	2	[Ap2b1, Cltc]
GO:0030662	coated vesicle membrane	GO_CellularComponent-EBI-UniProt-GOA_21.10.2020_00h00	0.000500817	0.0661079	1.30721e-12	7.84328e-11	[5, 6, 7, 8]	Group61	8.51064	4	[Ap2b1, Cltc, Sar1a, Sec13]
GO:0030666	endocytic vesicle membrane	GO_CellularComponent-EBI-UniProt-GOA_21.10.2020_00h00	0.00961628	0.432733	1.30721e-12	7.84328e-11	[5, 6, 7, 8]	Group61	10.5263	2	[Ap2b1, Coro1a]
GO:0071346	cellular response to interferon-gamma	GO_BiologicalProcess-EBI-UniProt-GOA_21.10.2020_00h00	0.0127925	0.473324	1.30721e-12	7.84328e-11	[5, 6, 7, 8]	Group61	9.09091	2	[Gsn, LOC101834868]
GO:0099637	neurotransmitter receptor transport	GO_BiologicalProcess-EBI-UniProt-GOA_21.10.2020_00h00	0.00384732	0.296244	1.30721e-12	7.84328e-11	[5, 6, 7, 8]	Group61	16.6667	2	[Ap2b1, Vps35]
GO:1902950	regulation of dendritic spine maintenance	GO_BiologicalProcess-EBI-UniProt-GOA_21.10.2020_00h00	0.000901849	0.109124	1.30721e-12	7.84328e-11	[6, 7]	Group61	33.3333	2	[Apoe, Vps35]
GO:0006106	fumarate metabolic process	GO_BiologicalProcess-EBI-UniProt-GOA_21.10.2020_00h00	0.000183188	0.0280277	1.30721e-12	7.84328e-11	[7]	Group61	66.6667	2	[Fh, Got2]
GO:0006108	malate metabolic process	GO_BiologicalProcess-EBI-UniProt-GOA_21.10.2020_00h00	0.000364486	0.051028	1.30721e-12	7.84328e-11	[7]	Group61	50	2	[Fh, Mdh1]
GO:0007040	lysosome organization	GO_BiologicalProcess-EBI-UniProt-GOA_21.10.2020_00h00	0.0292258	0.496839	1.30721e-12	7.84328e-11	[7]	Group61	5.88235	2	[Coro1a, Vps35]
GO:0010822	positive regulation of mitochondrion organization	GO_BiologicalProcess-EBI-UniProt-GOA_21.10.2020_00h00	0.0245965	0.467334	1.30721e-12	7.84328e-11	[7]	Group61	6.45161	2	[Cdc37, Vps35]
GO:0032272	negative regulation of protein polymerization	GO_BiologicalProcess-EBI-UniProt-GOA_21.10.2020_00h00	0.0468525	0.327968	1.30721e-12	7.84328e-11	[7]	Group61	4.54545	2	[Gsn, Tmsb4x]
GO:0030041	actin filament polymerization	GO_BiologicalProcess-EBI-UniProt-GOA_21.10.2020_00h00	0.00322264	0.264257	1.30721e-12	7.84328e-11	[6, 7, 8, 9]	Group61	18.1818	2	[Arpc2, Gsn]
GO:0030125	clathrin vesicle coat	GO_CellularComponent-EBI-UniProt-GOA_21.10.2020_00h00	0.00452352	0.32117	1.30721e-12	7.84328e-11	[5, 6, 7, 8, 9, 10]	Group61	15.3846	2	[Ap2b1, Cltc]
GO:0030665	clathrin-coated vesicle membrane	GO_CellularComponent-EBI-UniProt-GOA_21.10.2020_00h00	0.0106302	0.446468	1.30721e-12	7.84328e-11	[6, 7, 8, 9]	Group61	10	2	[Ap2b1, Cltc]
GO:0046825	regulation of protein export from nucleus	GO_BiologicalProcess-EBI-UniProt-GOA_21.10.2020_00h00	0.00525038	0.346525	1.30721e-12	7.84328e-11	[7, 8]	Group61	14.2857	2	[Sfn, Ywhae]
GO:0042989	sequestering of actin monomers	GO_BiologicalProcess-EBI-UniProt-GOA_21.10.2020_00h00	0.000183188	0.0280277	1.30721e-12	7.84328e-11	[4, 5, 6, 8, 9, 10, 12]	Group61	66.6667	2	[Gsn, Tmsb4x]
GO:0046827	positive regulation of protein export from nucleus	GO_BiologicalProcess-EBI-UniProt-GOA_21.10.2020_00h00	0.00125609	0.139426	1.30721e-12	7.84328e-11	[7, 8, 9]	Group61	28.5714	2	[Sfn, Ywhae]
GO:1901068	guanosine-containing compound metabolic process	GO_BiologicalProcess-EBI-UniProt-GOA_21.10.2020_00h00	0.0116892	0.455879	1.30721e-12	7.84328e-11	[7, 8, 9]	Group61	9.52381	2	[Impdh2, LOC101838863]
GO:0042102	positive regulation of T cell proliferation	GO_BiologicalProcess-EBI-UniProt-GOA_21.10.2020_00h00	0.0412315	0.412315	1.30721e-12	7.84328e-11	[8, 9]	Group61	4.87805	2	[Anxa1, Coro1a]
GO:0030837	negative regulation of actin filament polymerization	GO_BiologicalProcess-EBI-UniProt-GOA_21.10.2020_00h00	0.0324893	0.48734	1.30721e-12	7.84328e-11	[7, 8, 9, 11]	Group61	5.55556	2	[Gsn, Tmsb4x]
GO:1901070	guanosine-containing compound biosynthetic process	GO_BiologicalProcess-EBI-UniProt-GOA_21.10.2020_00h00	0.00384732	0.296244	1.30721e-12	7.84328e-11	[8, 9, 10]	Group61	16.6667	2	[Impdh2, LOC101838863]
GO:0051126	negative regulation of actin nucleation	GO_BiologicalProcess-EBI-UniProt-GOA_21.10.2020_00h00	0.000901849	0.109124	1.30721e-12	7.84328e-11	[7, 8, 9, 10, 12]	Group61	33.3333	2	[Coro1a, Coro1b]
GO:0051235	maintenance of location	GO_BiologicalProcess-EBI-UniProt-GOA_21.10.2020_00h00	0.0198199	0.495498	5.17157e-13	3.20637e-11	[2, 3]	Group62	4.10959	3	[Apoe, Gsn, Tmsb4x]
GO:0001891	phagocytic cup	GO_CellularComponent-EBI-UniProt-GOA_21.10.2020_00h00	0.00125609	0.139426	5.17157e-13	3.20637e-11	[2, 4]	Group62	28.5714	2	[Anxa1, Coro1a]
GO:0016328	lateral plasma membrane	GO_CellularComponent-EBI-UniProt-GOA_21.10.2020_00h00	0.0216952	0.4556	5.17157e-13	3.20637e-11	[2, 4]	Group62	6.89655	2	[Anxa1, Iqgap1]
GO:0051014	actin filament severing	GO_BiologicalProcess-EBI-UniProt-GOA_21.10.2020_00h00	0.000604345	0.0767519	5.17157e-13	3.20637e-11	[3]	Group62	40	2	[Dstn, Gsn]
GO:0051651	maintenance of location in cell	GO_BiologicalProcess-EBI-UniProt-GOA_21.10.2020_00h00	0.00303673	0.252049	5.17157e-13	3.20637e-11	[2, 3, 4]	Group62	8.10811	3	[Apoe, Gsn, Tmsb4x]
GO:0090066	regulation of anatomical structure size	GO_BiologicalProcess-EBI-UniProt-GOA_21.10.2020_00h00	2.28975e-07	5.12903e-05	5.17157e-13	3.20637e-11	[3]	Group62	5.28634	12	[Apoe, Arpc2, Arpc5, Cfl1, Coro1a, Coro1b, Dpysl2, Dstn, Fga, Fgg, Gsn, Tmsb4x]
GO:0090132	epithelium migration	GO_BiologicalProcess-EBI-UniProt-GOA_21.10.2020_00h00	0.0231269	0.462539	5.17157e-13	3.20637e-11	[3]	Group62	6.66667	2	[Coro1b, LOC101834032]
GO:0001776	leukocyte homeostasis	GO_BiologicalProcess-EBI-UniProt-GOA_21.10.2020_00h00	0.0231269	0.462539	5.17157e-13	3.20637e-11	[2, 5]	Group62	6.66667	2	[Anxa1, Coro1a]
GO:0005938	cell cortex	GO_CellularComponent-EBI-UniProt-GOA_21.10.2020_00h00	9.70898e-05	0.0165053	5.17157e-13	3.20637e-11	[3, 4]	Group62	6.38298	6	[Cfl1, Coro1a, Dstn, Fga, Gsn, Iqgap1]
GO:0016528	sarcoplasm	GO_CellularComponent-EBI-UniProt-GOA_21.10.2020_00h00	0.0127925	0.473324	5.17157e-13	3.20637e-11	[3, 4]	Group62	9.09091	2	[Gsn, Xdh]
GO:0019897	extrinsic component of plasma membrane	GO_CellularComponent-EBI-UniProt-GOA_21.10.2020_00h00	0.0507466	0.253733	5.17157e-13	3.20637e-11	[3, 4]	Group62	4.34783	2	[Anxa1, Iqgap1]
GO:0030027	lamellipodium	GO_CellularComponent-EBI-UniProt-GOA_21.10.2020_00h00	3.70941e-07	8.19779e-05	5.17157e-13	3.20637e-11	[3, 4]	Group62	9.30233	8	[Arpc2, Arpc5, Cfl1, Coro1a, Coro1b, Gsn, Ilk, LOC101834032]
GO:0045185	maintenance of protein location	GO_BiologicalProcess-EBI-UniProt-GOA_21.10.2020_00h00	0.0412315	0.412315	5.17157e-13	3.20637e-11	[3, 4]	Group62	4.87805	2	[Gsn, Tmsb4x]
GO:0050900	leukocyte migration	GO_BiologicalProcess-EBI-UniProt-GOA_21.10.2020_00h00	0.00553697	0.348829	5.17157e-13	3.20637e-11	[2, 4, 5]	Group62	4.44444	4	[Anxa1, Coro1a, Lgals3, Ppib]
GO:0006909	phagocytosis	GO_BiologicalProcess-EBI-UniProt-GOA_21.10.2020_00h00	0.0063492	0.368254	5.17157e-13	3.20637e-11	[3, 5]	Group62	6.25	3	[Anxa1, Coro1a, Gsn]
GO:0030055	cell-substrate junction	GO_CellularComponent-EBI-UniProt-GOA_21.10.2020_00h00	2.32169e-05	0.00436477	5.17157e-13	3.20637e-11	[4]	Group62	8.21918	6	[Arpc2, Gsn, Ilk, Iqgap1, LOC101834032, Pgm5]
GO:0031648	protein destabilization	GO_BiologicalProcess-EBI-UniProt-GOA_21.10.2020_00h00	0.0176343	0.52903	5.17157e-13	3.20637e-11	[4]	Group62	7.69231	2	[Gsn, Vps35]
GO:0032507	maintenance of protein location in cell	GO_BiologicalProcess-EBI-UniProt-GOA_21.10.2020_00h00	0.0231269	0.462539	5.17157e-13	3.20637e-11	[3, 4, 5]	Group62	6.66667	2	[Gsn, Tmsb4x]
GO:0032535	regulation of cellular component size	GO_BiologicalProcess-EBI-UniProt-GOA_21.10.2020_00h00	7.11916e-06	0.00145231	5.17157e-13	3.20637e-11	[4]	Group62	5.35714	9	[Arpc2, Arpc5, Cfl1, Coro1a, Coro1b, Dpysl2, Dstn, Gsn, Tmsb4x]
GO:0032970	regulation of actin filament-based process	GO_BiologicalProcess-EBI-UniProt-GOA_21.10.2020_00h00	1.54703e-05	0.00301671	5.17157e-13	3.20637e-11	[4]	Group62	4.86486	9	[Arpc2, Arpc5, Cfl1, Coro1a, Coro1b, Dstn, Gsn, LOC101834032, Tmsb4x]
GO:0036119	response to platelet-derived growth factor	GO_BiologicalProcess-EBI-UniProt-GOA_21.10.2020_00h00	0.00384732	0.296244	5.17157e-13	3.20637e-11	[3, 5]	Group62	16.6667	2	[Coro1b, Iqgap1]
GO:0097435	supramolecular fiber organization	GO_BiologicalProcess-EBI-UniProt-GOA_21.10.2020_00h00	5.67865e-10	1.34584e-07	5.17157e-13	3.20637e-11	[4]	Group62	7	14	[Anxa2, Arpc2, Arpc5, Cfl1, Coro1a, Coro1b, Dstn, Gsn, Hsp90b1, Kpnb1, Mfap4, Prkar1a, Tmsb4x, Tppp3]
GO:0001667	ameboidal-type cell migration	GO_BiologicalProcess-EBI-UniProt-GOA_21.10.2020_00h00	0.000169129	0.0265532	5.17157e-13	3.20637e-11	[4, 5]	Group62	7.57576	5	[Cfl1, Coro1b, Ilk, Iqgap1, LOC101834032]
GO:0005885	Arp2/3 protein complex	GO_CellularComponent-EBI-UniProt-GOA_21.10.2020_00h00	0.00265032	0.235878	5.17157e-13	3.20637e-11	[2, 7]	Group62	20	2	[Arpc2, Arpc5]
GO:0008360	regulation of cell shape	GO_BiologicalProcess-EBI-UniProt-GOA_21.10.2020_00h00	0.0527359	0.210944	5.17157e-13	3.20637e-11	[3, 6]	Group62	4.25532	2	[Anxa1, Coro1a]
GO:0030036	actin cytoskeleton organization	GO_BiologicalProcess-EBI-UniProt-GOA_21.10.2020_00h00	2.46332e-06	0.000519761	5.17157e-13	3.20637e-11	[3, 6]	Group62	4.68085	11	[Anxa1, Arpc2, Arpc5, Cfl1, Coro1a, Coro1b, Dstn, Gsn, Hsp90b1, Prkar1a, Tmsb4x]
GO:0032432	actin filament bundle	GO_CellularComponent-EBI-UniProt-GOA_21.10.2020_00h00	0.000298021	0.043213	5.17157e-13	3.20637e-11	[2, 7]	Group62	17.6471	3	[Coro1b, LOC101834032, Pgm5]
GO:0042641	actomyosin	GO_CellularComponent-EBI-UniProt-GOA_21.10.2020_00h00	0.000355575	0.0501361	5.17157e-13	3.20637e-11	[2, 7]	Group62	16.6667	3	[Coro1b, LOC101834032, Pgm5]
GO:0048525	negative regulation of viral process	GO_BiologicalProcess-EBI-UniProt-GOA_21.10.2020_00h00	0.0216952	0.4556	5.17157e-13	3.20637e-11	[4, 5]	Group62	6.89655	2	[Gsn, Tardbp]
GO:0051051	negative regulation of transport	GO_BiologicalProcess-EBI-UniProt-GOA_21.10.2020_00h00	0.000378055	0.0525496	5.17157e-13	3.20637e-11	[4, 5]	Group62	4.14201	7	[Anxa1, Apoe, Coro1a, Erp29, Lgals3, Vps35, Ywhae]
GO:0060326	cell chemotaxis	GO_BiologicalProcess-EBI-UniProt-GOA_21.10.2020_00h00	9.14753e-05	0.0156423	5.17157e-13	3.20637e-11	[4, 5]	Group62	6.45161	6	[Anxa1, Coro1a, Coro1b, Hmgb2, Lgals3, Ppib]
GO:0030595	leukocyte chemotaxis	GO_BiologicalProcess-EBI-UniProt-GOA_21.10.2020_00h00	0.000684891	0.0849265	5.17157e-13	3.20637e-11	[3, 5, 6]	Group62	7.84314	4	[Anxa1, Coro1a, Lgals3, Ppib]
GO:0005925	focal adhesion	GO_CellularComponent-EBI-UniProt-GOA_21.10.2020_00h00	1.97847e-05	0.00375909	5.17157e-13	3.20637e-11	[5]	Group62	8.4507	6	[Arpc2, Gsn, Ilk, Iqgap1, LOC101834032, Pgm5]
GO:0010631	epithelial cell migration	GO_BiologicalProcess-EBI-UniProt-GOA_21.10.2020_00h00	0.0231269	0.462539	5.17157e-13	3.20637e-11	[4, 5, 6]	Group62	6.66667	2	[Coro1b, LOC101834032]
GO:0022604	regulation of cell morphogenesis	GO_BiologicalProcess-EBI-UniProt-GOA_21.10.2020_00h00	0.00621419	0.366637	5.17157e-13	3.20637e-11	[5]	Group62	4.30108	4	[Anxa1, Arpc2, Coro1a, Coro1b]
GO:0030863	cortical cytoskeleton	GO_CellularComponent-EBI-UniProt-GOA_21.10.2020_00h00	8.61206e-06	0.00173964	5.17157e-13	3.20637e-11	[4, 5, 6]	Group62	13.8889	5	[Cfl1, Coro1a, Dstn, Gsn, Iqgap1]
GO:0032411	positive regulation of transporter activity	GO_BiologicalProcess-EBI-UniProt-GOA_21.10.2020_00h00	0.0261033	0.469859	5.17157e-13	3.20637e-11	[4, 5, 6]	Group62	6.25	2	[Glrx, Tmsb4x]
GO:0032984	protein-containing complex disassembly	GO_BiologicalProcess-EBI-UniProt-GOA_21.10.2020_00h00	0.0430751	0.387676	5.17157e-13	3.20637e-11	[5]	Group62	4.7619	2	[Cfl1, Dstn]
GO:0036120	cellular response to platelet-derived growth factor stimulus	GO_BiologicalProcess-EBI-UniProt-GOA_21.10.2020_00h00	0.00322264	0.264257	5.17157e-13	3.20637e-11	[4, 6]	Group62	18.1818	2	[Coro1b, Iqgap1]
GO:0043244	regulation of protein-containing complex disassembly	GO_BiologicalProcess-EBI-UniProt-GOA_21.10.2020_00h00	0.0107021	0.438787	5.17157e-13	3.20637e-11	[5]	Group62	5.17241	3	[Cfl1, Dstn, Gsn]
GO:0043254	regulation of protein-containing complex assembly	GO_BiologicalProcess-EBI-UniProt-GOA_21.10.2020_00h00	1.99466e-05	0.00376991	5.17157e-13	3.20637e-11	[5]	Group62	4.71204	9	[Apoe, Arpc2, Arpc5, Coro1a, Coro1b, Gsn, Lgals3, Tmsb4x, Vps35]
GO:0051130	positive regulation of cellular component organization	GO_BiologicalProcess-EBI-UniProt-GOA_21.10.2020_00h00	7.72844e-10	1.82391e-07	5.17157e-13	3.20637e-11	[5]	Group62	4.50237	19	[Anxa1, Anxa2, Apoe, Arpc2, Arpc5, Cct4, Cct5, Cct7, Cct8, Cdc37, Cfl1, Coro1b, Dstn, Gsn, Hnrnpa1, LOC101834032, Lgals3, Vps35, Wdr61]
GO:0051592	response to calcium ion	GO_BiologicalProcess-EBI-UniProt-GOA_21.10.2020_00h00	0.00353125	0.278969	5.17157e-13	3.20637e-11	[5]	Group62	7.69231	3	[Fga, Fgg, Iqgap1]
GO:0070663	regulation of leukocyte proliferation	GO_BiologicalProcess-EBI-UniProt-GOA_21.10.2020_00h00	0.00694438	0.374997	5.17157e-13	3.20637e-11	[5]	Group62	4.16667	4	[Anxa1, Coro1a, Lgals3, Prkar1a]
GO:1902903	regulation of supramolecular fiber organization	GO_BiologicalProcess-EBI-UniProt-GOA_21.10.2020_00h00	1.08493e-06	0.000232174	5.17157e-13	3.20637e-11	[5]	Group62	5.78035	10	[Apoe, Arpc2, Arpc5, Cfl1, Coro1a, Coro1b, Dstn, Gsn, LOC101834032, Tmsb4x]
GO:0007015	actin filament organization	GO_BiologicalProcess-EBI-UniProt-GOA_21.10.2020_00h00	1.8941e-07	4.26172e-05	5.17157e-13	3.20637e-11	[4, 5, 7]	Group62	8.25688	9	[Arpc2, Arpc5, Cfl1, Coro1a, Coro1b, Dstn, Gsn, Hsp90b1, Tmsb4x]
GO:0010761	fibroblast migration	GO_BiologicalProcess-EBI-UniProt-GOA_21.10.2020_00h00	0.00125609	0.139426	5.17157e-13	3.20637e-11	[5, 6]	Group62	28.5714	2	[Ilk, Iqgap1]
GO:0030139	endocytic vesicle	GO_CellularComponent-EBI-UniProt-GOA_21.10.2020_00h00	0.00302397	0.254013	5.17157e-13	3.20637e-11	[4, 5, 6, 7]	Group62	5.26316	4	[Ap2b1, Coro1a, Gsn, Rab11b]
GO:0031338	regulation of vesicle fusion	GO_BiologicalProcess-EBI-UniProt-GOA_21.10.2020_00h00	7.4854e-05	0.0130994	5.17157e-13	3.20637e-11	[5, 6]	Group62	27.2727	3	[Anxa1, Anxa2, Coro1a]
GO:0031532	actin cytoskeleton reorganization	GO_BiologicalProcess-EBI-UniProt-GOA_21.10.2020_00h00	0.0292258	0.496839	5.17157e-13	3.20637e-11	[4, 7]	Group62	5.88235	2	[Anxa1, Gsn]
GO:0034341	response to interferon-gamma	GO_BiologicalProcess-EBI-UniProt-GOA_21.10.2020_00h00	0.0216952	0.4556	5.17157e-13	3.20637e-11	[4, 5, 6, 7]	Group62	6.89655	2	[Gsn, LOC101834868]
GO:0048770	pigment granule	GO_CellularComponent-EBI-UniProt-GOA_21.10.2020_00h00	0.0261033	0.469859	5.17157e-13	3.20637e-11	[4, 5, 6, 7]	Group62	6.25	2	[Erp29, Hsp90b1]
GO:0097517	contractile actin filament bundle	GO_CellularComponent-EBI-UniProt-GOA_21.10.2020_00h00	0.000246844	0.0370266	5.17157e-13	3.20637e-11	[3, 8]	Group62	18.75	3	[Coro1b, LOC101834032, Pgm5]
GO:0001725	stress fiber	GO_CellularComponent-EBI-UniProt-GOA_21.10.2020_00h00	0.000246844	0.0370266	5.17157e-13	3.20637e-11	[3, 4, 8, 9]	Group62	18.75	3	[Coro1b, LOC101834032, Pgm5]
GO:0005200	structural constituent of cytoskeleton	GO_BiologicalProcess-EBI-UniProt-GOA_21.10.2020_00h00	0.0231269	0.462539	5.17157e-13	3.20637e-11	[6]	Group62	6.66667	2	[Arpc2, Arpc5]
GO:0010638	positive regulation of organelle organization	GO_BiologicalProcess-EBI-UniProt-GOA_21.10.2020_00h00	4.36464e-11	1.04315e-08	5.17157e-13	3.20637e-11	[6]	Group62	6.83761	16	[Anxa1, Anxa2, Arpc2, Arpc5, Cct4, Cct5, Cct7, Cct8, Cdc37, Cfl1, Dstn, Gsn, Hnrnpa1, LOC101834032, Vps35, Wdr61]
GO:0015629	actin cytoskeleton	GO_CellularComponent-EBI-UniProt-GOA_21.10.2020_00h00	1.55232e-07	3.50824e-05	5.17157e-13	3.20637e-11	[6]	Group62	5.47945	12	[Anxa1, Arpc2, Arpc5, Cfl1, Coro1a, Coro1b, Dstn, Gsn, Iqgap1, LOC101834032, Pgm5, Vcl]
GO:0022409	positive regulation of cell-cell adhesion	GO_BiologicalProcess-EBI-UniProt-GOA_21.10.2020_00h00	0.00183169	0.183169	5.17157e-13	3.20637e-11	[6]	Group62	4.5045	5	[Anxa1, Coro1a, Fga, Fgg, LOC101834868]
GO:0030864	cortical actin cytoskeleton	GO_CellularComponent-EBI-UniProt-GOA_21.10.2020_00h00	3.38063e-06	0.000703172	5.17157e-13	3.20637e-11	[5, 6, 7]	Group62	16.6667	5	[Cfl1, Coro1a, Dstn, Gsn, Iqgap1]
GO:0031333	negative regulation of protein-containing complex assembly	GO_BiologicalProcess-EBI-UniProt-GOA_21.10.2020_00h00	0.0191128	0.496932	5.17157e-13	3.20637e-11	[6]	Group62	4.16667	3	[Gsn, Tmsb4x, Vps35]
GO:0031334	positive regulation of protein-containing complex assembly	GO_BiologicalProcess-EBI-UniProt-GOA_21.10.2020_00h00	0.00621419	0.366637	5.17157e-13	3.20637e-11	[6]	Group62	4.30108	4	[Arpc2, Arpc5, Gsn, Lgals3]
GO:0032271	regulation of protein polymerization	GO_BiologicalProcess-EBI-UniProt-GOA_21.10.2020_00h00	0.000322028	0.0463721	5.17157e-13	3.20637e-11	[6]	Group62	5.12821	6	[Arpc2, Arpc5, Coro1a, Coro1b, Gsn, Tmsb4x]
GO:0032677	regulation of interleukin-8 production	GO_BiologicalProcess-EBI-UniProt-GOA_21.10.2020_00h00	0.0261033	0.469859	5.17157e-13	3.20637e-11	[5, 7]	Group62	6.25	2	[Anxa1, Tmsb4x]
GO:0032944	regulation of mononuclear cell proliferation	GO_BiologicalProcess-EBI-UniProt-GOA_21.10.2020_00h00	0.00598265	0.370924	5.17157e-13	3.20637e-11	[6]	Group62	4.34783	4	[Anxa1, Coro1a, Lgals3, Prkar1a]
GO:0032956	regulation of actin cytoskeleton organization	GO_BiologicalProcess-EBI-UniProt-GOA_21.10.2020_00h00	8.21739e-06	0.00166813	5.17157e-13	3.20637e-11	[5, 7]	Group62	5.26316	9	[Arpc2, Arpc5, Cfl1, Coro1a, Coro1b, Dstn, Gsn, LOC101834032, Tmsb4x]
GO:0033209	tumor necrosis factor-mediated signaling pathway	GO_BiologicalProcess-EBI-UniProt-GOA_21.10.2020_00h00	0.0189482	0.511602	5.17157e-13	3.20637e-11	[5, 6, 7]	Group62	7.40741	2	[Ilk, Tmsb4x]
GO:0043243	positive regulation of protein-containing complex disassembly	GO_BiologicalProcess-EBI-UniProt-GOA_21.10.2020_00h00	0.00864824	0.415115	5.17157e-13	3.20637e-11	[6]	Group62	11.1111	2	[Cfl1, Dstn]
GO:0043542	endothelial cell migration	GO_BiologicalProcess-EBI-UniProt-GOA_21.10.2020_00h00	0.0139395	0.487881	5.17157e-13	3.20637e-11	[5, 6, 7]	Group62	8.69565	2	[Coro1b, LOC101834032]
GO:0043624	cellular protein complex disassembly	GO_BiologicalProcess-EBI-UniProt-GOA_21.10.2020_00h00	0.0127925	0.473324	5.17157e-13	3.20637e-11	[6]	Group62	9.09091	2	[Cfl1, Dstn]
GO:1901879	regulation of protein depolymerization	GO_BiologicalProcess-EBI-UniProt-GOA_21.10.2020_00h00	0.00497365	0.338208	5.17157e-13	3.20637e-11	[6]	Group62	6.81818	3	[Cfl1, Dstn, Gsn]
GO:1902904	negative regulation of supramolecular fiber organization	GO_BiologicalProcess-EBI-UniProt-GOA_21.10.2020_00h00	0.0028821	0.247861	5.17157e-13	3.20637e-11	[6]	Group62	5.33333	4	[Coro1a, Coro1b, Gsn, Tmsb4x]
GO:1902905	positive regulation of supramolecular fiber organization	GO_BiologicalProcess-EBI-UniProt-GOA_21.10.2020_00h00	5.16699e-05	0.00919724	5.17157e-13	3.20637e-11	[6]	Group62	7.14286	6	[Arpc2, Arpc5, Cfl1, Dstn, Gsn, LOC101834032]
GO:0008154	actin polymerization or depolymerization	GO_BiologicalProcess-EBI-UniProt-GOA_21.10.2020_00h00	3.43063e-05	0.00634667	5.17157e-13	3.20637e-11	[5, 6, 8]	Group62	16.6667	4	[Arpc2, Cfl1, Dstn, Gsn]
GO:0030832	regulation of actin filament length	GO_BiologicalProcess-EBI-UniProt-GOA_21.10.2020_00h00	1.84951e-06	0.000392097	5.17157e-13	3.20637e-11	[5, 6, 8]	Group62	7.54717	8	[Arpc2, Arpc5, Cfl1, Coro1a, Coro1b, Dstn, Gsn, Tmsb4x]
GO:0061572	actin filament bundle organization	GO_BiologicalProcess-EBI-UniProt-GOA_21.10.2020_00h00	0.0189482	0.511602	5.17157e-13	3.20637e-11	[5, 6, 8]	Group62	7.40741	2	[Coro1b, Hsp90b1]
GO:0005884	actin filament	GO_CellularComponent-EBI-UniProt-GOA_21.10.2020_00h00	0.00181804	0.183622	5.17157e-13	3.20637e-11	[6, 7]	Group62	9.67742	3	[Anxa1, Coro1a, Coro1b]
GO:0032414	positive regulation of ion transmembrane transporter activity	GO_BiologicalProcess-EBI-UniProt-GOA_21.10.2020_00h00	0.0216952	0.4556	5.17157e-13	3.20637e-11	[5, 6, 7, 8]	Group62	6.89655	2	[Glrx, Tmsb4x]
GO:0034767	positive regulation of ion transmembrane transport	GO_BiologicalProcess-EBI-UniProt-GOA_21.10.2020_00h00	0.0588666	0.0588666	5.17157e-13	3.20637e-11	[6, 7]	Group62	4	2	[Glrx, Tmsb4x]
GO:0042470	melanosome	GO_CellularComponent-EBI-UniProt-GOA_21.10.2020_00h00	0.0261033	0.469859	5.17157e-13	3.20637e-11	[5, 6, 7, 8]	Group62	6.25	2	[Erp29, Hsp90b1]
GO:0045335	phagocytic vesicle	GO_CellularComponent-EBI-UniProt-GOA_21.10.2020_00h00	0.00598631	0.365165	5.17157e-13	3.20637e-11	[5, 6, 7, 8]	Group62	6.38298	3	[Coro1a, Gsn, Rab11b]
GO:0050670	regulation of lymphocyte proliferation	GO_BiologicalProcess-EBI-UniProt-GOA_21.10.2020_00h00	0.00553697	0.348829	5.17157e-13	3.20637e-11	[6, 7]	Group62	4.44444	4	[Anxa1, Coro1a, Lgals3, Prkar1a]
GO:0071346	cellular response to interferon-gamma	GO_BiologicalProcess-EBI-UniProt-GOA_21.10.2020_00h00	0.0127925	0.473324	5.17157e-13	3.20637e-11	[5, 6, 7, 8]	Group62	9.09091	2	[Gsn, LOC101834868]
GO:1901222	regulation of NIK/NF-kappaB signaling	GO_BiologicalProcess-EBI-UniProt-GOA_21.10.2020_00h00	0.0324893	0.48734	5.17157e-13	3.20637e-11	[6, 7]	Group62	5.55556	2	[Ilk, Tmsb4x]
GO:0051017	actin filament bundle assembly	GO_BiologicalProcess-EBI-UniProt-GOA_21.10.2020_00h00	0.0176343	0.52903	5.17157e-13	3.20637e-11	[5, 6, 7, 9]	Group62	7.69231	2	[Coro1b, Hsp90b1]
GO:0032272	negative regulation of protein polymerization	GO_BiologicalProcess-EBI-UniProt-GOA_21.10.2020_00h00	0.0468525	0.327968	5.17157e-13	3.20637e-11	[7]	Group62	4.54545	2	[Gsn, Tmsb4x]
GO:0032273	positive regulation of protein polymerization	GO_BiologicalProcess-EBI-UniProt-GOA_21.10.2020_00h00	0.0102062	0.438867	5.17157e-13	3.20637e-11	[7]	Group62	5.26316	3	[Arpc2, Arpc5, Gsn]
GO:0032717	negative regulation of interleukin-8 production	GO_BiologicalProcess-EBI-UniProt-GOA_21.10.2020_00h00	0.000901849	0.109124	5.17157e-13	3.20637e-11	[6, 8]	Group62	33.3333	2	[Anxa1, Tmsb4x]
GO:0038127	ERBB signaling pathway	GO_BiologicalProcess-EBI-UniProt-GOA_21.10.2020_00h00	0.0163611	0.507194	5.17157e-13	3.20637e-11	[6, 7, 8]	Group62	8	2	[Iqgap1, Mvp]
GO:0051258	protein polymerization	GO_BiologicalProcess-EBI-UniProt-GOA_21.10.2020_00h00	4.00547e-06	0.000829133	5.17157e-13	3.20637e-11	[7]	Group62	16.129	5	[Arpc2, Fga, Fgg, Gsn, Tppp3]
GO:0051261	protein depolymerization	GO_BiologicalProcess-EBI-UniProt-GOA_21.10.2020_00h00	0.00685285	0.376907	5.17157e-13	3.20637e-11	[7]	Group62	12.5	2	[Cfl1, Dstn]
GO:0051494	negative regulation of cytoskeleton organization	GO_BiologicalProcess-EBI-UniProt-GOA_21.10.2020_00h00	0.0028821	0.247861	5.17157e-13	3.20637e-11	[7]	Group62	5.33333	4	[Coro1a, Coro1b, Gsn, Tmsb4x]
GO:0051495	positive regulation of cytoskeleton organization	GO_BiologicalProcess-EBI-UniProt-GOA_21.10.2020_00h00	8.10217e-05	0.0140168	5.17157e-13	3.20637e-11	[7]	Group62	6.59341	6	[Arpc2, Arpc5, Cfl1, Dstn, Gsn, LOC101834032]
GO:0110053	regulation of actin filament organization	GO_BiologicalProcess-EBI-UniProt-GOA_21.10.2020_00h00	1.32369e-06	0.000281947	5.17157e-13	3.20637e-11	[6, 8]	Group62	6.56934	9	[Arpc2, Arpc5, Cfl1, Coro1a, Coro1b, Dstn, Gsn, LOC101834032, Tmsb4x]
GO:1901881	positive regulation of protein depolymerization	GO_BiologicalProcess-EBI-UniProt-GOA_21.10.2020_00h00	0.00166617	0.173282	5.17157e-13	3.20637e-11	[7]	Group62	25	2	[Cfl1, Dstn]
GO:1902743	regulation of lamellipodium organization	GO_BiologicalProcess-EBI-UniProt-GOA_21.10.2020_00h00	0.00772683	0.394068	5.17157e-13	3.20637e-11	[7]	Group62	11.7647	2	[Arpc2, Coro1b]
GO:1904035	regulation of epithelial cell apoptotic process	GO_BiologicalProcess-EBI-UniProt-GOA_21.10.2020_00h00	0.00303673	0.252049	5.17157e-13	3.20637e-11	[7]	Group62	8.10811	3	[Fga, Fgg, Gsn]
GO:2001026	regulation of endothelial cell chemotaxis	GO_BiologicalProcess-EBI-UniProt-GOA_21.10.2020_00h00	0.0021312	0.204596	5.17157e-13	3.20637e-11	[5, 6, 8, 9]	Group62	22.2222	2	[Hspb1, Tmsb4x]
GO:0008064	regulation of actin polymerization or depolymerization	GO_BiologicalProcess-EBI-UniProt-GOA_21.10.2020_00h00	1.84951e-06	0.000392097	5.17157e-13	3.20637e-11	[6, 7, 9]	Group62	7.54717	8	[Arpc2, Arpc5, Cfl1, Coro1a, Coro1b, Dstn, Gsn, Tmsb4x]
GO:0030041	actin filament polymerization	GO_BiologicalProcess-EBI-UniProt-GOA_21.10.2020_00h00	0.00322264	0.264257	5.17157e-13	3.20637e-11	[6, 7, 8, 9]	Group62	18.1818	2	[Arpc2, Gsn]
GO:0030042	actin filament depolymerization	GO_BiologicalProcess-EBI-UniProt-GOA_21.10.2020_00h00	0.000901849	0.109124	5.17157e-13	3.20637e-11	[6, 7, 8, 9]	Group62	33.3333	2	[Cfl1, Dstn]
GO:0042129	regulation of T cell proliferation	GO_BiologicalProcess-EBI-UniProt-GOA_21.10.2020_00h00	0.00248393	0.228522	5.17157e-13	3.20637e-11	[7, 8]	Group62	5.55556	4	[Anxa1, Coro1a, Lgals3, Prkar1a]
GO:1902745	positive regulation of lamellipodium organization	GO_BiologicalProcess-EBI-UniProt-GOA_21.10.2020_00h00	0.00452352	0.32117	5.17157e-13	3.20637e-11	[7, 8]	Group62	15.3846	2	[Arpc2, Coro1b]
GO:1904064	positive regulation of cation transmembrane transport	GO_BiologicalProcess-EBI-UniProt-GOA_21.10.2020_00h00	0.0487853	0.292712	5.17157e-13	3.20637e-11	[7, 8]	Group62	4.44444	2	[Glrx, Tmsb4x]
GO:0042989	sequestering of actin monomers	GO_BiologicalProcess-EBI-UniProt-GOA_21.10.2020_00h00	0.000183188	0.0280277	5.17157e-13	3.20637e-11	[4, 5, 6, 8, 9, 10, 12]	Group62	66.6667	2	[Gsn, Tmsb4x]
GO:2001028	positive regulation of endothelial cell chemotaxis	GO_BiologicalProcess-EBI-UniProt-GOA_21.10.2020_00h00	0.000901849	0.109124	5.17157e-13	3.20637e-11	[6, 7, 9, 10]	Group62	33.3333	2	[Hspb1, Tmsb4x]
GO:0030833	regulation of actin filament polymerization	GO_BiologicalProcess-EBI-UniProt-GOA_21.10.2020_00h00	0.000109141	0.0182265	5.17157e-13	3.20637e-11	[7, 8, 10]	Group62	6.25	6	[Arpc2, Arpc5, Coro1a, Coro1b, Gsn, Tmsb4x]
GO:0030834	regulation of actin filament depolymerization	GO_BiologicalProcess-EBI-UniProt-GOA_21.10.2020_00h00	0.00218163	0.205074	5.17157e-13	3.20637e-11	[7, 8, 10]	Group62	9.09091	3	[Cfl1, Dstn, Gsn]
GO:0045010	actin nucleation	GO_BiologicalProcess-EBI-UniProt-GOA_21.10.2020_00h00	0.000569653	0.0734853	5.17157e-13	3.20637e-11	[5, 6, 8, 9, 10, 12]	Group62	14.2857	3	[Arpc2, Arpc5, Gsn]
GO:0030043	actin filament fragmentation	GO_BiologicalProcess-EBI-UniProt-GOA_21.10.2020_00h00	0.000183188	0.0280277	5.17157e-13	3.20637e-11	[7, 8, 9, 10]	Group62	66.6667	2	[Cfl1, Dstn]
GO:0042102	positive regulation of T cell proliferation	GO_BiologicalProcess-EBI-UniProt-GOA_21.10.2020_00h00	0.0412315	0.412315	5.17157e-13	3.20637e-11	[8, 9]	Group62	4.87805	2	[Anxa1, Coro1a]
GO:0030836	positive regulation of actin filament depolymerization	GO_BiologicalProcess-EBI-UniProt-GOA_21.10.2020_00h00	0.000901849	0.109124	5.17157e-13	3.20637e-11	[7, 8, 9, 11]	Group62	33.3333	2	[Cfl1, Dstn]
GO:0030837	negative regulation of actin filament polymerization	GO_BiologicalProcess-EBI-UniProt-GOA_21.10.2020_00h00	0.0324893	0.48734	5.17157e-13	3.20637e-11	[7, 8, 9, 11]	Group62	5.55556	2	[Gsn, Tmsb4x]
GO:0030838	positive regulation of actin filament polymerization	GO_BiologicalProcess-EBI-UniProt-GOA_21.10.2020_00h00	0.00672495	0.376597	5.17157e-13	3.20637e-11	[7, 8, 9, 11]	Group62	6.12245	3	[Arpc2, Arpc5, Gsn]
GO:0051126	negative regulation of actin nucleation	GO_BiologicalProcess-EBI-UniProt-GOA_21.10.2020_00h00	0.000901849	0.109124	5.17157e-13	3.20637e-11	[7, 8, 9, 10, 12]	Group62	33.3333	2	[Coro1a, Coro1b]
GO:0034314	Arp2/3 complex-mediated actin nucleation	GO_BiologicalProcess-EBI-UniProt-GOA_21.10.2020_00h00	0.00384732	0.296244	5.17157e-13	3.20637e-11	[6, 7, 9, 10, 11, 13]	Group62	16.6667	2	[Arpc2, Arpc5]
GO:0051125	regulation of actin nucleation	GO_BiologicalProcess-EBI-UniProt-GOA_21.10.2020_00h00	0.000201717	0.030661	5.17157e-13	3.20637e-11	[8, 9, 11]	Group62	20	3	[Coro1a, Coro1b, Gsn]
GO:0051702	interaction with symbiont	GO_BiologicalProcess-EBI-UniProt-GOA_21.10.2020_00h00	0.000125077	0.0205126	1.89173e-13	1.19179e-11	[2, 3]	Group63	12.1212	4	[Anxa2, Apoe, Ppib, Tardbp]
GO:0001891	phagocytic cup	GO_CellularComponent-EBI-UniProt-GOA_21.10.2020_00h00	0.00125609	0.139426	1.89173e-13	1.19179e-11	[2, 4]	Group63	28.5714	2	[Anxa1, Coro1a]
GO:0016328	lateral plasma membrane	GO_CellularComponent-EBI-UniProt-GOA_21.10.2020_00h00	0.0216952	0.4556	1.89173e-13	1.19179e-11	[2, 4]	Group63	6.89655	2	[Anxa1, Iqgap1]
GO:0043230	extracellular organelle	GO_CellularComponent-EBI-UniProt-GOA_21.10.2020_00h00	0.0430751	0.387676	1.89173e-13	1.19179e-11	[3]	Group63	4.7619	2	[Anxa1, Anxa2]
GO:0043903	regulation of symbiotic process	GO_BiologicalProcess-EBI-UniProt-GOA_21.10.2020_00h00	0.00274485	0.241547	1.89173e-13	1.19179e-11	[3]	Group63	5.40541	4	[Apoe, Gsn, Ppib, Tardbp]
GO:0050795	regulation of behavior	GO_BiologicalProcess-EBI-UniProt-GOA_21.10.2020_00h00	0.0116892	0.455879	1.89173e-13	1.19179e-11	[3]	Group63	9.52381	2	[Apoe, Vps35]
GO:0050878	regulation of body fluid levels	GO_BiologicalProcess-EBI-UniProt-GOA_21.10.2020_00h00	0.000499403	0.0664206	1.89173e-13	1.19179e-11	[3]	Group63	4.72441	6	[Anxa2, Apoe, Fga, Fgg, Sfn, Xdh]
GO:0051668	localization within membrane	GO_BiologicalProcess-EBI-UniProt-GOA_21.10.2020_00h00	0.0216952	0.4556	1.89173e-13	1.19179e-11	[3]	Group63	6.89655	2	[Apoe, Sar1a]
GO:0051817	modulation of process of other organism involved in symbiotic interaction	GO_BiologicalProcess-EBI-UniProt-GOA_21.10.2020_00h00	0.000140896	0.0228251	1.89173e-13	1.19179e-11	[3]	Group63	11.7647	4	[Anxa2, Apoe, Ppib, Tardbp]
GO:0061077	chaperone-mediated protein folding	GO_BiologicalProcess-EBI-UniProt-GOA_21.10.2020_00h00	0.00864824	0.415115	1.89173e-13	1.19179e-11	[3]	Group63	11.1111	2	[Hspb1, Ppib]
GO:0097006	regulation of plasma lipoprotein particle levels	GO_BiologicalProcess-EBI-UniProt-GOA_21.10.2020_00h00	0.0203021	0.487251	1.89173e-13	1.19179e-11	[3]	Group63	7.14286	2	[Apoe, LOC101832386]
GO:0001776	leukocyte homeostasis	GO_BiologicalProcess-EBI-UniProt-GOA_21.10.2020_00h00	0.0231269	0.462539	1.89173e-13	1.19179e-11	[2, 5]	Group63	6.66667	2	[Anxa1, Coro1a]
GO:0007565	female pregnancy	GO_BiologicalProcess-EBI-UniProt-GOA_21.10.2020_00h00	0.0507466	0.253733	1.89173e-13	1.19179e-11	[3, 4]	Group63	4.34783	2	[Ctsb, Tppp3]
GO:0016528	sarcoplasm	GO_CellularComponent-EBI-UniProt-GOA_21.10.2020_00h00	0.0127925	0.473324	1.89173e-13	1.19179e-11	[3, 4]	Group63	9.09091	2	[Gsn, Xdh]
GO:0019897	extrinsic component of plasma membrane	GO_CellularComponent-EBI-UniProt-GOA_21.10.2020_00h00	0.0507466	0.253733	1.89173e-13	1.19179e-11	[3, 4]	Group63	4.34783	2	[Anxa1, Iqgap1]
GO:0051851	modulation by host of symbiont process	GO_BiologicalProcess-EBI-UniProt-GOA_21.10.2020_00h00	4.05931e-05	0.00742854	1.89173e-13	1.19179e-11	[3, 4]	Group63	16	4	[Anxa2, Apoe, Ppib, Tardbp]
GO:1900046	regulation of hemostasis	GO_BiologicalProcess-EBI-UniProt-GOA_21.10.2020_00h00	0.000110586	0.0183572	1.89173e-13	1.19179e-11	[3, 4]	Group63	12.5	4	[Anxa2, Apoe, Fga, Fgg]
GO:0005905	clathrin-coated pit	GO_CellularComponent-EBI-UniProt-GOA_21.10.2020_00h00	0.0216952	0.4556	1.89173e-13	1.19179e-11	[3, 4, 5]	Group63	6.89655	2	[Ap2b1, Cltc]
GO:0009914	hormone transport	GO_BiologicalProcess-EBI-UniProt-GOA_21.10.2020_00h00	0.0449489	0.359592	1.89173e-13	1.19179e-11	[4]	Group63	4.65116	2	[Rab11b, Ttr]
GO:0019058	viral life cycle	GO_BiologicalProcess-EBI-UniProt-GOA_21.10.2020_00h00	0.0527359	0.210944	1.89173e-13	1.19179e-11	[4]	Group63	4.25532	2	[Apoe, Ctsb]
GO:0031648	protein destabilization	GO_BiologicalProcess-EBI-UniProt-GOA_21.10.2020_00h00	0.0176343	0.52903	1.89173e-13	1.19179e-11	[4]	Group63	7.69231	2	[Gsn, Vps35]
GO:0045056	transcytosis	GO_BiologicalProcess-EBI-UniProt-GOA_21.10.2020_00h00	0.000901849	0.109124	1.89173e-13	1.19179e-11	[3, 5]	Group63	33.3333	2	[Rab11b, Vps35]
GO:0050792	regulation of viral process	GO_BiologicalProcess-EBI-UniProt-GOA_21.10.2020_00h00	0.00180418	0.184026	1.89173e-13	1.19179e-11	[4]	Group63	6.06061	4	[Apoe, Gsn, Ppib, Tardbp]
GO:0050818	regulation of coagulation	GO_BiologicalProcess-EBI-UniProt-GOA_21.10.2020_00h00	0.000140896	0.0228251	1.89173e-13	1.19179e-11	[4]	Group63	11.7647	4	[Anxa2, Apoe, Fga, Fgg]
GO:0051099	positive regulation of binding	GO_BiologicalProcess-EBI-UniProt-GOA_21.10.2020_00h00	0.0177413	0.514498	1.89173e-13	1.19179e-11	[4]	Group63	4.28571	3	[Anxa2, Apoe, Hmgb2]
GO:0060135	maternal process involved in female pregnancy	GO_BiologicalProcess-EBI-UniProt-GOA_21.10.2020_00h00	0.0151292	0.499264	1.89173e-13	1.19179e-11	[3, 4, 5]	Group63	8.33333	2	[Ctsb, Tppp3]
GO:0071827	plasma lipoprotein particle organization	GO_BiologicalProcess-EBI-UniProt-GOA_21.10.2020_00h00	0.0116892	0.455879	1.89173e-13	1.19179e-11	[2, 6]	Group63	9.52381	2	[Apoe, LOC101832386]
GO:0098876	vesicle-mediated transport to the plasma membrane	GO_BiologicalProcess-EBI-UniProt-GOA_21.10.2020_00h00	0.0176343	0.52903	1.89173e-13	1.19179e-11	[3, 5]	Group63	7.69231	2	[Rab11b, Vps35]
GO:0098978	glutamatergic synapse	GO_CellularComponent-EBI-UniProt-GOA_21.10.2020_00h00	0.000680338	0.0850422	1.89173e-13	1.19179e-11	[4]	Group63	5.61798	5	[Apoe, Coro1a, Prkar1a, Rpsa, Vps35]
GO:1902414	protein localization to cell junction	GO_BiologicalProcess-EBI-UniProt-GOA_21.10.2020_00h00	0.0308403	0.493445	1.89173e-13	1.19179e-11	[4]	Group63	5.71429	2	[Hspb1, Vps35]
GO:0006638	neutral lipid metabolic process	GO_BiologicalProcess-EBI-UniProt-GOA_21.10.2020_00h00	0.0376377	0.451653	1.89173e-13	1.19179e-11	[4, 5]	Group63	5.12821	2	[Apoe, LOC101832386]
GO:0008360	regulation of cell shape	GO_BiologicalProcess-EBI-UniProt-GOA_21.10.2020_00h00	0.0527359	0.210944	1.89173e-13	1.19179e-11	[3, 6]	Group63	4.25532	2	[Anxa1, Coro1a]
GO:0030118	clathrin coat	GO_CellularComponent-EBI-UniProt-GOA_21.10.2020_00h00	0.0139395	0.487881	1.89173e-13	1.19179e-11	[4, 5]	Group63	8.69565	2	[Ap2b1, Cltc]
GO:0043112	receptor metabolic process	GO_BiologicalProcess-EBI-UniProt-GOA_21.10.2020_00h00	0.0341724	0.478413	1.89173e-13	1.19179e-11	[4, 5]	Group63	5.40541	2	[Ap2b1, Rab11b]
GO:0044788	modulation by host of viral process	GO_BiologicalProcess-EBI-UniProt-GOA_21.10.2020_00h00	0.00384732	0.296244	1.89173e-13	1.19179e-11	[4, 5]	Group63	16.6667	2	[Apoe, Ppib]
GO:0048524	positive regulation of viral process	GO_BiologicalProcess-EBI-UniProt-GOA_21.10.2020_00h00	0.0308403	0.493445	1.89173e-13	1.19179e-11	[4, 5]	Group63	5.71429	2	[Apoe, Ppib]
GO:0051051	negative regulation of transport	GO_BiologicalProcess-EBI-UniProt-GOA_21.10.2020_00h00	0.000378055	0.0525496	1.89173e-13	1.19179e-11	[4, 5]	Group63	4.14201	7	[Anxa1, Apoe, Coro1a, Erp29, Lgals3, Vps35, Ywhae]
GO:0070062	extracellular exosome	GO_CellularComponent-EBI-UniProt-GOA_21.10.2020_00h00	0.0324893	0.48734	1.89173e-13	1.19179e-11	[3, 4, 5, 6]	Group63	5.55556	2	[Anxa1, Anxa2]
GO:1900047	negative regulation of hemostasis	GO_BiologicalProcess-EBI-UniProt-GOA_21.10.2020_00h00	1.29006e-05	0.00254142	1.89173e-13	1.19179e-11	[4, 5]	Group63	21.0526	4	[Anxa2, Apoe, Fga, Fgg]
GO:1903561	extracellular vesicle	GO_CellularComponent-EBI-UniProt-GOA_21.10.2020_00h00	0.0394189	0.433608	1.89173e-13	1.19179e-11	[4, 5]	Group63	5	2	[Anxa1, Anxa2]
GO:1905954	positive regulation of lipid localization	GO_BiologicalProcess-EBI-UniProt-GOA_21.10.2020_00h00	0.0394189	0.433608	1.89173e-13	1.19179e-11	[4, 5]	Group63	5	2	[Anxa2, Apoe]
GO:0034377	plasma lipoprotein particle assembly	GO_BiologicalProcess-EBI-UniProt-GOA_21.10.2020_00h00	0.00452352	0.32117	1.89173e-13	1.19179e-11	[3, 4, 7]	Group63	15.3846	2	[Apoe, LOC101832386]
GO:0071674	mononuclear cell migration	GO_BiologicalProcess-EBI-UniProt-GOA_21.10.2020_00h00	0.000604345	0.0767519	1.89173e-13	1.19179e-11	[3, 5, 6]	Group63	40	2	[Anxa1, Lgals3]
GO:0030132	clathrin coat of coated pit	GO_CellularComponent-EBI-UniProt-GOA_21.10.2020_00h00	0.00265032	0.235878	1.89173e-13	1.19179e-11	[4, 5, 6]	Group63	20	2	[Ap2b1, Cltc]
GO:0032092	positive regulation of protein binding	GO_BiologicalProcess-EBI-UniProt-GOA_21.10.2020_00h00	0.0341724	0.478413	1.89173e-13	1.19179e-11	[5]	Group63	5.40541	2	[Anxa2, Apoe]
GO:0032102	negative regulation of response to external stimulus	GO_BiologicalProcess-EBI-UniProt-GOA_21.10.2020_00h00	0.000773937	0.0951942	1.89173e-13	1.19179e-11	[5]	Group63	4.34783	6	[Anxa2, Apoe, Coro1b, Fga, Fgg, Vps35]
GO:0032386	regulation of intracellular transport	GO_BiologicalProcess-EBI-UniProt-GOA_21.10.2020_00h00	0.0019054	0.188635	1.89173e-13	1.19179e-11	[5]	Group63	4.46429	5	[Anxa2, Rab11b, Sfn, Tardbp, Ywhae]
GO:0035418	protein localization to synapse	GO_BiologicalProcess-EBI-UniProt-GOA_21.10.2020_00h00	0.0151292	0.499264	1.89173e-13	1.19179e-11	[5]	Group63	8.33333	2	[Hspb1, Vps35]
GO:0050819	negative regulation of coagulation	GO_BiologicalProcess-EBI-UniProt-GOA_21.10.2020_00h00	1.60278e-05	0.00309337	1.89173e-13	1.19179e-11	[5]	Group63	20	4	[Anxa2, Apoe, Fga, Fgg]
GO:0050866	negative regulation of cell activation	GO_BiologicalProcess-EBI-UniProt-GOA_21.10.2020_00h00	0.0212772	0.468099	1.89173e-13	1.19179e-11	[5]	Group63	4	3	[Anxa1, Apoe, Prkar1a]
GO:0071825	protein-lipid complex subunit organization	GO_BiologicalProcess-EBI-UniProt-GOA_21.10.2020_00h00	0.0116892	0.455879	1.89173e-13	1.19179e-11	[5]	Group63	9.52381	2	[Apoe, LOC101832386]
GO:1903034	regulation of response to wounding	GO_BiologicalProcess-EBI-UniProt-GOA_21.10.2020_00h00	0.00014611	0.0235237	1.89173e-13	1.19179e-11	[5]	Group63	7.8125	5	[Anxa1, Anxa2, Apoe, Fga, Fgg]
GO:1990126	retrograde transport, endosome to plasma membrane	GO_BiologicalProcess-EBI-UniProt-GOA_21.10.2020_00h00	0.0021312	0.204596	1.89173e-13	1.19179e-11	[4, 5, 6]	Group63	22.2222	2	[Rab11b, Vps35]
GO:0030193	regulation of blood coagulation	GO_BiologicalProcess-EBI-UniProt-GOA_21.10.2020_00h00	9.73523e-05	0.0164525	1.89173e-13	1.19179e-11	[4, 5, 7]	Group63	12.9032	4	[Anxa2, Apoe, Fga, Fgg]
GO:0001893	maternal placenta development	GO_BiologicalProcess-EBI-UniProt-GOA_21.10.2020_00h00	0.00961628	0.432733	1.89173e-13	1.19179e-11	[3, 4, 5, 6, 7, 8]	Group63	10.5263	2	[Ctsb, Tppp3]
GO:0006639	acylglycerol metabolic process	GO_BiologicalProcess-EBI-UniProt-GOA_21.10.2020_00h00	0.0358887	0.466553	1.89173e-13	1.19179e-11	[5, 6]	Group63	5.26316	2	[Apoe, LOC101832386]
GO:0008637	apoptotic mitochondrial changes	GO_BiologicalProcess-EBI-UniProt-GOA_21.10.2020_00h00	0.0127925	0.473324	1.89173e-13	1.19179e-11	[5, 6]	Group63	9.09091	2	[Sfn, Vps35]
GO:0031532	actin cytoskeleton reorganization	GO_BiologicalProcess-EBI-UniProt-GOA_21.10.2020_00h00	0.0292258	0.496839	1.89173e-13	1.19179e-11	[4, 7]	Group63	5.88235	2	[Anxa1, Gsn]
GO:0032370	positive regulation of lipid transport	GO_BiologicalProcess-EBI-UniProt-GOA_21.10.2020_00h00	0.0261033	0.469859	1.89173e-13	1.19179e-11	[5, 6]	Group63	6.25	2	[Anxa2, Apoe]
GO:0032388	positive regulation of intracellular transport	GO_BiologicalProcess-EBI-UniProt-GOA_21.10.2020_00h00	0.00134636	0.1481	1.89173e-13	1.19179e-11	[5, 6]	Group63	6.55738	4	[Anxa2, Sfn, Tardbp, Ywhae]
GO:0042176	regulation of protein catabolic process	GO_BiologicalProcess-EBI-UniProt-GOA_21.10.2020_00h00	0.00107511	0.124713	1.89173e-13	1.19179e-11	[5, 6]	Group63	4.08163	6	[Anxa2, Apoe, LOC101835445, Psmc4, Psmd14, Vps35]
GO:0044794	positive regulation by host of viral process	GO_BiologicalProcess-EBI-UniProt-GOA_21.10.2020_00h00	0.00125609	0.139426	1.89173e-13	1.19179e-11	[5, 6]	Group63	28.5714	2	[Apoe, Ppib]
GO:0045088	regulation of innate immune response	GO_BiologicalProcess-EBI-UniProt-GOA_21.10.2020_00h00	0.0191128	0.496932	1.89173e-13	1.19179e-11	[5, 6]	Group63	4.16667	3	[Apoe, Cdc37, Hmgb2]
GO:0046631	alpha-beta T cell activation	GO_BiologicalProcess-EBI-UniProt-GOA_21.10.2020_00h00	0.0231269	0.462539	1.89173e-13	1.19179e-11	[5, 6]	Group63	6.66667	2	[Anxa1, Rpl22]
GO:0048770	pigment granule	GO_CellularComponent-EBI-UniProt-GOA_21.10.2020_00h00	0.0261033	0.469859	1.89173e-13	1.19179e-11	[4, 5, 6, 7]	Group63	6.25	2	[Erp29, Hsp90b1]
GO:0051048	negative regulation of secretion	GO_BiologicalProcess-EBI-UniProt-GOA_21.10.2020_00h00	0.0133892	0.482011	1.89173e-13	1.19179e-11	[5, 6]	Group63	4.7619	3	[Anxa1, Apoe, Erp29]
GO:0071383	cellular response to steroid hormone stimulus	GO_BiologicalProcess-EBI-UniProt-GOA_21.10.2020_00h00	0.0394189	0.433608	1.89173e-13	1.19179e-11	[5, 6]	Group63	5	2	[Anxa1, Ddx5]
GO:0099175	regulation of postsynapse organization	GO_BiologicalProcess-EBI-UniProt-GOA_21.10.2020_00h00	0.0176343	0.52903	1.89173e-13	1.19179e-11	[5, 6]	Group63	7.69231	2	[Apoe, Vps35]
GO:1903035	negative regulation of response to wounding	GO_BiologicalProcess-EBI-UniProt-GOA_21.10.2020_00h00	0.000158113	0.0251399	1.89173e-13	1.19179e-11	[5, 6]	Group63	11.4286	4	[Anxa2, Apoe, Fga, Fgg]
GO:1905897	regulation of response to endoplasmic reticulum stress	GO_BiologicalProcess-EBI-UniProt-GOA_21.10.2020_00h00	0.0292258	0.496839	1.89173e-13	1.19179e-11	[5, 6]	Group63	5.88235	2	[Erp29, Hyou1]
GO:2000644	regulation of receptor catabolic process	GO_BiologicalProcess-EBI-UniProt-GOA_21.10.2020_00h00	0.000901849	0.109124	1.89173e-13	1.19179e-11	[5, 6]	Group63	33.3333	2	[Anxa2, Apoe]
GO:0002548	monocyte chemotaxis	GO_BiologicalProcess-EBI-UniProt-GOA_21.10.2020_00h00	0.000604345	0.0767519	1.89173e-13	1.19179e-11	[4, 6, 7]	Group63	40	2	[Anxa1, Lgals3]
GO:0010632	regulation of epithelial cell migration	GO_BiologicalProcess-EBI-UniProt-GOA_21.10.2020_00h00	0.00645162	0.367742	1.89173e-13	1.19179e-11	[4, 6, 7]	Group63	4.25532	4	[Anxa1, Apoe, Hspb1, Tmsb4x]
GO:0048194	Golgi vesicle budding	GO_BiologicalProcess-EBI-UniProt-GOA_21.10.2020_00h00	0.0060271	0.361626	1.89173e-13	1.19179e-11	[4, 6, 7]	Group63	13.3333	2	[Sar1a, Sec13]
GO:0001936	regulation of endothelial cell proliferation	GO_BiologicalProcess-EBI-UniProt-GOA_21.10.2020_00h00	0.00925539	0.425748	1.89173e-13	1.19179e-11	[6]	Group63	5.45455	3	[Apoe, Hmgb2, Xdh]
GO:0030216	keratinocyte differentiation	GO_BiologicalProcess-EBI-UniProt-GOA_21.10.2020_00h00	0.0449489	0.359592	1.89173e-13	1.19179e-11	[5, 6, 7]	Group63	4.65116	2	[Anxa1, Sfn]
GO:0031330	negative regulation of cellular catabolic process	GO_BiologicalProcess-EBI-UniProt-GOA_21.10.2020_00h00	0.0053227	0.340653	1.89173e-13	1.19179e-11	[6]	Group63	4.49438	4	[Anxa2, LOC101835445, Tardbp, Vps35]
GO:0031340	positive regulation of vesicle fusion	GO_BiologicalProcess-EBI-UniProt-GOA_21.10.2020_00h00	0.000901849	0.109124	1.89173e-13	1.19179e-11	[5, 6, 7]	Group63	33.3333	2	[Anxa1, Anxa2]
GO:0032371	regulation of sterol transport	GO_BiologicalProcess-EBI-UniProt-GOA_21.10.2020_00h00	0.0189482	0.511602	1.89173e-13	1.19179e-11	[6]	Group63	7.40741	2	[Anxa2, Apoe]
GO:0032652	regulation of interleukin-1 production	GO_BiologicalProcess-EBI-UniProt-GOA_21.10.2020_00h00	0.0261033	0.469859	1.89173e-13	1.19179e-11	[5, 7]	Group63	6.25	2	[Anxa1, Hspb1]
GO:0032677	regulation of interleukin-8 production	GO_BiologicalProcess-EBI-UniProt-GOA_21.10.2020_00h00	0.0261033	0.469859	1.89173e-13	1.19179e-11	[5, 7]	Group63	6.25	2	[Anxa1, Tmsb4x]
GO:0035924	cellular response to vascular endothelial growth factor stimulus	GO_BiologicalProcess-EBI-UniProt-GOA_21.10.2020_00h00	0.00961628	0.432733	1.89173e-13	1.19179e-11	[6]	Group63	10.5263	2	[Anxa1, Hspb1]
GO:0044070	regulation of anion transport	GO_BiologicalProcess-EBI-UniProt-GOA_21.10.2020_00h00	0.0324893	0.48734	1.89173e-13	1.19179e-11	[6]	Group63	5.55556	2	[Apoe, Rab11b]
GO:0045807	positive regulation of endocytosis	GO_BiologicalProcess-EBI-UniProt-GOA_21.10.2020_00h00	0.0376377	0.451653	1.89173e-13	1.19179e-11	[5, 6, 7]	Group63	5.12821	2	[Anxa2, Apoe]
GO:0046697	decidualization	GO_BiologicalProcess-EBI-UniProt-GOA_21.10.2020_00h00	0.00384732	0.296244	1.89173e-13	1.19179e-11	[3, 4, 5, 6, 7, 8, 9]	Group63	16.6667	2	[Ctsb, Tppp3]
GO:0050680	negative regulation of epithelial cell proliferation	GO_BiologicalProcess-EBI-UniProt-GOA_21.10.2020_00h00	0.0151694	0.485421	1.89173e-13	1.19179e-11	[6]	Group63	4.54545	3	[Apoe, Sfn, Xdh]
GO:0055102	lipase inhibitor activity	GO_BiologicalProcess-EBI-UniProt-GOA_21.10.2020_00h00	0.00166617	0.173282	1.89173e-13	1.19179e-11	[6]	Group63	25	2	[Anxa1, Anxa2]
GO:0061041	regulation of wound healing	GO_BiologicalProcess-EBI-UniProt-GOA_21.10.2020_00h00	4.43267e-05	0.00802314	1.89173e-13	1.19179e-11	[6]	Group63	10	5	[Anxa1, Anxa2, Apoe, Fga, Fgg]
GO:0065005	protein-lipid complex assembly	GO_BiologicalProcess-EBI-UniProt-GOA_21.10.2020_00h00	0.00452352	0.32117	1.89173e-13	1.19179e-11	[6]	Group63	15.3846	2	[Apoe, LOC101832386]
GO:0080171	lytic vacuole organization	GO_BiologicalProcess-EBI-UniProt-GOA_21.10.2020_00h00	0.0292258	0.496839	1.89173e-13	1.19179e-11	[6]	Group63	5.88235	2	[Coro1a, Vps35]
GO:1903531	negative regulation of secretion by cell	GO_BiologicalProcess-EBI-UniProt-GOA_21.10.2020_00h00	0.0117353	0.44594	1.89173e-13	1.19179e-11	[5, 6, 7]	Group63	5	3	[Anxa1, Apoe, Erp29]
GO:2000008	regulation of protein localization to cell surface	GO_BiologicalProcess-EBI-UniProt-GOA_21.10.2020_00h00	0.00525038	0.346525	1.89173e-13	1.19179e-11	[6]	Group63	14.2857	2	[Gpd1l, Rab11b]
GO:2000379	positive regulation of reactive oxygen species metabolic process	GO_BiologicalProcess-EBI-UniProt-GOA_21.10.2020_00h00	0.0358887	0.466553	1.89173e-13	1.19179e-11	[6]	Group63	5.26316	2	[Ddah2, Xdh]
GO:0060840	artery development	GO_BiologicalProcess-EBI-UniProt-GOA_21.10.2020_00h00	0.0567965	0.113593	1.89173e-13	1.19179e-11	[4, 6, 7, 8]	Group63	4.08163	2	[Ap2b1, Apoe]
GO:0002792	negative regulation of peptide secretion	GO_BiologicalProcess-EBI-UniProt-GOA_21.10.2020_00h00	0.0358887	0.466553	1.89173e-13	1.19179e-11	[6, 7]	Group63	5.26316	2	[Apoe, Erp29]
GO:0009062	fatty acid catabolic process	GO_BiologicalProcess-EBI-UniProt-GOA_21.10.2020_00h00	0.0449489	0.359592	1.89173e-13	1.19179e-11	[5, 6, 7, 8]	Group63	4.65116	2	[Acadm, LOC101832386]
GO:0030134	COPII-coated ER to Golgi transport vesicle	GO_CellularComponent-EBI-UniProt-GOA_21.10.2020_00h00	0.0060271	0.361626	1.89173e-13	1.19179e-11	[5, 6, 7, 8]	Group63	13.3333	2	[Sar1a, Sec13]
GO:0030136	clathrin-coated vesicle	GO_CellularComponent-EBI-UniProt-GOA_21.10.2020_00h00	0.0588666	0.0588666	1.89173e-13	1.19179e-11	[5, 6, 7, 8]	Group63	4	2	[Ap2b1, Cltc]
GO:0030195	negative regulation of blood coagulation	GO_BiologicalProcess-EBI-UniProt-GOA_21.10.2020_00h00	1.02469e-05	0.00203914	1.89173e-13	1.19179e-11	[5, 6, 7, 8]	Group63	22.2222	4	[Anxa2, Apoe, Fga, Fgg]
GO:0030666	endocytic vesicle membrane	GO_CellularComponent-EBI-UniProt-GOA_21.10.2020_00h00	0.00961628	0.432733	1.89173e-13	1.19179e-11	[5, 6, 7, 8]	Group63	10.5263	2	[Ap2b1, Coro1a]
GO:0032373	positive regulation of sterol transport	GO_BiologicalProcess-EBI-UniProt-GOA_21.10.2020_00h00	0.00772683	0.394068	1.89173e-13	1.19179e-11	[6, 7]	Group63	11.7647	2	[Anxa2, Apoe]
GO:0042470	melanosome	GO_CellularComponent-EBI-UniProt-GOA_21.10.2020_00h00	0.0261033	0.469859	1.89173e-13	1.19179e-11	[5, 6, 7, 8]	Group63	6.25	2	[Erp29, Hsp90b1]
GO:0061045	negative regulation of wound healing	GO_BiologicalProcess-EBI-UniProt-GOA_21.10.2020_00h00	4.76827e-05	0.00858289	1.89173e-13	1.19179e-11	[6, 7]	Group63	15.3846	4	[Anxa2, Apoe, Fga, Fgg]
GO:0090114	COPII-coated vesicle budding	GO_BiologicalProcess-EBI-UniProt-GOA_21.10.2020_00h00	0.00384732	0.296244	1.89173e-13	1.19179e-11	[5, 6, 7, 8]	Group63	16.6667	2	[Sar1a, Sec13]
GO:0099637	neurotransmitter receptor transport	GO_BiologicalProcess-EBI-UniProt-GOA_21.10.2020_00h00	0.00384732	0.296244	1.89173e-13	1.19179e-11	[5, 6, 7, 8]	Group63	16.6667	2	[Ap2b1, Vps35]
GO:1902950	regulation of dendritic spine maintenance	GO_BiologicalProcess-EBI-UniProt-GOA_21.10.2020_00h00	0.000901849	0.109124	1.89173e-13	1.19179e-11	[6, 7]	Group63	33.3333	2	[Apoe, Vps35]
GO:1903362	regulation of cellular protein catabolic process	GO_BiologicalProcess-EBI-UniProt-GOA_21.10.2020_00h00	0.000115596	0.0190733	1.89173e-13	1.19179e-11	[6, 7]	Group63	6.18557	6	[Anxa2, Apoe, LOC101835445, Psmc4, Psmd14, Vps35]
GO:0010594	regulation of endothelial cell migration	GO_BiologicalProcess-EBI-UniProt-GOA_21.10.2020_00h00	0.00212533	0.206157	1.89173e-13	1.19179e-11	[5, 7, 8]	Group63	5.7971	4	[Anxa1, Apoe, Hspb1, Tmsb4x]
GO:1990266	neutrophil migration	GO_BiologicalProcess-EBI-UniProt-GOA_21.10.2020_00h00	0.0151292	0.499264	1.89173e-13	1.19179e-11	[5, 7, 8]	Group63	8.33333	2	[Lgals3, Ppib]
GO:0001937	negative regulation of endothelial cell proliferation	GO_BiologicalProcess-EBI-UniProt-GOA_21.10.2020_00h00	0.00772683	0.394068	1.89173e-13	1.19179e-11	[7]	Group63	11.7647	2	[Apoe, Xdh]
GO:0002825	regulation of T-helper 1 type immune response	GO_BiologicalProcess-EBI-UniProt-GOA_21.10.2020_00h00	0.00265032	0.235878	1.89173e-13	1.19179e-11	[7]	Group63	20	2	[Anxa1, LOC101834868]
GO:0004859	phospholipase inhibitor activity	GO_BiologicalProcess-EBI-UniProt-GOA_21.10.2020_00h00	0.000604345	0.0767519	1.89173e-13	1.19179e-11	[7]	Group63	40	2	[Anxa1, Anxa2]
GO:0007040	lysosome organization	GO_BiologicalProcess-EBI-UniProt-GOA_21.10.2020_00h00	0.0292258	0.496839	1.89173e-13	1.19179e-11	[7]	Group63	5.88235	2	[Coro1a, Vps35]
GO:0010822	positive regulation of mitochondrion organization	GO_BiologicalProcess-EBI-UniProt-GOA_21.10.2020_00h00	0.0245965	0.467334	1.89173e-13	1.19179e-11	[7]	Group63	6.45161	2	[Cdc37, Vps35]
GO:0012507	ER to Golgi transport vesicle membrane	GO_CellularComponent-EBI-UniProt-GOA_21.10.2020_00h00	0.00452352	0.32117	1.89173e-13	1.19179e-11	[5, 6, 7, 8, 9]	Group63	15.3846	2	[Sar1a, Sec13]
GO:0015908	fatty acid transport	GO_BiologicalProcess-EBI-UniProt-GOA_21.10.2020_00h00	0.00529866	0.344413	1.89173e-13	1.19179e-11	[5, 6, 8, 9]	Group63	6.66667	3	[Anxa1, Apoe, Got2]
GO:0030593	neutrophil chemotaxis	GO_BiologicalProcess-EBI-UniProt-GOA_21.10.2020_00h00	0.00961628	0.432733	1.89173e-13	1.19179e-11	[5, 6, 7, 8, 9]	Group63	10.5263	2	[Lgals3, Ppib]
GO:0032374	regulation of cholesterol transport	GO_BiologicalProcess-EBI-UniProt-GOA_21.10.2020_00h00	0.0189482	0.511602	1.89173e-13	1.19179e-11	[7]	Group63	7.40741	2	[Anxa2, Apoe]
GO:0032717	negative regulation of interleukin-8 production	GO_BiologicalProcess-EBI-UniProt-GOA_21.10.2020_00h00	0.000901849	0.109124	1.89173e-13	1.19179e-11	[6, 8]	Group63	33.3333	2	[Anxa1, Tmsb4x]
GO:0032803	regulation of low-density lipoprotein particle receptor catabolic process	GO_BiologicalProcess-EBI-UniProt-GOA_21.10.2020_00h00	0.000604345	0.0767519	1.89173e-13	1.19179e-11	[6, 7, 8]	Group63	40	2	[Anxa2, Apoe]
GO:0050709	negative regulation of protein secretion	GO_BiologicalProcess-EBI-UniProt-GOA_21.10.2020_00h00	0.0324893	0.48734	1.89173e-13	1.19179e-11	[6, 7, 8]	Group63	5.55556	2	[Apoe, Erp29]
GO:1902806	regulation of cell cycle G1/S phase transition	GO_BiologicalProcess-EBI-UniProt-GOA_21.10.2020_00h00	0.0507466	0.253733	1.89173e-13	1.19179e-11	[7]	Group63	4.34783	2	[Anxa1, Fhl1]
GO:2000106	regulation of leukocyte apoptotic process	GO_BiologicalProcess-EBI-UniProt-GOA_21.10.2020_00h00	0.0245965	0.467334	1.89173e-13	1.19179e-11	[7]	Group63	6.45161	2	[Anxa1, Lgals3]
GO:0015718	monocarboxylic acid transport	GO_BiologicalProcess-EBI-UniProt-GOA_21.10.2020_00h00	0.0212772	0.468099	1.89173e-13	1.19179e-11	[7, 8]	Group63	4	3	[Anxa1, Apoe, Got2]
GO:0030125	clathrin vesicle coat	GO_CellularComponent-EBI-UniProt-GOA_21.10.2020_00h00	0.00452352	0.32117	1.89173e-13	1.19179e-11	[5, 6, 7, 8, 9, 10]	Group63	15.3846	2	[Ap2b1, Cltc]
GO:0030127	COPII vesicle coat	GO_CellularComponent-EBI-UniProt-GOA_21.10.2020_00h00	0.00265032	0.235878	1.89173e-13	1.19179e-11	[5, 6, 7, 8, 9, 10]	Group63	20	2	[Sar1a, Sec13]
GO:0030665	clathrin-coated vesicle membrane	GO_CellularComponent-EBI-UniProt-GOA_21.10.2020_00h00	0.0106302	0.446468	1.89173e-13	1.19179e-11	[6, 7, 8, 9]	Group63	10	2	[Ap2b1, Cltc]
GO:0032376	positive regulation of cholesterol transport	GO_BiologicalProcess-EBI-UniProt-GOA_21.10.2020_00h00	0.00772683	0.394068	1.89173e-13	1.19179e-11	[7, 8]	Group63	11.7647	2	[Anxa2, Apoe]
GO:0046634	regulation of alpha-beta T cell activation	GO_BiologicalProcess-EBI-UniProt-GOA_21.10.2020_00h00	0.0487853	0.292712	1.89173e-13	1.19179e-11	[7, 8]	Group63	4.44444	2	[Anxa1, LOC101834868]
GO:1902235	regulation of endoplasmic reticulum stress-induced intrinsic apoptotic signaling pathway	GO_BiologicalProcess-EBI-UniProt-GOA_21.10.2020_00h00	0.00452352	0.32117	1.89173e-13	1.19179e-11	[6, 7, 8, 9]	Group63	15.3846	2	[Erp29, Hyou1]
GO:1903364	positive regulation of cellular protein catabolic process	GO_BiologicalProcess-EBI-UniProt-GOA_21.10.2020_00h00	0.00751546	0.390804	1.89173e-13	1.19179e-11	[7, 8]	Group63	5.88235	3	[Apoe, Psmc4, Vps35]
GO:2000045	regulation of G1/S transition of mitotic cell cycle	GO_BiologicalProcess-EBI-UniProt-GOA_21.10.2020_00h00	0.0358887	0.466553	1.89173e-13	1.19179e-11	[7, 8]	Group63	5.26316	2	[Anxa1, Fhl1]
GO:0043535	regulation of blood vessel endothelial cell migration	GO_BiologicalProcess-EBI-UniProt-GOA_21.10.2020_00h00	0.000267726	0.0398911	1.89173e-13	1.19179e-11	[6, 8, 9]	Group63	10	4	[Anxa1, Apoe, Hspb1, Tmsb4x]
GO:0015909	long-chain fatty acid transport	GO_BiologicalProcess-EBI-UniProt-GOA_21.10.2020_00h00	0.0308403	0.493445	1.89173e-13	1.19179e-11	[6, 7, 9, 10]	Group63	5.71429	2	[Anxa1, Apoe]
GO:0019834	phospholipase A2 inhibitor activity	GO_BiologicalProcess-EBI-UniProt-GOA_21.10.2020_00h00	6.13792e-05	0.0108641	1.89173e-13	1.19179e-11	[8]	Group63	100	2	[Anxa1, Anxa2]
GO:0001933	negative regulation of protein phosphorylation	GO_BiologicalProcess-EBI-UniProt-GOA_21.10.2020_00h00	0.00043525	0.059194	1.89173e-13	1.19179e-11	[8, 9]	Group63	4.04624	7	[Apoe, Gpd1l, Hspb1, Mvp, Prkar1a, Tardbp, Xdh]
GO:0042102	positive regulation of T cell proliferation	GO_BiologicalProcess-EBI-UniProt-GOA_21.10.2020_00h00	0.0412315	0.412315	1.89173e-13	1.19179e-11	[8, 9]	Group63	4.87805	2	[Anxa1, Coro1a]
GO:0046632	alpha-beta T cell differentiation	GO_BiologicalProcess-EBI-UniProt-GOA_21.10.2020_00h00	0.0176343	0.52903	1.89173e-13	1.19179e-11	[6, 7, 8, 9, 10, 11]	Group63	7.69231	2	[Anxa1, Rpl22]
GO:0046635	positive regulation of alpha-beta T cell activation	GO_BiologicalProcess-EBI-UniProt-GOA_21.10.2020_00h00	0.0231269	0.462539	1.89173e-13	1.19179e-11	[8, 9]	Group63	6.66667	2	[Anxa1, LOC101834868]
GO:0051702	interaction with symbiont	GO_BiologicalProcess-EBI-UniProt-GOA_21.10.2020_00h00	0.000125077	0.0205126	1.04247e-14	6.67182e-13	[2, 3]	Group64	12.1212	4	[Anxa2, Apoe, Ppib, Tardbp]
GO:0098552	side of membrane	GO_CellularComponent-EBI-UniProt-GOA_21.10.2020_00h00	0.000271212	0.0401394	1.04247e-14	6.67182e-13	[2, 3]	Group64	4.375	7	[Anxa1, Ctsb, Fga, Fgg, Iqgap1, LOC101834868, Pgm5]
GO:0001891	phagocytic cup	GO_CellularComponent-EBI-UniProt-GOA_21.10.2020_00h00	0.00125609	0.139426	1.04247e-14	6.67182e-13	[2, 4]	Group64	28.5714	2	[Anxa1, Coro1a]
GO:0002443	leukocyte mediated immunity	GO_BiologicalProcess-EBI-UniProt-GOA_21.10.2020_00h00	0.0112118	0.448471	1.04247e-14	6.67182e-13	[3]	Group64	5.08475	3	[Coro1a, LOC101830930, LOC101834868]
GO:0005577	fibrinogen complex	GO_CellularComponent-EBI-UniProt-GOA_21.10.2020_00h00	0.000604345	0.0767519	1.04247e-14	6.67182e-13	[2, 3, 4]	Group64	40	2	[Fga, Fgg]
GO:0006959	humoral immune response	GO_BiologicalProcess-EBI-UniProt-GOA_21.10.2020_00h00	0.0507466	0.253733	1.04247e-14	6.67182e-13	[3]	Group64	4.34783	2	[Fga, LOC101830930]
GO:0010035	response to inorganic substance	GO_BiologicalProcess-EBI-UniProt-GOA_21.10.2020_00h00	0.00257555	0.234375	1.04247e-14	6.67182e-13	[3]	Group64	4.16667	5	[Aco1, Fga, Fgg, Hnrnpa1, Iqgap1]
GO:0031589	cell-substrate adhesion	GO_BiologicalProcess-EBI-UniProt-GOA_21.10.2020_00h00	0.00347808	0.278247	1.04247e-14	6.67182e-13	[3]	Group64	5.06329	4	[Coro1a, Fga, Fgg, Ilk]
GO:0043230	extracellular organelle	GO_CellularComponent-EBI-UniProt-GOA_21.10.2020_00h00	0.0430751	0.387676	1.04247e-14	6.67182e-13	[3]	Group64	4.7619	2	[Anxa1, Anxa2]
GO:0050795	regulation of behavior	GO_BiologicalProcess-EBI-UniProt-GOA_21.10.2020_00h00	0.0116892	0.455879	1.04247e-14	6.67182e-13	[3]	Group64	9.52381	2	[Apoe, Vps35]
GO:0050878	regulation of body fluid levels	GO_BiologicalProcess-EBI-UniProt-GOA_21.10.2020_00h00	0.000499403	0.0664206	1.04247e-14	6.67182e-13	[3]	Group64	4.72441	6	[Anxa2, Apoe, Fga, Fgg, Sfn, Xdh]
GO:0051817	modulation of process of other organism involved in symbiotic interaction	GO_BiologicalProcess-EBI-UniProt-GOA_21.10.2020_00h00	0.000140896	0.0228251	1.04247e-14	6.67182e-13	[3]	Group64	11.7647	4	[Anxa2, Apoe, Ppib, Tardbp]
GO:0090066	regulation of anatomical structure size	GO_BiologicalProcess-EBI-UniProt-GOA_21.10.2020_00h00	2.28975e-07	5.12903e-05	1.04247e-14	6.67182e-13	[3]	Group64	5.28634	12	[Apoe, Arpc2, Arpc5, Cfl1, Coro1a, Coro1b, Dpysl2, Dstn, Fga, Fgg, Gsn, Tmsb4x]
GO:0001776	leukocyte homeostasis	GO_BiologicalProcess-EBI-UniProt-GOA_21.10.2020_00h00	0.0231269	0.462539	1.04247e-14	6.67182e-13	[2, 5]	Group64	6.66667	2	[Anxa1, Coro1a]
GO:0005938	cell cortex	GO_CellularComponent-EBI-UniProt-GOA_21.10.2020_00h00	9.70898e-05	0.0165053	1.04247e-14	6.67182e-13	[3, 4]	Group64	6.38298	6	[Cfl1, Coro1a, Dstn, Fga, Gsn, Iqgap1]
GO:0009897	external side of plasma membrane	GO_CellularComponent-EBI-UniProt-GOA_21.10.2020_00h00	0.000959071	0.114129	1.04247e-14	6.67182e-13	[3, 4]	Group64	5.20833	5	[Anxa1, Ctsb, Fga, Fgg, LOC101834868]
GO:0051851	modulation by host of symbiont process	GO_BiologicalProcess-EBI-UniProt-GOA_21.10.2020_00h00	4.05931e-05	0.00742854	1.04247e-14	6.67182e-13	[3, 4]	Group64	16	4	[Anxa2, Apoe, Ppib, Tardbp]
GO:1900046	regulation of hemostasis	GO_BiologicalProcess-EBI-UniProt-GOA_21.10.2020_00h00	0.000110586	0.0183572	1.04247e-14	6.67182e-13	[3, 4]	Group64	12.5	4	[Anxa2, Apoe, Fga, Fgg]
GO:0050900	leukocyte migration	GO_BiologicalProcess-EBI-UniProt-GOA_21.10.2020_00h00	0.00553697	0.348829	1.04247e-14	6.67182e-13	[2, 4, 5]	Group64	4.44444	4	[Anxa1, Coro1a, Lgals3, Ppib]
GO:0072376	protein activation cascade	GO_BiologicalProcess-EBI-UniProt-GOA_21.10.2020_00h00	0.000364486	0.051028	1.04247e-14	6.67182e-13	[2, 4, 5]	Group64	50	2	[Fga, Fgg]
GO:0002449	lymphocyte mediated immunity	GO_BiologicalProcess-EBI-UniProt-GOA_21.10.2020_00h00	0.00672495	0.376597	1.04247e-14	6.67182e-13	[4]	Group64	6.12245	3	[Coro1a, LOC101830930, LOC101834868]
GO:0003018	vascular process in circulatory system	GO_BiologicalProcess-EBI-UniProt-GOA_21.10.2020_00h00	0.0212772	0.468099	1.04247e-14	6.67182e-13	[4]	Group64	4	3	[Apoe, Fga, Fgg]
GO:0006909	phagocytosis	GO_BiologicalProcess-EBI-UniProt-GOA_21.10.2020_00h00	0.0063492	0.368254	1.04247e-14	6.67182e-13	[3, 5]	Group64	6.25	3	[Anxa1, Coro1a, Gsn]
GO:0010038	response to metal ion	GO_BiologicalProcess-EBI-UniProt-GOA_21.10.2020_00h00	0.00415283	0.30731	1.04247e-14	6.67182e-13	[4]	Group64	4.81928	4	[Aco1, Fga, Fgg, Iqgap1]
GO:0032880	regulation of protein localization	GO_BiologicalProcess-EBI-UniProt-GOA_21.10.2020_00h00	2.3619e-08	5.55046e-06	1.04247e-14	6.67182e-13	[4]	Group64	4.43213	16	[Apoe, Cct4, Cct5, Cct7, Cct8, Erp29, Fga, Fgg, Gpd1l, Gsn, Lgals3, Rab11b, Sfn, Tardbp, Vps35, Ywhae]
GO:0034109	homotypic cell-cell adhesion	GO_BiologicalProcess-EBI-UniProt-GOA_21.10.2020_00h00	0.0106302	0.446468	1.04247e-14	6.67182e-13	[4]	Group64	10	2	[Fga, Fgg]
GO:0035150	regulation of tube size	GO_BiologicalProcess-EBI-UniProt-GOA_21.10.2020_00h00	0.0107021	0.438787	1.04247e-14	6.67182e-13	[4]	Group64	5.17241	3	[Apoe, Fga, Fgg]
GO:0042383	sarcolemma	GO_CellularComponent-EBI-UniProt-GOA_21.10.2020_00h00	0.000294876	0.0430518	1.04247e-14	6.67182e-13	[4]	Group64	9.7561	4	[Anxa1, Anxa2, Pgm5, Vcl]
GO:0050818	regulation of coagulation	GO_BiologicalProcess-EBI-UniProt-GOA_21.10.2020_00h00	0.000140896	0.0228251	1.04247e-14	6.67182e-13	[4]	Group64	11.7647	4	[Anxa2, Apoe, Fga, Fgg]
GO:0051099	positive regulation of binding	GO_BiologicalProcess-EBI-UniProt-GOA_21.10.2020_00h00	0.0177413	0.514498	1.04247e-14	6.67182e-13	[4]	Group64	4.28571	3	[Anxa2, Apoe, Hmgb2]
GO:0030168	platelet activation	GO_BiologicalProcess-EBI-UniProt-GOA_21.10.2020_00h00	0.0216952	0.4556	1.04247e-14	6.67182e-13	[3, 4, 6]	Group64	6.89655	2	[Fga, Fgg]
GO:0008360	regulation of cell shape	GO_BiologicalProcess-EBI-UniProt-GOA_21.10.2020_00h00	0.0527359	0.210944	1.04247e-14	6.67182e-13	[3, 6]	Group64	4.25532	2	[Anxa1, Coro1a]
GO:0050918	positive chemotaxis	GO_BiologicalProcess-EBI-UniProt-GOA_21.10.2020_00h00	0.000355575	0.0501361	1.04247e-14	6.67182e-13	[4, 5]	Group64	16.6667	3	[Coro1a, Hmgb2, Lgals3]
GO:0051050	positive regulation of transport	GO_BiologicalProcess-EBI-UniProt-GOA_21.10.2020_00h00	2.99297e-07	6.64439e-05	1.04247e-14	6.67182e-13	[4, 5]	Group64	4.26829	14	[Anxa1, Anxa2, Apoe, Fga, Fgg, Fhl1, Glrx, Gpd1l, Lgals3, Sfn, Tardbp, Tmsb4x, Vps35, Ywhae]
GO:0051604	protein maturation	GO_BiologicalProcess-EBI-UniProt-GOA_21.10.2020_00h00	0.00746144	0.395456	1.04247e-14	6.67182e-13	[4, 5]	Group64	4.08163	4	[Fga, Fgg, Glrx3, Prdx4]
GO:0060627	regulation of vesicle-mediated transport	GO_BiologicalProcess-EBI-UniProt-GOA_21.10.2020_00h00	0.000170681	0.0266263	1.04247e-14	6.67182e-13	[4, 5]	Group64	4.0404	8	[Anxa1, Anxa2, Apoe, Coro1a, Fga, Fgg, Lgals3, Rab11b]
GO:0070062	extracellular exosome	GO_CellularComponent-EBI-UniProt-GOA_21.10.2020_00h00	0.0324893	0.48734	1.04247e-14	6.67182e-13	[3, 4, 5, 6]	Group64	5.55556	2	[Anxa1, Anxa2]
GO:0072378	blood coagulation, fibrin clot formation	GO_BiologicalProcess-EBI-UniProt-GOA_21.10.2020_00h00	0.000364486	0.051028	1.04247e-14	6.67182e-13	[3, 4, 5, 6]	Group64	50	2	[Fga, Fgg]
GO:1900047	negative regulation of hemostasis	GO_BiologicalProcess-EBI-UniProt-GOA_21.10.2020_00h00	1.29006e-05	0.00254142	1.04247e-14	6.67182e-13	[4, 5]	Group64	21.0526	4	[Anxa2, Apoe, Fga, Fgg]
GO:1903561	extracellular vesicle	GO_CellularComponent-EBI-UniProt-GOA_21.10.2020_00h00	0.0394189	0.433608	1.04247e-14	6.67182e-13	[4, 5]	Group64	5	2	[Anxa1, Anxa2]
GO:1905954	positive regulation of lipid localization	GO_BiologicalProcess-EBI-UniProt-GOA_21.10.2020_00h00	0.0394189	0.433608	1.04247e-14	6.67182e-13	[4, 5]	Group64	5	2	[Anxa2, Apoe]
GO:0030595	leukocyte chemotaxis	GO_BiologicalProcess-EBI-UniProt-GOA_21.10.2020_00h00	0.000684891	0.0849265	1.04247e-14	6.67182e-13	[3, 5, 6]	Group64	7.84314	4	[Anxa1, Coro1a, Lgals3, Ppib]
GO:0022604	regulation of cell morphogenesis	GO_BiologicalProcess-EBI-UniProt-GOA_21.10.2020_00h00	0.00621419	0.366637	1.04247e-14	6.67182e-13	[5]	Group64	4.30108	4	[Anxa1, Arpc2, Coro1a, Coro1b]
GO:0032092	positive regulation of protein binding	GO_BiologicalProcess-EBI-UniProt-GOA_21.10.2020_00h00	0.0341724	0.478413	1.04247e-14	6.67182e-13	[5]	Group64	5.40541	2	[Anxa2, Apoe]
GO:0032102	negative regulation of response to external stimulus	GO_BiologicalProcess-EBI-UniProt-GOA_21.10.2020_00h00	0.000773937	0.0951942	1.04247e-14	6.67182e-13	[5]	Group64	4.34783	6	[Anxa2, Apoe, Coro1b, Fga, Fgg, Vps35]
GO:0032386	regulation of intracellular transport	GO_BiologicalProcess-EBI-UniProt-GOA_21.10.2020_00h00	0.0019054	0.188635	1.04247e-14	6.67182e-13	[5]	Group64	4.46429	5	[Anxa2, Rab11b, Sfn, Tardbp, Ywhae]
GO:0035296	regulation of tube diameter	GO_BiologicalProcess-EBI-UniProt-GOA_21.10.2020_00h00	0.0107021	0.438787	1.04247e-14	6.67182e-13	[5]	Group64	5.17241	3	[Apoe, Fga, Fgg]
GO:0050819	negative regulation of coagulation	GO_BiologicalProcess-EBI-UniProt-GOA_21.10.2020_00h00	1.60278e-05	0.00309337	1.04247e-14	6.67182e-13	[5]	Group64	20	4	[Anxa2, Apoe, Fga, Fgg]
GO:0050866	negative regulation of cell activation	GO_BiologicalProcess-EBI-UniProt-GOA_21.10.2020_00h00	0.0212772	0.468099	1.04247e-14	6.67182e-13	[5]	Group64	4	3	[Anxa1, Apoe, Prkar1a]
GO:0051592	response to calcium ion	GO_BiologicalProcess-EBI-UniProt-GOA_21.10.2020_00h00	0.00353125	0.278969	1.04247e-14	6.67182e-13	[5]	Group64	7.69231	3	[Fga, Fgg, Iqgap1]
GO:0070201	regulation of establishment of protein localization	GO_BiologicalProcess-EBI-UniProt-GOA_21.10.2020_00h00	5.19293e-07	0.000113725	1.04247e-14	6.67182e-13	[5]	Group64	4.89796	12	[Apoe, Cct4, Cct5, Cct7, Cct8, Erp29, Fga, Fgg, Sfn, Tardbp, Vps35, Ywhae]
GO:0070663	regulation of leukocyte proliferation	GO_BiologicalProcess-EBI-UniProt-GOA_21.10.2020_00h00	0.00694438	0.374997	1.04247e-14	6.67182e-13	[5]	Group64	4.16667	4	[Anxa1, Coro1a, Lgals3, Prkar1a]
GO:1903034	regulation of response to wounding	GO_BiologicalProcess-EBI-UniProt-GOA_21.10.2020_00h00	0.00014611	0.0235237	1.04247e-14	6.67182e-13	[5]	Group64	7.8125	5	[Anxa1, Anxa2, Apoe, Fga, Fgg]
GO:1903522	regulation of blood circulation	GO_BiologicalProcess-EBI-UniProt-GOA_21.10.2020_00h00	0.00452119	0.325526	1.04247e-14	6.67182e-13	[5]	Group64	4.70588	4	[Fga, Fgg, Glrx3, Gpd1l]
GO:1903827	regulation of cellular protein localization	GO_BiologicalProcess-EBI-UniProt-GOA_21.10.2020_00h00	6.41505e-08	1.47546e-05	1.04247e-14	6.67182e-13	[5]	Group64	5.94059	12	[Cct4, Cct5, Cct7, Cct8, Gpd1l, Gsn, Lgals3, Rab11b, Sfn, Tardbp, Vps35, Ywhae]
GO:1904951	positive regulation of establishment of protein localization	GO_BiologicalProcess-EBI-UniProt-GOA_21.10.2020_00h00	6.05374e-08	1.39841e-05	1.04247e-14	6.67182e-13	[4, 6]	Group64	7.87402	10	[Cct4, Cct5, Cct7, Cct8, Fga, Fgg, Sfn, Tardbp, Vps35, Ywhae]
GO:0030193	regulation of blood coagulation	GO_BiologicalProcess-EBI-UniProt-GOA_21.10.2020_00h00	9.73523e-05	0.0164525	1.04247e-14	6.67182e-13	[4, 5, 7]	Group64	12.9032	4	[Anxa2, Apoe, Fga, Fgg]
GO:0070527	platelet aggregation	GO_BiologicalProcess-EBI-UniProt-GOA_21.10.2020_00h00	0.00525038	0.346525	1.04247e-14	6.67182e-13	[4, 5, 7]	Group64	14.2857	2	[Fga, Fgg]
GO:0008637	apoptotic mitochondrial changes	GO_BiologicalProcess-EBI-UniProt-GOA_21.10.2020_00h00	0.0127925	0.473324	1.04247e-14	6.67182e-13	[5, 6]	Group64	9.09091	2	[Sfn, Vps35]
GO:0031338	regulation of vesicle fusion	GO_BiologicalProcess-EBI-UniProt-GOA_21.10.2020_00h00	7.4854e-05	0.0130994	1.04247e-14	6.67182e-13	[5, 6]	Group64	27.2727	3	[Anxa1, Anxa2, Coro1a]
GO:0032370	positive regulation of lipid transport	GO_BiologicalProcess-EBI-UniProt-GOA_21.10.2020_00h00	0.0261033	0.469859	1.04247e-14	6.67182e-13	[5, 6]	Group64	6.25	2	[Anxa2, Apoe]
GO:0032388	positive regulation of intracellular transport	GO_BiologicalProcess-EBI-UniProt-GOA_21.10.2020_00h00	0.00134636	0.1481	1.04247e-14	6.67182e-13	[5, 6]	Group64	6.55738	4	[Anxa2, Sfn, Tardbp, Ywhae]
GO:0042056	chemoattractant activity	GO_BiologicalProcess-EBI-UniProt-GOA_21.10.2020_00h00	0.0060271	0.361626	1.04247e-14	6.67182e-13	[4, 5, 6, 7]	Group64	13.3333	2	[Hmgb2, Lgals3]
GO:0042176	regulation of protein catabolic process	GO_BiologicalProcess-EBI-UniProt-GOA_21.10.2020_00h00	0.00107511	0.124713	1.04247e-14	6.67182e-13	[5, 6]	Group64	4.08163	6	[Anxa2, Apoe, LOC101835445, Psmc4, Psmd14, Vps35]
GO:0051048	negative regulation of secretion	GO_BiologicalProcess-EBI-UniProt-GOA_21.10.2020_00h00	0.0133892	0.482011	1.04247e-14	6.67182e-13	[5, 6]	Group64	4.7619	3	[Anxa1, Apoe, Erp29]
GO:0097746	regulation of blood vessel diameter	GO_BiologicalProcess-EBI-UniProt-GOA_21.10.2020_00h00	0.0107021	0.438787	1.04247e-14	6.67182e-13	[5, 6]	Group64	5.17241	3	[Apoe, Fga, Fgg]
GO:0099175	regulation of postsynapse organization	GO_BiologicalProcess-EBI-UniProt-GOA_21.10.2020_00h00	0.0176343	0.52903	1.04247e-14	6.67182e-13	[5, 6]	Group64	7.69231	2	[Apoe, Vps35]
GO:1903035	negative regulation of response to wounding	GO_BiologicalProcess-EBI-UniProt-GOA_21.10.2020_00h00	0.000158113	0.0251399	1.04247e-14	6.67182e-13	[5, 6]	Group64	11.4286	4	[Anxa2, Apoe, Fga, Fgg]
GO:2000644	regulation of receptor catabolic process	GO_BiologicalProcess-EBI-UniProt-GOA_21.10.2020_00h00	0.000901849	0.109124	1.04247e-14	6.67182e-13	[5, 6]	Group64	33.3333	2	[Anxa2, Apoe]
GO:0010632	regulation of epithelial cell migration	GO_BiologicalProcess-EBI-UniProt-GOA_21.10.2020_00h00	0.00645162	0.367742	1.04247e-14	6.67182e-13	[4, 6, 7]	Group64	4.25532	4	[Anxa1, Apoe, Hspb1, Tmsb4x]
GO:0001936	regulation of endothelial cell proliferation	GO_BiologicalProcess-EBI-UniProt-GOA_21.10.2020_00h00	0.00925539	0.425748	1.04247e-14	6.67182e-13	[6]	Group64	5.45455	3	[Apoe, Hmgb2, Xdh]
GO:0022409	positive regulation of cell-cell adhesion	GO_BiologicalProcess-EBI-UniProt-GOA_21.10.2020_00h00	0.00183169	0.183169	1.04247e-14	6.67182e-13	[6]	Group64	4.5045	5	[Anxa1, Coro1a, Fga, Fgg, LOC101834868]
GO:0031334	positive regulation of protein-containing complex assembly	GO_BiologicalProcess-EBI-UniProt-GOA_21.10.2020_00h00	0.00621419	0.366637	1.04247e-14	6.67182e-13	[6]	Group64	4.30108	4	[Arpc2, Arpc5, Gsn, Lgals3]
GO:0031340	positive regulation of vesicle fusion	GO_BiologicalProcess-EBI-UniProt-GOA_21.10.2020_00h00	0.000901849	0.109124	1.04247e-14	6.67182e-13	[5, 6, 7]	Group64	33.3333	2	[Anxa1, Anxa2]
GO:0032371	regulation of sterol transport	GO_BiologicalProcess-EBI-UniProt-GOA_21.10.2020_00h00	0.0189482	0.511602	1.04247e-14	6.67182e-13	[6]	Group64	7.40741	2	[Anxa2, Apoe]
GO:0032944	regulation of mononuclear cell proliferation	GO_BiologicalProcess-EBI-UniProt-GOA_21.10.2020_00h00	0.00598265	0.370924	1.04247e-14	6.67182e-13	[6]	Group64	4.34783	4	[Anxa1, Coro1a, Lgals3, Prkar1a]
GO:0034114	regulation of heterotypic cell-cell adhesion	GO_BiologicalProcess-EBI-UniProt-GOA_21.10.2020_00h00	0.00685285	0.376907	1.04247e-14	6.67182e-13	[6]	Group64	12.5	2	[Fga, Fgg]
GO:0045807	positive regulation of endocytosis	GO_BiologicalProcess-EBI-UniProt-GOA_21.10.2020_00h00	0.0376377	0.451653	1.04247e-14	6.67182e-13	[5, 6, 7]	Group64	5.12821	2	[Anxa2, Apoe]
GO:0046822	regulation of nucleocytoplasmic transport	GO_BiologicalProcess-EBI-UniProt-GOA_21.10.2020_00h00	0.004661	0.32627	1.04247e-14	6.67182e-13	[6]	Group64	6.97674	3	[Sfn, Tardbp, Ywhae]
GO:0050680	negative regulation of epithelial cell proliferation	GO_BiologicalProcess-EBI-UniProt-GOA_21.10.2020_00h00	0.0151694	0.485421	1.04247e-14	6.67182e-13	[6]	Group64	4.54545	3	[Apoe, Sfn, Xdh]
GO:0051222	positive regulation of protein transport	GO_BiologicalProcess-EBI-UniProt-GOA_21.10.2020_00h00	0.000352769	0.0504459	1.04247e-14	6.67182e-13	[5, 6, 7]	Group64	5.04202	6	[Fga, Fgg, Sfn, Tardbp, Vps35, Ywhae]
GO:0055102	lipase inhibitor activity	GO_BiologicalProcess-EBI-UniProt-GOA_21.10.2020_00h00	0.00166617	0.173282	1.04247e-14	6.67182e-13	[6]	Group64	25	2	[Anxa1, Anxa2]
GO:0061041	regulation of wound healing	GO_BiologicalProcess-EBI-UniProt-GOA_21.10.2020_00h00	4.43267e-05	0.00802314	1.04247e-14	6.67182e-13	[6]	Group64	10	5	[Anxa1, Anxa2, Apoe, Fga, Fgg]
GO:1903531	negative regulation of secretion by cell	GO_BiologicalProcess-EBI-UniProt-GOA_21.10.2020_00h00	0.0117353	0.44594	1.04247e-14	6.67182e-13	[5, 6, 7]	Group64	5	3	[Anxa1, Apoe, Erp29]
GO:2001233	regulation of apoptotic signaling pathway	GO_BiologicalProcess-EBI-UniProt-GOA_21.10.2020_00h00	4.38524e-05	0.00798114	1.04247e-14	6.67182e-13	[5, 6, 7]	Group64	4.90798	8	[Erp29, Fga, Fgg, Hmgb2, Hspb1, Hyou1, LOC101835445, Lgals3]
GO:0008154	actin polymerization or depolymerization	GO_BiologicalProcess-EBI-UniProt-GOA_21.10.2020_00h00	3.43063e-05	0.00634667	1.04247e-14	6.67182e-13	[5, 6, 8]	Group64	16.6667	4	[Arpc2, Cfl1, Dstn, Gsn]
GO:0002793	positive regulation of peptide secretion	GO_BiologicalProcess-EBI-UniProt-GOA_21.10.2020_00h00	0.0191128	0.496932	1.04247e-14	6.67182e-13	[6, 7]	Group64	4.16667	3	[Fga, Fgg, Vps35]
GO:0005884	actin filament	GO_CellularComponent-EBI-UniProt-GOA_21.10.2020_00h00	0.00181804	0.183622	1.04247e-14	6.67182e-13	[6, 7]	Group64	9.67742	3	[Anxa1, Coro1a, Coro1b]
GO:0019229	regulation of vasoconstriction	GO_BiologicalProcess-EBI-UniProt-GOA_21.10.2020_00h00	0.0116892	0.455879	1.04247e-14	6.67182e-13	[6, 7]	Group64	9.52381	2	[Fga, Fgg]
GO:0030195	negative regulation of blood coagulation	GO_BiologicalProcess-EBI-UniProt-GOA_21.10.2020_00h00	1.02469e-05	0.00203914	1.04247e-14	6.67182e-13	[5, 6, 7, 8]	Group64	22.2222	4	[Anxa2, Apoe, Fga, Fgg]
GO:0031638	zymogen activation	GO_BiologicalProcess-EBI-UniProt-GOA_21.10.2020_00h00	0.00961628	0.432733	1.04247e-14	6.67182e-13	[6, 7]	Group64	10.5263	2	[Fga, Fgg]
GO:0032373	positive regulation of sterol transport	GO_BiologicalProcess-EBI-UniProt-GOA_21.10.2020_00h00	0.00772683	0.394068	1.04247e-14	6.67182e-13	[6, 7]	Group64	11.7647	2	[Anxa2, Apoe]
GO:0042177	negative regulation of protein catabolic process	GO_BiologicalProcess-EBI-UniProt-GOA_21.10.2020_00h00	0.00598631	0.365165	1.04247e-14	6.67182e-13	[6, 7]	Group64	6.38298	3	[Anxa2, LOC101835445, Vps35]
GO:0046824	positive regulation of nucleocytoplasmic transport	GO_BiologicalProcess-EBI-UniProt-GOA_21.10.2020_00h00	0.00108213	0.124445	1.04247e-14	6.67182e-13	[6, 7]	Group64	11.5385	3	[Sfn, Tardbp, Ywhae]
GO:0050670	regulation of lymphocyte proliferation	GO_BiologicalProcess-EBI-UniProt-GOA_21.10.2020_00h00	0.00553697	0.348829	1.04247e-14	6.67182e-13	[6, 7]	Group64	4.44444	4	[Anxa1, Coro1a, Lgals3, Prkar1a]
GO:0061045	negative regulation of wound healing	GO_BiologicalProcess-EBI-UniProt-GOA_21.10.2020_00h00	4.76827e-05	0.00858289	1.04247e-14	6.67182e-13	[6, 7]	Group64	15.3846	4	[Anxa2, Apoe, Fga, Fgg]
GO:1902950	regulation of dendritic spine maintenance	GO_BiologicalProcess-EBI-UniProt-GOA_21.10.2020_00h00	0.000901849	0.109124	1.04247e-14	6.67182e-13	[6, 7]	Group64	33.3333	2	[Apoe, Vps35]
GO:1903362	regulation of cellular protein catabolic process	GO_BiologicalProcess-EBI-UniProt-GOA_21.10.2020_00h00	0.000115596	0.0190733	1.04247e-14	6.67182e-13	[6, 7]	Group64	6.18557	6	[Anxa2, Apoe, LOC101835445, Psmc4, Psmd14, Vps35]
GO:0010594	regulation of endothelial cell migration	GO_BiologicalProcess-EBI-UniProt-GOA_21.10.2020_00h00	0.00212533	0.206157	1.04247e-14	6.67182e-13	[5, 7, 8]	Group64	5.7971	4	[Anxa1, Apoe, Hspb1, Tmsb4x]
GO:0045907	positive regulation of vasoconstriction	GO_BiologicalProcess-EBI-UniProt-GOA_21.10.2020_00h00	0.00125609	0.139426	1.04247e-14	6.67182e-13	[5, 7, 8]	Group64	28.5714	2	[Fga, Fgg]
GO:0031091	platelet alpha granule	GO_CellularComponent-EBI-UniProt-GOA_21.10.2020_00h00	0.00166617	0.173282	1.04247e-14	6.67182e-13	[4, 6, 7, 8, 9]	Group64	25	2	[Fga, Fgg]
GO:0001937	negative regulation of endothelial cell proliferation	GO_BiologicalProcess-EBI-UniProt-GOA_21.10.2020_00h00	0.00772683	0.394068	1.04247e-14	6.67182e-13	[7]	Group64	11.7647	2	[Apoe, Xdh]
GO:0002825	regulation of T-helper 1 type immune response	GO_BiologicalProcess-EBI-UniProt-GOA_21.10.2020_00h00	0.00265032	0.235878	1.04247e-14	6.67182e-13	[7]	Group64	20	2	[Anxa1, LOC101834868]
GO:0004859	phospholipase inhibitor activity	GO_BiologicalProcess-EBI-UniProt-GOA_21.10.2020_00h00	0.000604345	0.0767519	1.04247e-14	6.67182e-13	[7]	Group64	40	2	[Anxa1, Anxa2]
GO:0015908	fatty acid transport	GO_BiologicalProcess-EBI-UniProt-GOA_21.10.2020_00h00	0.00529866	0.344413	1.04247e-14	6.67182e-13	[5, 6, 8, 9]	Group64	6.66667	3	[Anxa1, Apoe, Got2]
GO:0032273	positive regulation of protein polymerization	GO_BiologicalProcess-EBI-UniProt-GOA_21.10.2020_00h00	0.0102062	0.438867	1.04247e-14	6.67182e-13	[7]	Group64	5.26316	3	[Arpc2, Arpc5, Gsn]
GO:0032374	regulation of cholesterol transport	GO_BiologicalProcess-EBI-UniProt-GOA_21.10.2020_00h00	0.0189482	0.511602	1.04247e-14	6.67182e-13	[7]	Group64	7.40741	2	[Anxa2, Apoe]
GO:0032803	regulation of low-density lipoprotein particle receptor catabolic process	GO_BiologicalProcess-EBI-UniProt-GOA_21.10.2020_00h00	0.000604345	0.0767519	1.04247e-14	6.67182e-13	[6, 7, 8]	Group64	40	2	[Anxa2, Apoe]
GO:0034116	positive regulation of heterotypic cell-cell adhesion	GO_BiologicalProcess-EBI-UniProt-GOA_21.10.2020_00h00	0.0021312	0.204596	1.04247e-14	6.67182e-13	[7]	Group64	22.2222	2	[Fga, Fgg]
GO:0045921	positive regulation of exocytosis	GO_BiologicalProcess-EBI-UniProt-GOA_21.10.2020_00h00	0.0412315	0.412315	1.04247e-14	6.67182e-13	[6, 7, 8]	Group64	4.87805	2	[Fga, Fgg]
GO:0050714	positive regulation of protein secretion	GO_BiologicalProcess-EBI-UniProt-GOA_21.10.2020_00h00	0.0133892	0.482011	1.04247e-14	6.67182e-13	[6, 7, 8]	Group64	4.7619	3	[Fga, Fgg, Vps35]
GO:0051258	protein polymerization	GO_BiologicalProcess-EBI-UniProt-GOA_21.10.2020_00h00	4.00547e-06	0.000829133	1.04247e-14	6.67182e-13	[7]	Group64	16.129	5	[Arpc2, Fga, Fgg, Gsn, Tppp3]
GO:0090316	positive regulation of intracellular protein transport	GO_BiologicalProcess-EBI-UniProt-GOA_21.10.2020_00h00	0.00793044	0.396522	1.04247e-14	6.67182e-13	[6, 7, 8]	Group64	5.76923	3	[Sfn, Tardbp, Ywhae]
GO:1904035	regulation of epithelial cell apoptotic process	GO_BiologicalProcess-EBI-UniProt-GOA_21.10.2020_00h00	0.00303673	0.252049	1.04247e-14	6.67182e-13	[7]	Group64	8.10811	3	[Fga, Fgg, Gsn]
GO:2001234	negative regulation of apoptotic signaling pathway	GO_BiologicalProcess-EBI-UniProt-GOA_21.10.2020_00h00	0.000160975	0.025434	1.04247e-14	6.67182e-13	[6, 7, 8]	Group64	5.82524	6	[Fga, Fgg, Hmgb2, Hspb1, Hyou1, Lgals3]
GO:2001236	regulation of extrinsic apoptotic signaling pathway	GO_BiologicalProcess-EBI-UniProt-GOA_21.10.2020_00h00	0.00160983	0.170642	1.04247e-14	6.67182e-13	[6, 7, 8]	Group64	6.25	4	[Fga, Fgg, Hmgb2, Lgals3]
GO:0015718	monocarboxylic acid transport	GO_BiologicalProcess-EBI-UniProt-GOA_21.10.2020_00h00	0.0212772	0.468099	1.04247e-14	6.67182e-13	[7, 8]	Group64	4	3	[Anxa1, Apoe, Got2]
GO:0030041	actin filament polymerization	GO_BiologicalProcess-EBI-UniProt-GOA_21.10.2020_00h00	0.00322264	0.264257	1.04247e-14	6.67182e-13	[6, 7, 8, 9]	Group64	18.1818	2	[Arpc2, Gsn]
GO:0031639	plasminogen activation	GO_BiologicalProcess-EBI-UniProt-GOA_21.10.2020_00h00	0.00166617	0.173282	1.04247e-14	6.67182e-13	[7, 8]	Group64	25	2	[Fga, Fgg]
GO:0032376	positive regulation of cholesterol transport	GO_BiologicalProcess-EBI-UniProt-GOA_21.10.2020_00h00	0.00772683	0.394068	1.04247e-14	6.67182e-13	[7, 8]	Group64	11.7647	2	[Anxa2, Apoe]
GO:0042129	regulation of T cell proliferation	GO_BiologicalProcess-EBI-UniProt-GOA_21.10.2020_00h00	0.00248393	0.228522	1.04247e-14	6.67182e-13	[7, 8]	Group64	5.55556	4	[Anxa1, Coro1a, Lgals3, Prkar1a]
GO:0042730	fibrinolysis	GO_BiologicalProcess-EBI-UniProt-GOA_21.10.2020_00h00	2.5848e-05	0.00483358	1.04247e-14	6.67182e-13	[6, 7, 8, 9]	Group64	37.5	3	[Anxa2, Fga, Fgg]
GO:0046634	regulation of alpha-beta T cell activation	GO_BiologicalProcess-EBI-UniProt-GOA_21.10.2020_00h00	0.0487853	0.292712	1.04247e-14	6.67182e-13	[7, 8]	Group64	4.44444	2	[Anxa1, LOC101834868]
GO:0046825	regulation of protein export from nucleus	GO_BiologicalProcess-EBI-UniProt-GOA_21.10.2020_00h00	0.00525038	0.346525	1.04247e-14	6.67182e-13	[7, 8]	Group64	14.2857	2	[Sfn, Ywhae]
GO:0090277	positive regulation of peptide hormone secretion	GO_BiologicalProcess-EBI-UniProt-GOA_21.10.2020_00h00	0.0358887	0.466553	1.04247e-14	6.67182e-13	[6, 7, 8, 9]	Group64	5.26316	2	[Fga, Fgg]
GO:1903363	negative regulation of cellular protein catabolic process	GO_BiologicalProcess-EBI-UniProt-GOA_21.10.2020_00h00	0.00280649	0.244164	1.04247e-14	6.67182e-13	[7, 8]	Group64	8.33333	3	[Anxa2, LOC101835445, Vps35]
GO:1903364	positive regulation of cellular protein catabolic process	GO_BiologicalProcess-EBI-UniProt-GOA_21.10.2020_00h00	0.00751546	0.390804	1.04247e-14	6.67182e-13	[7, 8]	Group64	5.88235	3	[Apoe, Psmc4, Vps35]
GO:0043535	regulation of blood vessel endothelial cell migration	GO_BiologicalProcess-EBI-UniProt-GOA_21.10.2020_00h00	0.000267726	0.0398911	1.04247e-14	6.67182e-13	[6, 8, 9]	Group64	10	4	[Anxa1, Apoe, Hspb1, Tmsb4x]
GO:0015909	long-chain fatty acid transport	GO_BiologicalProcess-EBI-UniProt-GOA_21.10.2020_00h00	0.0308403	0.493445	1.04247e-14	6.67182e-13	[6, 7, 9, 10]	Group64	5.71429	2	[Anxa1, Apoe]
GO:0019834	phospholipase A2 inhibitor activity	GO_BiologicalProcess-EBI-UniProt-GOA_21.10.2020_00h00	6.13792e-05	0.0108641	1.04247e-14	6.67182e-13	[8]	Group64	100	2	[Anxa1, Anxa2]
GO:0046827	positive regulation of protein export from nucleus	GO_BiologicalProcess-EBI-UniProt-GOA_21.10.2020_00h00	0.00125609	0.139426	1.04247e-14	6.67182e-13	[7, 8, 9]	Group64	28.5714	2	[Sfn, Ywhae]
GO:1902041	regulation of extrinsic apoptotic signaling pathway via death domain receptors	GO_BiologicalProcess-EBI-UniProt-GOA_21.10.2020_00h00	1.96788e-05	0.00375866	1.04247e-14	6.67182e-13	[7, 8, 9]	Group64	19.0476	4	[Fga, Fgg, Hmgb2, Lgals3]
GO:1904036	negative regulation of epithelial cell apoptotic process	GO_BiologicalProcess-EBI-UniProt-GOA_21.10.2020_00h00	0.0127925	0.473324	1.04247e-14	6.67182e-13	[8]	Group64	9.09091	2	[Fga, Fgg]
GO:2000351	regulation of endothelial cell apoptotic process	GO_BiologicalProcess-EBI-UniProt-GOA_21.10.2020_00h00	0.0216952	0.4556	1.04247e-14	6.67182e-13	[8]	Group64	6.89655	2	[Fga, Fgg]
GO:2001237	negative regulation of extrinsic apoptotic signaling pathway	GO_BiologicalProcess-EBI-UniProt-GOA_21.10.2020_00h00	0.000294876	0.0430518	1.04247e-14	6.67182e-13	[7, 8, 9]	Group64	9.7561	4	[Fga, Fgg, Hmgb2, Lgals3]
GO:2001243	negative regulation of intrinsic apoptotic signaling pathway	GO_BiologicalProcess-EBI-UniProt-GOA_21.10.2020_00h00	0.0507466	0.253733	1.04247e-14	6.67182e-13	[7, 8, 9]	Group64	4.34783	2	[Hspb1, Hyou1]
GO:0045010	actin nucleation	GO_BiologicalProcess-EBI-UniProt-GOA_21.10.2020_00h00	0.000569653	0.0734853	1.04247e-14	6.67182e-13	[5, 6, 8, 9, 10, 12]	Group64	14.2857	3	[Arpc2, Arpc5, Gsn]
GO:0042102	positive regulation of T cell proliferation	GO_BiologicalProcess-EBI-UniProt-GOA_21.10.2020_00h00	0.0412315	0.412315	1.04247e-14	6.67182e-13	[8, 9]	Group64	4.87805	2	[Anxa1, Coro1a]
GO:0046635	positive regulation of alpha-beta T cell activation	GO_BiologicalProcess-EBI-UniProt-GOA_21.10.2020_00h00	0.0231269	0.462539	1.04247e-14	6.67182e-13	[8, 9]	Group64	6.66667	2	[Anxa1, LOC101834868]
GO:0030838	positive regulation of actin filament polymerization	GO_BiologicalProcess-EBI-UniProt-GOA_21.10.2020_00h00	0.00672495	0.376597	1.04247e-14	6.67182e-13	[7, 8, 9, 11]	Group64	6.12245	3	[Arpc2, Arpc5, Gsn]
GO:1902042	negative regulation of extrinsic apoptotic signaling pathway via death domain receptors	GO_BiologicalProcess-EBI-UniProt-GOA_21.10.2020_00h00	0.000128261	0.0209066	1.04247e-14	6.67182e-13	[8, 9, 10]	Group64	23.0769	3	[Fga, Fgg, Hmgb2]
GO:0070374	positive regulation of ERK1 and ERK2 cascade	GO_BiologicalProcess-EBI-UniProt-GOA_21.10.2020_00h00	0.0184199	0.515757	1.04247e-14	6.67182e-13	[8, 9, 10, 11]	Group64	4.22535	3	[Apoe, Fga, Fgg]
GO:0000380	alternative mRNA splicing, via spliceosome	GO_BiologicalProcess-EBI-UniProt-GOA_21.10.2020_00h00	0.00125609	0.139426	8.51347e-19	5.53375e-17	[8, 9, 10, 11, 12]	Group65	28.5714	2	[Ddx5, Hnrnpm]
GO:0030291	protein serine/threonine kinase inhibitor activity	GO_BiologicalProcess-EBI-UniProt-GOA_21.10.2020_00h00	0.0116892	0.455879	8.51347e-19	5.53375e-17	[8, 9, 11, 12]	Group65	9.52381	2	[Hspb1, Prkar1a]
GO:0051235	maintenance of location	GO_BiologicalProcess-EBI-UniProt-GOA_21.10.2020_00h00	0.0198199	0.495498	8.51347e-19	5.53375e-17	[2, 3]	Group65	4.10959	3	[Apoe, Gsn, Tmsb4x]
GO:0098552	side of membrane	GO_CellularComponent-EBI-UniProt-GOA_21.10.2020_00h00	0.000271212	0.0401394	8.51347e-19	5.53375e-17	[2, 3]	Group65	4.375	7	[Anxa1, Ctsb, Fga, Fgg, Iqgap1, LOC101834868, Pgm5]
GO:0001772	immunological synapse	GO_CellularComponent-EBI-UniProt-GOA_21.10.2020_00h00	0.000419827	0.0575163	8.51347e-19	5.53375e-17	[2, 4]	Group65	15.7895	3	[Coro1a, Lgals3, Prkar1a]
GO:0001891	phagocytic cup	GO_CellularComponent-EBI-UniProt-GOA_21.10.2020_00h00	0.00125609	0.139426	8.51347e-19	5.53375e-17	[2, 4]	Group65	28.5714	2	[Anxa1, Coro1a]
GO:0016328	lateral plasma membrane	GO_CellularComponent-EBI-UniProt-GOA_21.10.2020_00h00	0.0216952	0.4556	8.51347e-19	5.53375e-17	[2, 4]	Group65	6.89655	2	[Anxa1, Iqgap1]
GO:0043230	extracellular organelle	GO_CellularComponent-EBI-UniProt-GOA_21.10.2020_00h00	0.0430751	0.387676	8.51347e-19	5.53375e-17	[3]	Group65	4.7619	2	[Anxa1, Anxa2]
GO:0050795	regulation of behavior	GO_BiologicalProcess-EBI-UniProt-GOA_21.10.2020_00h00	0.0116892	0.455879	8.51347e-19	5.53375e-17	[3]	Group65	9.52381	2	[Apoe, Vps35]
GO:0051014	actin filament severing	GO_BiologicalProcess-EBI-UniProt-GOA_21.10.2020_00h00	0.000604345	0.0767519	8.51347e-19	5.53375e-17	[3]	Group65	40	2	[Dstn, Gsn]
GO:0051651	maintenance of location in cell	GO_BiologicalProcess-EBI-UniProt-GOA_21.10.2020_00h00	0.00303673	0.252049	8.51347e-19	5.53375e-17	[2, 3, 4]	Group65	8.10811	3	[Apoe, Gsn, Tmsb4x]
GO:0051668	localization within membrane	GO_BiologicalProcess-EBI-UniProt-GOA_21.10.2020_00h00	0.0216952	0.4556	8.51347e-19	5.53375e-17	[3]	Group65	6.89655	2	[Apoe, Sar1a]
GO:0061077	chaperone-mediated protein folding	GO_BiologicalProcess-EBI-UniProt-GOA_21.10.2020_00h00	0.00864824	0.415115	8.51347e-19	5.53375e-17	[3]	Group65	11.1111	2	[Hspb1, Ppib]
GO:0090066	regulation of anatomical structure size	GO_BiologicalProcess-EBI-UniProt-GOA_21.10.2020_00h00	2.28975e-07	5.12903e-05	8.51347e-19	5.53375e-17	[3]	Group65	5.28634	12	[Apoe, Arpc2, Arpc5, Cfl1, Coro1a, Coro1b, Dpysl2, Dstn, Fga, Fgg, Gsn, Tmsb4x]
GO:0097006	regulation of plasma lipoprotein particle levels	GO_BiologicalProcess-EBI-UniProt-GOA_21.10.2020_00h00	0.0203021	0.487251	8.51347e-19	5.53375e-17	[3]	Group65	7.14286	2	[Apoe, LOC101832386]
GO:0001776	leukocyte homeostasis	GO_BiologicalProcess-EBI-UniProt-GOA_21.10.2020_00h00	0.0231269	0.462539	8.51347e-19	5.53375e-17	[2, 5]	Group65	6.66667	2	[Anxa1, Coro1a]
GO:0005938	cell cortex	GO_CellularComponent-EBI-UniProt-GOA_21.10.2020_00h00	9.70898e-05	0.0165053	8.51347e-19	5.53375e-17	[3, 4]	Group65	6.38298	6	[Cfl1, Coro1a, Dstn, Fga, Gsn, Iqgap1]
GO:0009897	external side of plasma membrane	GO_CellularComponent-EBI-UniProt-GOA_21.10.2020_00h00	0.000959071	0.114129	8.51347e-19	5.53375e-17	[3, 4]	Group65	5.20833	5	[Anxa1, Ctsb, Fga, Fgg, LOC101834868]
GO:0016528	sarcoplasm	GO_CellularComponent-EBI-UniProt-GOA_21.10.2020_00h00	0.0127925	0.473324	8.51347e-19	5.53375e-17	[3, 4]	Group65	9.09091	2	[Gsn, Xdh]
GO:0019897	extrinsic component of plasma membrane	GO_CellularComponent-EBI-UniProt-GOA_21.10.2020_00h00	0.0507466	0.253733	8.51347e-19	5.53375e-17	[3, 4]	Group65	4.34783	2	[Anxa1, Iqgap1]
GO:0030027	lamellipodium	GO_CellularComponent-EBI-UniProt-GOA_21.10.2020_00h00	3.70941e-07	8.19779e-05	8.51347e-19	5.53375e-17	[3, 4]	Group65	9.30233	8	[Arpc2, Arpc5, Cfl1, Coro1a, Coro1b, Gsn, Ilk, LOC101834032]
GO:0045185	maintenance of protein location	GO_BiologicalProcess-EBI-UniProt-GOA_21.10.2020_00h00	0.0412315	0.412315	8.51347e-19	5.53375e-17	[3, 4]	Group65	4.87805	2	[Gsn, Tmsb4x]
GO:0050900	leukocyte migration	GO_BiologicalProcess-EBI-UniProt-GOA_21.10.2020_00h00	0.00553697	0.348829	8.51347e-19	5.53375e-17	[2, 4, 5]	Group65	4.44444	4	[Anxa1, Coro1a, Lgals3, Ppib]
GO:0006909	phagocytosis	GO_BiologicalProcess-EBI-UniProt-GOA_21.10.2020_00h00	0.0063492	0.368254	8.51347e-19	5.53375e-17	[3, 5]	Group65	6.25	3	[Anxa1, Coro1a, Gsn]
GO:0019058	viral life cycle	GO_BiologicalProcess-EBI-UniProt-GOA_21.10.2020_00h00	0.0527359	0.210944	8.51347e-19	5.53375e-17	[4]	Group65	4.25532	2	[Apoe, Ctsb]
GO:0030055	cell-substrate junction	GO_CellularComponent-EBI-UniProt-GOA_21.10.2020_00h00	2.32169e-05	0.00436477	8.51347e-19	5.53375e-17	[4]	Group65	8.21918	6	[Arpc2, Gsn, Ilk, Iqgap1, LOC101834032, Pgm5]
GO:0031648	protein destabilization	GO_BiologicalProcess-EBI-UniProt-GOA_21.10.2020_00h00	0.0176343	0.52903	8.51347e-19	5.53375e-17	[4]	Group65	7.69231	2	[Gsn, Vps35]
GO:0032507	maintenance of protein location in cell	GO_BiologicalProcess-EBI-UniProt-GOA_21.10.2020_00h00	0.0231269	0.462539	8.51347e-19	5.53375e-17	[3, 4, 5]	Group65	6.66667	2	[Gsn, Tmsb4x]
GO:0032535	regulation of cellular component size	GO_BiologicalProcess-EBI-UniProt-GOA_21.10.2020_00h00	7.11916e-06	0.00145231	8.51347e-19	5.53375e-17	[4]	Group65	5.35714	9	[Arpc2, Arpc5, Cfl1, Coro1a, Coro1b, Dpysl2, Dstn, Gsn, Tmsb4x]
GO:0032970	regulation of actin filament-based process	GO_BiologicalProcess-EBI-UniProt-GOA_21.10.2020_00h00	1.54703e-05	0.00301671	8.51347e-19	5.53375e-17	[4]	Group65	4.86486	9	[Arpc2, Arpc5, Cfl1, Coro1a, Coro1b, Dstn, Gsn, LOC101834032, Tmsb4x]
GO:0036119	response to platelet-derived growth factor	GO_BiologicalProcess-EBI-UniProt-GOA_21.10.2020_00h00	0.00384732	0.296244	8.51347e-19	5.53375e-17	[3, 5]	Group65	16.6667	2	[Coro1b, Iqgap1]
GO:0042383	sarcolemma	GO_CellularComponent-EBI-UniProt-GOA_21.10.2020_00h00	0.000294876	0.0430518	8.51347e-19	5.53375e-17	[4]	Group65	9.7561	4	[Anxa1, Anxa2, Pgm5, Vcl]
GO:0071827	plasma lipoprotein particle organization	GO_BiologicalProcess-EBI-UniProt-GOA_21.10.2020_00h00	0.0116892	0.455879	8.51347e-19	5.53375e-17	[2, 6]	Group65	9.52381	2	[Apoe, LOC101832386]
GO:0097435	supramolecular fiber organization	GO_BiologicalProcess-EBI-UniProt-GOA_21.10.2020_00h00	5.67865e-10	1.34584e-07	8.51347e-19	5.53375e-17	[4]	Group65	7	14	[Anxa2, Arpc2, Arpc5, Cfl1, Coro1a, Coro1b, Dstn, Gsn, Hsp90b1, Kpnb1, Mfap4, Prkar1a, Tmsb4x, Tppp3]
GO:0098978	glutamatergic synapse	GO_CellularComponent-EBI-UniProt-GOA_21.10.2020_00h00	0.000680338	0.0850422	8.51347e-19	5.53375e-17	[4]	Group65	5.61798	5	[Apoe, Coro1a, Prkar1a, Rpsa, Vps35]
GO:1902414	protein localization to cell junction	GO_BiologicalProcess-EBI-UniProt-GOA_21.10.2020_00h00	0.0308403	0.493445	8.51347e-19	5.53375e-17	[4]	Group65	5.71429	2	[Hspb1, Vps35]
GO:0001667	ameboidal-type cell migration	GO_BiologicalProcess-EBI-UniProt-GOA_21.10.2020_00h00	0.000169129	0.0265532	8.51347e-19	5.53375e-17	[4, 5]	Group65	7.57576	5	[Cfl1, Coro1b, Ilk, Iqgap1, LOC101834032]
GO:0005885	Arp2/3 protein complex	GO_CellularComponent-EBI-UniProt-GOA_21.10.2020_00h00	0.00265032	0.235878	8.51347e-19	5.53375e-17	[2, 7]	Group65	20	2	[Arpc2, Arpc5]
GO:0006638	neutral lipid metabolic process	GO_BiologicalProcess-EBI-UniProt-GOA_21.10.2020_00h00	0.0376377	0.451653	8.51347e-19	5.53375e-17	[4, 5]	Group65	5.12821	2	[Apoe, LOC101832386]
GO:0008360	regulation of cell shape	GO_BiologicalProcess-EBI-UniProt-GOA_21.10.2020_00h00	0.0527359	0.210944	8.51347e-19	5.53375e-17	[3, 6]	Group65	4.25532	2	[Anxa1, Coro1a]
GO:0030036	actin cytoskeleton organization	GO_BiologicalProcess-EBI-UniProt-GOA_21.10.2020_00h00	2.46332e-06	0.000519761	8.51347e-19	5.53375e-17	[3, 6]	Group65	4.68085	11	[Anxa1, Arpc2, Arpc5, Cfl1, Coro1a, Coro1b, Dstn, Gsn, Hsp90b1, Prkar1a, Tmsb4x]
GO:0044788	modulation by host of viral process	GO_BiologicalProcess-EBI-UniProt-GOA_21.10.2020_00h00	0.00384732	0.296244	8.51347e-19	5.53375e-17	[4, 5]	Group65	16.6667	2	[Apoe, Ppib]
GO:0048524	positive regulation of viral process	GO_BiologicalProcess-EBI-UniProt-GOA_21.10.2020_00h00	0.0308403	0.493445	8.51347e-19	5.53375e-17	[4, 5]	Group65	5.71429	2	[Apoe, Ppib]
GO:0048525	negative regulation of viral process	GO_BiologicalProcess-EBI-UniProt-GOA_21.10.2020_00h00	0.0216952	0.4556	8.51347e-19	5.53375e-17	[4, 5]	Group65	6.89655	2	[Gsn, Tardbp]
GO:0048545	response to steroid hormone	GO_BiologicalProcess-EBI-UniProt-GOA_21.10.2020_00h00	0.00793044	0.396522	8.51347e-19	5.53375e-17	[4, 5]	Group65	5.76923	3	[Anxa1, Ddx5, Hmgb2]
GO:0050918	positive chemotaxis	GO_BiologicalProcess-EBI-UniProt-GOA_21.10.2020_00h00	0.000355575	0.0501361	8.51347e-19	5.53375e-17	[4, 5]	Group65	16.6667	3	[Coro1a, Hmgb2, Lgals3]
GO:0051050	positive regulation of transport	GO_BiologicalProcess-EBI-UniProt-GOA_21.10.2020_00h00	2.99297e-07	6.64439e-05	8.51347e-19	5.53375e-17	[4, 5]	Group65	4.26829	14	[Anxa1, Anxa2, Apoe, Fga, Fgg, Fhl1, Glrx, Gpd1l, Lgals3, Sfn, Tardbp, Tmsb4x, Vps35, Ywhae]
GO:0051051	negative regulation of transport	GO_BiologicalProcess-EBI-UniProt-GOA_21.10.2020_00h00	0.000378055	0.0525496	8.51347e-19	5.53375e-17	[4, 5]	Group65	4.14201	7	[Anxa1, Apoe, Coro1a, Erp29, Lgals3, Vps35, Ywhae]
GO:0060326	cell chemotaxis	GO_BiologicalProcess-EBI-UniProt-GOA_21.10.2020_00h00	9.14753e-05	0.0156423	8.51347e-19	5.53375e-17	[4, 5]	Group65	6.45161	6	[Anxa1, Coro1a, Coro1b, Hmgb2, Lgals3, Ppib]
GO:0060627	regulation of vesicle-mediated transport	GO_BiologicalProcess-EBI-UniProt-GOA_21.10.2020_00h00	0.000170681	0.0266263	8.51347e-19	5.53375e-17	[4, 5]	Group65	4.0404	8	[Anxa1, Anxa2, Apoe, Coro1a, Fga, Fgg, Lgals3, Rab11b]
GO:0070062	extracellular exosome	GO_CellularComponent-EBI-UniProt-GOA_21.10.2020_00h00	0.0324893	0.48734	8.51347e-19	5.53375e-17	[3, 4, 5, 6]	Group65	5.55556	2	[Anxa1, Anxa2]
GO:1903561	extracellular vesicle	GO_CellularComponent-EBI-UniProt-GOA_21.10.2020_00h00	0.0394189	0.433608	8.51347e-19	5.53375e-17	[4, 5]	Group65	5	2	[Anxa1, Anxa2]
GO:1905954	positive regulation of lipid localization	GO_BiologicalProcess-EBI-UniProt-GOA_21.10.2020_00h00	0.0394189	0.433608	8.51347e-19	5.53375e-17	[4, 5]	Group65	5	2	[Anxa2, Apoe]
GO:0030595	leukocyte chemotaxis	GO_BiologicalProcess-EBI-UniProt-GOA_21.10.2020_00h00	0.000684891	0.0849265	8.51347e-19	5.53375e-17	[3, 5, 6]	Group65	7.84314	4	[Anxa1, Coro1a, Lgals3, Ppib]
GO:0034377	plasma lipoprotein particle assembly	GO_BiologicalProcess-EBI-UniProt-GOA_21.10.2020_00h00	0.00452352	0.32117	8.51347e-19	5.53375e-17	[3, 4, 7]	Group65	15.3846	2	[Apoe, LOC101832386]
GO:0071674	mononuclear cell migration	GO_BiologicalProcess-EBI-UniProt-GOA_21.10.2020_00h00	0.000604345	0.0767519	8.51347e-19	5.53375e-17	[3, 5, 6]	Group65	40	2	[Anxa1, Lgals3]
GO:0097529	myeloid leukocyte migration	GO_BiologicalProcess-EBI-UniProt-GOA_21.10.2020_00h00	0.00327826	0.265539	8.51347e-19	5.53375e-17	[3, 5, 6]	Group65	7.89474	3	[Anxa1, Lgals3, Ppib]
GO:0003254	regulation of membrane depolarization	GO_BiologicalProcess-EBI-UniProt-GOA_21.10.2020_00h00	0.0127925	0.473324	8.51347e-19	5.53375e-17	[4, 6]	Group65	9.09091	2	[Fhl1, Gpd1l]
GO:0005925	focal adhesion	GO_CellularComponent-EBI-UniProt-GOA_21.10.2020_00h00	1.97847e-05	0.00375909	8.51347e-19	5.53375e-17	[5]	Group65	8.4507	6	[Arpc2, Gsn, Ilk, Iqgap1, LOC101834032, Pgm5]
GO:0016050	vesicle organization	GO_BiologicalProcess-EBI-UniProt-GOA_21.10.2020_00h00	0.00471337	0.325222	8.51347e-19	5.53375e-17	[5]	Group65	4.65116	4	[Anxa2, Coro1a, Sar1a, Sec13]
GO:0019724	B cell mediated immunity	GO_BiologicalProcess-EBI-UniProt-GOA_21.10.2020_00h00	0.0245965	0.467334	8.51347e-19	5.53375e-17	[5]	Group65	6.45161	2	[LOC101830930, LOC101834868]
GO:0022604	regulation of cell morphogenesis	GO_BiologicalProcess-EBI-UniProt-GOA_21.10.2020_00h00	0.00621419	0.366637	8.51347e-19	5.53375e-17	[5]	Group65	4.30108	4	[Anxa1, Arpc2, Coro1a, Coro1b]
GO:0030863	cortical cytoskeleton	GO_CellularComponent-EBI-UniProt-GOA_21.10.2020_00h00	8.61206e-06	0.00173964	8.51347e-19	5.53375e-17	[4, 5, 6]	Group65	13.8889	5	[Cfl1, Coro1a, Dstn, Gsn, Iqgap1]
GO:0032092	positive regulation of protein binding	GO_BiologicalProcess-EBI-UniProt-GOA_21.10.2020_00h00	0.0341724	0.478413	8.51347e-19	5.53375e-17	[5]	Group65	5.40541	2	[Anxa2, Apoe]
GO:0032102	negative regulation of response to external stimulus	GO_BiologicalProcess-EBI-UniProt-GOA_21.10.2020_00h00	0.000773937	0.0951942	8.51347e-19	5.53375e-17	[5]	Group65	4.34783	6	[Anxa2, Apoe, Coro1b, Fga, Fgg, Vps35]
GO:0032411	positive regulation of transporter activity	GO_BiologicalProcess-EBI-UniProt-GOA_21.10.2020_00h00	0.0261033	0.469859	8.51347e-19	5.53375e-17	[4, 5, 6]	Group65	6.25	2	[Glrx, Tmsb4x]
GO:0032984	protein-containing complex disassembly	GO_BiologicalProcess-EBI-UniProt-GOA_21.10.2020_00h00	0.0430751	0.387676	8.51347e-19	5.53375e-17	[5]	Group65	4.7619	2	[Cfl1, Dstn]
GO:0035418	protein localization to synapse	GO_BiologicalProcess-EBI-UniProt-GOA_21.10.2020_00h00	0.0151292	0.499264	8.51347e-19	5.53375e-17	[5]	Group65	8.33333	2	[Hspb1, Vps35]
GO:0036120	cellular response to platelet-derived growth factor stimulus	GO_BiologicalProcess-EBI-UniProt-GOA_21.10.2020_00h00	0.00322264	0.264257	8.51347e-19	5.53375e-17	[4, 6]	Group65	18.1818	2	[Coro1b, Iqgap1]
GO:0043244	regulation of protein-containing complex disassembly	GO_BiologicalProcess-EBI-UniProt-GOA_21.10.2020_00h00	0.0107021	0.438787	8.51347e-19	5.53375e-17	[5]	Group65	5.17241	3	[Cfl1, Dstn, Gsn]
GO:0043254	regulation of protein-containing complex assembly	GO_BiologicalProcess-EBI-UniProt-GOA_21.10.2020_00h00	1.99466e-05	0.00376991	8.51347e-19	5.53375e-17	[5]	Group65	4.71204	9	[Apoe, Arpc2, Arpc5, Coro1a, Coro1b, Gsn, Lgals3, Tmsb4x, Vps35]
GO:0048873	homeostasis of number of cells within a tissue	GO_BiologicalProcess-EBI-UniProt-GOA_21.10.2020_00h00	0.00525038	0.346525	8.51347e-19	5.53375e-17	[4, 5, 6]	Group65	14.2857	2	[Coro1a, Fh]
GO:0050866	negative regulation of cell activation	GO_BiologicalProcess-EBI-UniProt-GOA_21.10.2020_00h00	0.0212772	0.468099	8.51347e-19	5.53375e-17	[5]	Group65	4	3	[Anxa1, Apoe, Prkar1a]
GO:0051130	positive regulation of cellular component organization	GO_BiologicalProcess-EBI-UniProt-GOA_21.10.2020_00h00	7.72844e-10	1.82391e-07	8.51347e-19	5.53375e-17	[5]	Group65	4.50237	19	[Anxa1, Anxa2, Apoe, Arpc2, Arpc5, Cct4, Cct5, Cct7, Cct8, Cdc37, Cfl1, Coro1b, Dstn, Gsn, Hnrnpa1, LOC101834032, Lgals3, Vps35, Wdr61]
GO:0051592	response to calcium ion	GO_BiologicalProcess-EBI-UniProt-GOA_21.10.2020_00h00	0.00353125	0.278969	8.51347e-19	5.53375e-17	[5]	Group65	7.69231	3	[Fga, Fgg, Iqgap1]
GO:0070663	regulation of leukocyte proliferation	GO_BiologicalProcess-EBI-UniProt-GOA_21.10.2020_00h00	0.00694438	0.374997	8.51347e-19	5.53375e-17	[5]	Group65	4.16667	4	[Anxa1, Coro1a, Lgals3, Prkar1a]
GO:0070670	response to interleukin-4	GO_BiologicalProcess-EBI-UniProt-GOA_21.10.2020_00h00	0.00452352	0.32117	8.51347e-19	5.53375e-17	[5]	Group65	15.3846	2	[Coro1a, Impdh2]
GO:0071825	protein-lipid complex subunit organization	GO_BiologicalProcess-EBI-UniProt-GOA_21.10.2020_00h00	0.0116892	0.455879	8.51347e-19	5.53375e-17	[5]	Group65	9.52381	2	[Apoe, LOC101832386]
GO:1902903	regulation of supramolecular fiber organization	GO_BiologicalProcess-EBI-UniProt-GOA_21.10.2020_00h00	1.08493e-06	0.000232174	8.51347e-19	5.53375e-17	[5]	Group65	5.78035	10	[Apoe, Arpc2, Arpc5, Cfl1, Coro1a, Coro1b, Dstn, Gsn, LOC101834032, Tmsb4x]
GO:1903034	regulation of response to wounding	GO_BiologicalProcess-EBI-UniProt-GOA_21.10.2020_00h00	0.00014611	0.0235237	8.51347e-19	5.53375e-17	[5]	Group65	7.8125	5	[Anxa1, Anxa2, Apoe, Fga, Fgg]
GO:0007015	actin filament organization	GO_BiologicalProcess-EBI-UniProt-GOA_21.10.2020_00h00	1.8941e-07	4.26172e-05	8.51347e-19	5.53375e-17	[4, 5, 7]	Group65	8.25688	9	[Arpc2, Arpc5, Cfl1, Coro1a, Coro1b, Dstn, Gsn, Hsp90b1, Tmsb4x]
GO:0006639	acylglycerol metabolic process	GO_BiologicalProcess-EBI-UniProt-GOA_21.10.2020_00h00	0.0358887	0.466553	8.51347e-19	5.53375e-17	[5, 6]	Group65	5.26316	2	[Apoe, LOC101832386]
GO:0008637	apoptotic mitochondrial changes	GO_BiologicalProcess-EBI-UniProt-GOA_21.10.2020_00h00	0.0127925	0.473324	8.51347e-19	5.53375e-17	[5, 6]	Group65	9.09091	2	[Sfn, Vps35]
GO:0010761	fibroblast migration	GO_BiologicalProcess-EBI-UniProt-GOA_21.10.2020_00h00	0.00125609	0.139426	8.51347e-19	5.53375e-17	[5, 6]	Group65	28.5714	2	[Ilk, Iqgap1]
GO:0030139	endocytic vesicle	GO_CellularComponent-EBI-UniProt-GOA_21.10.2020_00h00	0.00302397	0.254013	8.51347e-19	5.53375e-17	[4, 5, 6, 7]	Group65	5.26316	4	[Ap2b1, Coro1a, Gsn, Rab11b]
GO:0031338	regulation of vesicle fusion	GO_BiologicalProcess-EBI-UniProt-GOA_21.10.2020_00h00	7.4854e-05	0.0130994	8.51347e-19	5.53375e-17	[5, 6]	Group65	27.2727	3	[Anxa1, Anxa2, Coro1a]
GO:0031532	actin cytoskeleton reorganization	GO_BiologicalProcess-EBI-UniProt-GOA_21.10.2020_00h00	0.0292258	0.496839	8.51347e-19	5.53375e-17	[4, 7]	Group65	5.88235	2	[Anxa1, Gsn]
GO:0032370	positive regulation of lipid transport	GO_BiologicalProcess-EBI-UniProt-GOA_21.10.2020_00h00	0.0261033	0.469859	8.51347e-19	5.53375e-17	[5, 6]	Group65	6.25	2	[Anxa2, Apoe]
GO:0034341	response to interferon-gamma	GO_BiologicalProcess-EBI-UniProt-GOA_21.10.2020_00h00	0.0216952	0.4556	8.51347e-19	5.53375e-17	[4, 5, 6, 7]	Group65	6.89655	2	[Gsn, LOC101834868]
GO:0042056	chemoattractant activity	GO_BiologicalProcess-EBI-UniProt-GOA_21.10.2020_00h00	0.0060271	0.361626	8.51347e-19	5.53375e-17	[4, 5, 6, 7]	Group65	13.3333	2	[Hmgb2, Lgals3]
GO:0044794	positive regulation by host of viral process	GO_BiologicalProcess-EBI-UniProt-GOA_21.10.2020_00h00	0.00125609	0.139426	8.51347e-19	5.53375e-17	[5, 6]	Group65	28.5714	2	[Apoe, Ppib]
GO:0046631	alpha-beta T cell activation	GO_BiologicalProcess-EBI-UniProt-GOA_21.10.2020_00h00	0.0231269	0.462539	8.51347e-19	5.53375e-17	[5, 6]	Group65	6.66667	2	[Anxa1, Rpl22]
GO:0051048	negative regulation of secretion	GO_BiologicalProcess-EBI-UniProt-GOA_21.10.2020_00h00	0.0133892	0.482011	8.51347e-19	5.53375e-17	[5, 6]	Group65	4.7619	3	[Anxa1, Apoe, Erp29]
GO:0071383	cellular response to steroid hormone stimulus	GO_BiologicalProcess-EBI-UniProt-GOA_21.10.2020_00h00	0.0394189	0.433608	8.51347e-19	5.53375e-17	[5, 6]	Group65	5	2	[Anxa1, Ddx5]
GO:0099175	regulation of postsynapse organization	GO_BiologicalProcess-EBI-UniProt-GOA_21.10.2020_00h00	0.0176343	0.52903	8.51347e-19	5.53375e-17	[5, 6]	Group65	7.69231	2	[Apoe, Vps35]
GO:0120111	neuron projection cytoplasm	GO_CellularComponent-EBI-UniProt-GOA_21.10.2020_00h00	0.0261033	0.469859	8.51347e-19	5.53375e-17	[5, 6]	Group65	6.25	2	[Bloc1s5, Hspb1]
GO:2000644	regulation of receptor catabolic process	GO_BiologicalProcess-EBI-UniProt-GOA_21.10.2020_00h00	0.000901849	0.109124	8.51347e-19	5.53375e-17	[5, 6]	Group65	33.3333	2	[Anxa2, Apoe]
GO:0002548	monocyte chemotaxis	GO_BiologicalProcess-EBI-UniProt-GOA_21.10.2020_00h00	0.000604345	0.0767519	8.51347e-19	5.53375e-17	[4, 6, 7]	Group65	40	2	[Anxa1, Lgals3]
GO:0010632	regulation of epithelial cell migration	GO_BiologicalProcess-EBI-UniProt-GOA_21.10.2020_00h00	0.00645162	0.367742	8.51347e-19	5.53375e-17	[4, 6, 7]	Group65	4.25532	4	[Anxa1, Apoe, Hspb1, Tmsb4x]
GO:0097530	granulocyte migration	GO_BiologicalProcess-EBI-UniProt-GOA_21.10.2020_00h00	0.00218163	0.205074	8.51347e-19	5.53375e-17	[4, 6, 7]	Group65	9.09091	3	[Anxa1, Lgals3, Ppib]
GO:0005200	structural constituent of cytoskeleton	GO_BiologicalProcess-EBI-UniProt-GOA_21.10.2020_00h00	0.0231269	0.462539	8.51347e-19	5.53375e-17	[6]	Group65	6.66667	2	[Arpc2, Arpc5]
GO:0010638	positive regulation of organelle organization	GO_BiologicalProcess-EBI-UniProt-GOA_21.10.2020_00h00	4.36464e-11	1.04315e-08	8.51347e-19	5.53375e-17	[6]	Group65	6.83761	16	[Anxa1, Anxa2, Arpc2, Arpc5, Cct4, Cct5, Cct7, Cct8, Cdc37, Cfl1, Dstn, Gsn, Hnrnpa1, LOC101834032, Vps35, Wdr61]
GO:0010959	regulation of metal ion transport	GO_BiologicalProcess-EBI-UniProt-GOA_21.10.2020_00h00	0.000565213	0.0734777	8.51347e-19	5.53375e-17	[6]	Group65	4.61538	6	[Coro1a, Fhl1, Glrx, Gpd1l, Lgals3, Ywhae]
GO:0015629	actin cytoskeleton	GO_CellularComponent-EBI-UniProt-GOA_21.10.2020_00h00	1.55232e-07	3.50824e-05	8.51347e-19	5.53375e-17	[6]	Group65	5.47945	12	[Anxa1, Arpc2, Arpc5, Cfl1, Coro1a, Coro1b, Dstn, Gsn, Iqgap1, LOC101834032, Pgm5, Vcl]
GO:0016064	immunoglobulin mediated immune response	GO_BiologicalProcess-EBI-UniProt-GOA_21.10.2020_00h00	0.0231269	0.462539	8.51347e-19	5.53375e-17	[6]	Group65	6.66667	2	[LOC101830930, LOC101834868]
GO:0022409	positive regulation of cell-cell adhesion	GO_BiologicalProcess-EBI-UniProt-GOA_21.10.2020_00h00	0.00183169	0.183169	8.51347e-19	5.53375e-17	[6]	Group65	4.5045	5	[Anxa1, Coro1a, Fga, Fgg, LOC101834868]
GO:0030216	keratinocyte differentiation	GO_BiologicalProcess-EBI-UniProt-GOA_21.10.2020_00h00	0.0449489	0.359592	8.51347e-19	5.53375e-17	[5, 6, 7]	Group65	4.65116	2	[Anxa1, Sfn]
GO:0030864	cortical actin cytoskeleton	GO_CellularComponent-EBI-UniProt-GOA_21.10.2020_00h00	3.38063e-06	0.000703172	8.51347e-19	5.53375e-17	[5, 6, 7]	Group65	16.6667	5	[Cfl1, Coro1a, Dstn, Gsn, Iqgap1]
GO:0031333	negative regulation of protein-containing complex assembly	GO_BiologicalProcess-EBI-UniProt-GOA_21.10.2020_00h00	0.0191128	0.496932	8.51347e-19	5.53375e-17	[6]	Group65	4.16667	3	[Gsn, Tmsb4x, Vps35]
GO:0031334	positive regulation of protein-containing complex assembly	GO_BiologicalProcess-EBI-UniProt-GOA_21.10.2020_00h00	0.00621419	0.366637	8.51347e-19	5.53375e-17	[6]	Group65	4.30108	4	[Arpc2, Arpc5, Gsn, Lgals3]
GO:0031340	positive regulation of vesicle fusion	GO_BiologicalProcess-EBI-UniProt-GOA_21.10.2020_00h00	0.000901849	0.109124	8.51347e-19	5.53375e-17	[5, 6, 7]	Group65	33.3333	2	[Anxa1, Anxa2]
GO:0032271	regulation of protein polymerization	GO_BiologicalProcess-EBI-UniProt-GOA_21.10.2020_00h00	0.000322028	0.0463721	8.51347e-19	5.53375e-17	[6]	Group65	5.12821	6	[Arpc2, Arpc5, Coro1a, Coro1b, Gsn, Tmsb4x]
GO:0032371	regulation of sterol transport	GO_BiologicalProcess-EBI-UniProt-GOA_21.10.2020_00h00	0.0189482	0.511602	8.51347e-19	5.53375e-17	[6]	Group65	7.40741	2	[Anxa2, Apoe]
GO:0032652	regulation of interleukin-1 production	GO_BiologicalProcess-EBI-UniProt-GOA_21.10.2020_00h00	0.0261033	0.469859	8.51347e-19	5.53375e-17	[5, 7]	Group65	6.25	2	[Anxa1, Hspb1]
GO:0032677	regulation of interleukin-8 production	GO_BiologicalProcess-EBI-UniProt-GOA_21.10.2020_00h00	0.0261033	0.469859	8.51347e-19	5.53375e-17	[5, 7]	Group65	6.25	2	[Anxa1, Tmsb4x]
GO:0032944	regulation of mononuclear cell proliferation	GO_BiologicalProcess-EBI-UniProt-GOA_21.10.2020_00h00	0.00598265	0.370924	8.51347e-19	5.53375e-17	[6]	Group65	4.34783	4	[Anxa1, Coro1a, Lgals3, Prkar1a]
GO:0032956	regulation of actin cytoskeleton organization	GO_BiologicalProcess-EBI-UniProt-GOA_21.10.2020_00h00	8.21739e-06	0.00166813	8.51347e-19	5.53375e-17	[5, 7]	Group65	5.26316	9	[Arpc2, Arpc5, Cfl1, Coro1a, Coro1b, Dstn, Gsn, LOC101834032, Tmsb4x]
GO:0033209	tumor necrosis factor-mediated signaling pathway	GO_BiologicalProcess-EBI-UniProt-GOA_21.10.2020_00h00	0.0189482	0.511602	8.51347e-19	5.53375e-17	[5, 6, 7]	Group65	7.40741	2	[Ilk, Tmsb4x]
GO:0035924	cellular response to vascular endothelial growth factor stimulus	GO_BiologicalProcess-EBI-UniProt-GOA_21.10.2020_00h00	0.00961628	0.432733	8.51347e-19	5.53375e-17	[6]	Group65	10.5263	2	[Anxa1, Hspb1]
GO:0043243	positive regulation of protein-containing complex disassembly	GO_BiologicalProcess-EBI-UniProt-GOA_21.10.2020_00h00	0.00864824	0.415115	8.51347e-19	5.53375e-17	[6]	Group65	11.1111	2	[Cfl1, Dstn]
GO:0043624	cellular protein complex disassembly	GO_BiologicalProcess-EBI-UniProt-GOA_21.10.2020_00h00	0.0127925	0.473324	8.51347e-19	5.53375e-17	[6]	Group65	9.09091	2	[Cfl1, Dstn]
GO:0044070	regulation of anion transport	GO_BiologicalProcess-EBI-UniProt-GOA_21.10.2020_00h00	0.0324893	0.48734	8.51347e-19	5.53375e-17	[6]	Group65	5.55556	2	[Apoe, Rab11b]
GO:0045807	positive regulation of endocytosis	GO_BiologicalProcess-EBI-UniProt-GOA_21.10.2020_00h00	0.0376377	0.451653	8.51347e-19	5.53375e-17	[5, 6, 7]	Group65	5.12821	2	[Anxa2, Apoe]
GO:0055102	lipase inhibitor activity	GO_BiologicalProcess-EBI-UniProt-GOA_21.10.2020_00h00	0.00166617	0.173282	8.51347e-19	5.53375e-17	[6]	Group65	25	2	[Anxa1, Anxa2]
GO:0061041	regulation of wound healing	GO_BiologicalProcess-EBI-UniProt-GOA_21.10.2020_00h00	4.43267e-05	0.00802314	8.51347e-19	5.53375e-17	[6]	Group65	10	5	[Anxa1, Anxa2, Apoe, Fga, Fgg]
GO:0065005	protein-lipid complex assembly	GO_BiologicalProcess-EBI-UniProt-GOA_21.10.2020_00h00	0.00452352	0.32117	8.51347e-19	5.53375e-17	[6]	Group65	15.3846	2	[Apoe, LOC101832386]
GO:0071353	cellular response to interleukin-4	GO_BiologicalProcess-EBI-UniProt-GOA_21.10.2020_00h00	0.00384732	0.296244	8.51347e-19	5.53375e-17	[6]	Group65	16.6667	2	[Coro1a, Impdh2]
GO:0071621	granulocyte chemotaxis	GO_BiologicalProcess-EBI-UniProt-GOA_21.10.2020_00h00	0.00096277	0.113607	8.51347e-19	5.53375e-17	[4, 5, 6, 7, 8]	Group65	12	3	[Anxa1, Lgals3, Ppib]
GO:0080171	lytic vacuole organization	GO_BiologicalProcess-EBI-UniProt-GOA_21.10.2020_00h00	0.0292258	0.496839	8.51347e-19	5.53375e-17	[6]	Group65	5.88235	2	[Coro1a, Vps35]
GO:1901879	regulation of protein depolymerization	GO_BiologicalProcess-EBI-UniProt-GOA_21.10.2020_00h00	0.00497365	0.338208	8.51347e-19	5.53375e-17	[6]	Group65	6.81818	3	[Cfl1, Dstn, Gsn]
GO:1902904	negative regulation of supramolecular fiber organization	GO_BiologicalProcess-EBI-UniProt-GOA_21.10.2020_00h00	0.0028821	0.247861	8.51347e-19	5.53375e-17	[6]	Group65	5.33333	4	[Coro1a, Coro1b, Gsn, Tmsb4x]
GO:1902905	positive regulation of supramolecular fiber organization	GO_BiologicalProcess-EBI-UniProt-GOA_21.10.2020_00h00	5.16699e-05	0.00919724	8.51347e-19	5.53375e-17	[6]	Group65	7.14286	6	[Arpc2, Arpc5, Cfl1, Dstn, Gsn, LOC101834032]
GO:1903531	negative regulation of secretion by cell	GO_BiologicalProcess-EBI-UniProt-GOA_21.10.2020_00h00	0.0117353	0.44594	8.51347e-19	5.53375e-17	[5, 6, 7]	Group65	5	3	[Anxa1, Apoe, Erp29]
GO:0060840	artery development	GO_BiologicalProcess-EBI-UniProt-GOA_21.10.2020_00h00	0.0567965	0.113593	8.51347e-19	5.53375e-17	[4, 6, 7, 8]	Group65	4.08163	2	[Ap2b1, Apoe]
GO:0008154	actin polymerization or depolymerization	GO_BiologicalProcess-EBI-UniProt-GOA_21.10.2020_00h00	3.43063e-05	0.00634667	8.51347e-19	5.53375e-17	[5, 6, 8]	Group65	16.6667	4	[Arpc2, Cfl1, Dstn, Gsn]
GO:0030832	regulation of actin filament length	GO_BiologicalProcess-EBI-UniProt-GOA_21.10.2020_00h00	1.84951e-06	0.000392097	8.51347e-19	5.53375e-17	[5, 6, 8]	Group65	7.54717	8	[Arpc2, Arpc5, Cfl1, Coro1a, Coro1b, Dstn, Gsn, Tmsb4x]
GO:0002792	negative regulation of peptide secretion	GO_BiologicalProcess-EBI-UniProt-GOA_21.10.2020_00h00	0.0358887	0.466553	8.51347e-19	5.53375e-17	[6, 7]	Group65	5.26316	2	[Apoe, Erp29]
GO:0005884	actin filament	GO_CellularComponent-EBI-UniProt-GOA_21.10.2020_00h00	0.00181804	0.183622	8.51347e-19	5.53375e-17	[6, 7]	Group65	9.67742	3	[Anxa1, Coro1a, Coro1b]
GO:0008088	axo-dendritic transport	GO_BiologicalProcess-EBI-UniProt-GOA_21.10.2020_00h00	0.0163611	0.507194	8.51347e-19	5.53375e-17	[6, 7]	Group65	8	2	[Bloc1s5, Hspb1]
GO:0030666	endocytic vesicle membrane	GO_CellularComponent-EBI-UniProt-GOA_21.10.2020_00h00	0.00961628	0.432733	8.51347e-19	5.53375e-17	[5, 6, 7, 8]	Group65	10.5263	2	[Ap2b1, Coro1a]
GO:0032373	positive regulation of sterol transport	GO_BiologicalProcess-EBI-UniProt-GOA_21.10.2020_00h00	0.00772683	0.394068	8.51347e-19	5.53375e-17	[6, 7]	Group65	11.7647	2	[Anxa2, Apoe]
GO:0032414	positive regulation of ion transmembrane transporter activity	GO_BiologicalProcess-EBI-UniProt-GOA_21.10.2020_00h00	0.0216952	0.4556	8.51347e-19	5.53375e-17	[5, 6, 7, 8]	Group65	6.89655	2	[Glrx, Tmsb4x]
GO:0034767	positive regulation of ion transmembrane transport	GO_BiologicalProcess-EBI-UniProt-GOA_21.10.2020_00h00	0.0588666	0.0588666	8.51347e-19	5.53375e-17	[6, 7]	Group65	4	2	[Glrx, Tmsb4x]
GO:0045335	phagocytic vesicle	GO_CellularComponent-EBI-UniProt-GOA_21.10.2020_00h00	0.00598631	0.365165	8.51347e-19	5.53375e-17	[5, 6, 7, 8]	Group65	6.38298	3	[Coro1a, Gsn, Rab11b]
GO:0050670	regulation of lymphocyte proliferation	GO_BiologicalProcess-EBI-UniProt-GOA_21.10.2020_00h00	0.00553697	0.348829	8.51347e-19	5.53375e-17	[6, 7]	Group65	4.44444	4	[Anxa1, Coro1a, Lgals3, Prkar1a]
GO:0071346	cellular response to interferon-gamma	GO_BiologicalProcess-EBI-UniProt-GOA_21.10.2020_00h00	0.0127925	0.473324	8.51347e-19	5.53375e-17	[5, 6, 7, 8]	Group65	9.09091	2	[Gsn, LOC101834868]
GO:1901222	regulation of NIK/NF-kappaB signaling	GO_BiologicalProcess-EBI-UniProt-GOA_21.10.2020_00h00	0.0324893	0.48734	8.51347e-19	5.53375e-17	[6, 7]	Group65	5.55556	2	[Ilk, Tmsb4x]
GO:1901796	regulation of signal transduction by p53 class mediator	GO_BiologicalProcess-EBI-UniProt-GOA_21.10.2020_00h00	0.0116892	0.455879	8.51347e-19	5.53375e-17	[6, 7]	Group65	9.52381	2	[Ddx5, LOC101835445]
GO:1902950	regulation of dendritic spine maintenance	GO_BiologicalProcess-EBI-UniProt-GOA_21.10.2020_00h00	0.000901849	0.109124	8.51347e-19	5.53375e-17	[6, 7]	Group65	33.3333	2	[Apoe, Vps35]
GO:1904115	axon cytoplasm	GO_CellularComponent-EBI-UniProt-GOA_21.10.2020_00h00	0.0151292	0.499264	8.51347e-19	5.53375e-17	[6, 7]	Group65	8.33333	2	[Bloc1s5, Hspb1]
GO:0010594	regulation of endothelial cell migration	GO_BiologicalProcess-EBI-UniProt-GOA_21.10.2020_00h00	0.00212533	0.206157	8.51347e-19	5.53375e-17	[5, 7, 8]	Group65	5.7971	4	[Anxa1, Apoe, Hspb1, Tmsb4x]
GO:0010634	positive regulation of epithelial cell migration	GO_BiologicalProcess-EBI-UniProt-GOA_21.10.2020_00h00	0.0133892	0.482011	8.51347e-19	5.53375e-17	[5, 7, 8]	Group65	4.7619	3	[Anxa1, Hspb1, Tmsb4x]
GO:1990266	neutrophil migration	GO_BiologicalProcess-EBI-UniProt-GOA_21.10.2020_00h00	0.0151292	0.499264	8.51347e-19	5.53375e-17	[5, 7, 8]	Group65	8.33333	2	[Lgals3, Ppib]
GO:0001937	negative regulation of endothelial cell proliferation	GO_BiologicalProcess-EBI-UniProt-GOA_21.10.2020_00h00	0.00772683	0.394068	8.51347e-19	5.53375e-17	[7]	Group65	11.7647	2	[Apoe, Xdh]
GO:0002825	regulation of T-helper 1 type immune response	GO_BiologicalProcess-EBI-UniProt-GOA_21.10.2020_00h00	0.00265032	0.235878	8.51347e-19	5.53375e-17	[7]	Group65	20	2	[Anxa1, LOC101834868]
GO:0004859	phospholipase inhibitor activity	GO_BiologicalProcess-EBI-UniProt-GOA_21.10.2020_00h00	0.000604345	0.0767519	8.51347e-19	5.53375e-17	[7]	Group65	40	2	[Anxa1, Anxa2]
GO:0005771	multivesicular body	GO_CellularComponent-EBI-UniProt-GOA_21.10.2020_00h00	0.00384732	0.296244	8.51347e-19	5.53375e-17	[5, 6, 7, 8, 9]	Group65	16.6667	2	[LOC101834868, Prkar1a]
GO:0007040	lysosome organization	GO_BiologicalProcess-EBI-UniProt-GOA_21.10.2020_00h00	0.0292258	0.496839	8.51347e-19	5.53375e-17	[7]	Group65	5.88235	2	[Coro1a, Vps35]
GO:0015908	fatty acid transport	GO_BiologicalProcess-EBI-UniProt-GOA_21.10.2020_00h00	0.00529866	0.344413	8.51347e-19	5.53375e-17	[5, 6, 8, 9]	Group65	6.66667	3	[Anxa1, Apoe, Got2]
GO:0030593	neutrophil chemotaxis	GO_BiologicalProcess-EBI-UniProt-GOA_21.10.2020_00h00	0.00961628	0.432733	8.51347e-19	5.53375e-17	[5, 6, 7, 8, 9]	Group65	10.5263	2	[Lgals3, Ppib]
GO:0032272	negative regulation of protein polymerization	GO_BiologicalProcess-EBI-UniProt-GOA_21.10.2020_00h00	0.0468525	0.327968	8.51347e-19	5.53375e-17	[7]	Group65	4.54545	2	[Gsn, Tmsb4x]
GO:0032273	positive regulation of protein polymerization	GO_BiologicalProcess-EBI-UniProt-GOA_21.10.2020_00h00	0.0102062	0.438867	8.51347e-19	5.53375e-17	[7]	Group65	5.26316	3	[Arpc2, Arpc5, Gsn]
GO:0032374	regulation of cholesterol transport	GO_BiologicalProcess-EBI-UniProt-GOA_21.10.2020_00h00	0.0189482	0.511602	8.51347e-19	5.53375e-17	[7]	Group65	7.40741	2	[Anxa2, Apoe]
GO:0032717	negative regulation of interleukin-8 production	GO_BiologicalProcess-EBI-UniProt-GOA_21.10.2020_00h00	0.000901849	0.109124	8.51347e-19	5.53375e-17	[6, 8]	Group65	33.3333	2	[Anxa1, Tmsb4x]
GO:0032803	regulation of low-density lipoprotein particle receptor catabolic process	GO_BiologicalProcess-EBI-UniProt-GOA_21.10.2020_00h00	0.000604345	0.0767519	8.51347e-19	5.53375e-17	[6, 7, 8]	Group65	40	2	[Anxa2, Apoe]
GO:0038127	ERBB signaling pathway	GO_BiologicalProcess-EBI-UniProt-GOA_21.10.2020_00h00	0.0163611	0.507194	8.51347e-19	5.53375e-17	[6, 7, 8]	Group65	8	2	[Iqgap1, Mvp]
GO:0043266	regulation of potassium ion transport	GO_BiologicalProcess-EBI-UniProt-GOA_21.10.2020_00h00	0.0261033	0.469859	8.51347e-19	5.53375e-17	[7]	Group65	6.25	2	[Fhl1, Ywhae]
GO:0050709	negative regulation of protein secretion	GO_BiologicalProcess-EBI-UniProt-GOA_21.10.2020_00h00	0.0324893	0.48734	8.51347e-19	5.53375e-17	[6, 7, 8]	Group65	5.55556	2	[Apoe, Erp29]
GO:0051258	protein polymerization	GO_BiologicalProcess-EBI-UniProt-GOA_21.10.2020_00h00	4.00547e-06	0.000829133	8.51347e-19	5.53375e-17	[7]	Group65	16.129	5	[Arpc2, Fga, Fgg, Gsn, Tppp3]
GO:0051261	protein depolymerization	GO_BiologicalProcess-EBI-UniProt-GOA_21.10.2020_00h00	0.00685285	0.376907	8.51347e-19	5.53375e-17	[7]	Group65	12.5	2	[Cfl1, Dstn]
GO:0051494	negative regulation of cytoskeleton organization	GO_BiologicalProcess-EBI-UniProt-GOA_21.10.2020_00h00	0.0028821	0.247861	8.51347e-19	5.53375e-17	[7]	Group65	5.33333	4	[Coro1a, Coro1b, Gsn, Tmsb4x]
GO:0051495	positive regulation of cytoskeleton organization	GO_BiologicalProcess-EBI-UniProt-GOA_21.10.2020_00h00	8.10217e-05	0.0140168	8.51347e-19	5.53375e-17	[7]	Group65	6.59341	6	[Arpc2, Arpc5, Cfl1, Dstn, Gsn, LOC101834032]
GO:0110053	regulation of actin filament organization	GO_BiologicalProcess-EBI-UniProt-GOA_21.10.2020_00h00	1.32369e-06	0.000281947	8.51347e-19	5.53375e-17	[6, 8]	Group65	6.56934	9	[Arpc2, Arpc5, Cfl1, Coro1a, Coro1b, Dstn, Gsn, LOC101834032, Tmsb4x]
GO:1901881	positive regulation of protein depolymerization	GO_BiologicalProcess-EBI-UniProt-GOA_21.10.2020_00h00	0.00166617	0.173282	8.51347e-19	5.53375e-17	[7]	Group65	25	2	[Cfl1, Dstn]
GO:1902743	regulation of lamellipodium organization	GO_BiologicalProcess-EBI-UniProt-GOA_21.10.2020_00h00	0.00772683	0.394068	8.51347e-19	5.53375e-17	[7]	Group65	11.7647	2	[Arpc2, Coro1b]
GO:1902806	regulation of cell cycle G1/S phase transition	GO_BiologicalProcess-EBI-UniProt-GOA_21.10.2020_00h00	0.0507466	0.253733	8.51347e-19	5.53375e-17	[7]	Group65	4.34783	2	[Anxa1, Fhl1]
GO:1904035	regulation of epithelial cell apoptotic process	GO_BiologicalProcess-EBI-UniProt-GOA_21.10.2020_00h00	0.00303673	0.252049	8.51347e-19	5.53375e-17	[7]	Group65	8.10811	3	[Fga, Fgg, Gsn]
GO:2000106	regulation of leukocyte apoptotic process	GO_BiologicalProcess-EBI-UniProt-GOA_21.10.2020_00h00	0.0245965	0.467334	8.51347e-19	5.53375e-17	[7]	Group65	6.45161	2	[Anxa1, Lgals3]
GO:2001026	regulation of endothelial cell chemotaxis	GO_BiologicalProcess-EBI-UniProt-GOA_21.10.2020_00h00	0.0021312	0.204596	8.51347e-19	5.53375e-17	[5, 6, 8, 9]	Group65	22.2222	2	[Hspb1, Tmsb4x]
GO:0008064	regulation of actin polymerization or depolymerization	GO_BiologicalProcess-EBI-UniProt-GOA_21.10.2020_00h00	1.84951e-06	0.000392097	8.51347e-19	5.53375e-17	[6, 7, 9]	Group65	7.54717	8	[Arpc2, Arpc5, Cfl1, Coro1a, Coro1b, Dstn, Gsn, Tmsb4x]
GO:0015718	monocarboxylic acid transport	GO_BiologicalProcess-EBI-UniProt-GOA_21.10.2020_00h00	0.0212772	0.468099	8.51347e-19	5.53375e-17	[7, 8]	Group65	4	3	[Anxa1, Apoe, Got2]
GO:0030041	actin filament polymerization	GO_BiologicalProcess-EBI-UniProt-GOA_21.10.2020_00h00	0.00322264	0.264257	8.51347e-19	5.53375e-17	[6, 7, 8, 9]	Group65	18.1818	2	[Arpc2, Gsn]
GO:0030042	actin filament depolymerization	GO_BiologicalProcess-EBI-UniProt-GOA_21.10.2020_00h00	0.000901849	0.109124	8.51347e-19	5.53375e-17	[6, 7, 8, 9]	Group65	33.3333	2	[Cfl1, Dstn]
GO:0032376	positive regulation of cholesterol transport	GO_BiologicalProcess-EBI-UniProt-GOA_21.10.2020_00h00	0.00772683	0.394068	8.51347e-19	5.53375e-17	[7, 8]	Group65	11.7647	2	[Anxa2, Apoe]
GO:0042129	regulation of T cell proliferation	GO_BiologicalProcess-EBI-UniProt-GOA_21.10.2020_00h00	0.00248393	0.228522	8.51347e-19	5.53375e-17	[7, 8]	Group65	5.55556	4	[Anxa1, Coro1a, Lgals3, Prkar1a]
GO:0046634	regulation of alpha-beta T cell activation	GO_BiologicalProcess-EBI-UniProt-GOA_21.10.2020_00h00	0.0487853	0.292712	8.51347e-19	5.53375e-17	[7, 8]	Group65	4.44444	2	[Anxa1, LOC101834868]
GO:0046825	regulation of protein export from nucleus	GO_BiologicalProcess-EBI-UniProt-GOA_21.10.2020_00h00	0.00525038	0.346525	8.51347e-19	5.53375e-17	[7, 8]	Group65	14.2857	2	[Sfn, Ywhae]
GO:0098930	axonal transport	GO_BiologicalProcess-EBI-UniProt-GOA_21.10.2020_00h00	0.0116892	0.455879	8.51347e-19	5.53375e-17	[7, 8]	Group65	9.52381	2	[Bloc1s5, Hspb1]
GO:1901016	regulation of potassium ion transmembrane transporter activity	GO_BiologicalProcess-EBI-UniProt-GOA_21.10.2020_00h00	0.00864824	0.415115	8.51347e-19	5.53375e-17	[6, 7, 8, 9]	Group65	11.1111	2	[Fhl1, Ywhae]
GO:1901379	regulation of potassium ion transmembrane transport	GO_BiologicalProcess-EBI-UniProt-GOA_21.10.2020_00h00	0.0216952	0.4556	8.51347e-19	5.53375e-17	[7, 8]	Group65	6.89655	2	[Fhl1, Ywhae]
GO:1901798	positive regulation of signal transduction by p53 class mediator	GO_BiologicalProcess-EBI-UniProt-GOA_21.10.2020_00h00	0.0021312	0.204596	8.51347e-19	5.53375e-17	[7, 8]	Group65	22.2222	2	[Ddx5, LOC101835445]
GO:1902745	positive regulation of lamellipodium organization	GO_BiologicalProcess-EBI-UniProt-GOA_21.10.2020_00h00	0.00452352	0.32117	8.51347e-19	5.53375e-17	[7, 8]	Group65	15.3846	2	[Arpc2, Coro1b]
GO:1904064	positive regulation of cation transmembrane transport	GO_BiologicalProcess-EBI-UniProt-GOA_21.10.2020_00h00	0.0487853	0.292712	8.51347e-19	5.53375e-17	[7, 8]	Group65	4.44444	2	[Glrx, Tmsb4x]
GO:2000045	regulation of G1/S transition of mitotic cell cycle	GO_BiologicalProcess-EBI-UniProt-GOA_21.10.2020_00h00	0.0358887	0.466553	8.51347e-19	5.53375e-17	[7, 8]	Group65	5.26316	2	[Anxa1, Fhl1]
GO:0010595	positive regulation of endothelial cell migration	GO_BiologicalProcess-EBI-UniProt-GOA_21.10.2020_00h00	0.00529866	0.344413	8.51347e-19	5.53375e-17	[6, 8, 9]	Group65	6.66667	3	[Anxa1, Hspb1, Tmsb4x]
GO:0019210	kinase inhibitor activity	GO_BiologicalProcess-EBI-UniProt-GOA_21.10.2020_00h00	0.0261033	0.469859	8.51347e-19	5.53375e-17	[6, 7, 10]	Group65	6.25	2	[Hspb1, Prkar1a]
GO:0043535	regulation of blood vessel endothelial cell migration	GO_BiologicalProcess-EBI-UniProt-GOA_21.10.2020_00h00	0.000267726	0.0398911	8.51347e-19	5.53375e-17	[6, 8, 9]	Group65	10	4	[Anxa1, Apoe, Hspb1, Tmsb4x]
GO:0042989	sequestering of actin monomers	GO_BiologicalProcess-EBI-UniProt-GOA_21.10.2020_00h00	0.000183188	0.0280277	8.51347e-19	5.53375e-17	[4, 5, 6, 8, 9, 10, 12]	Group65	66.6667	2	[Gsn, Tmsb4x]
GO:0015909	long-chain fatty acid transport	GO_BiologicalProcess-EBI-UniProt-GOA_21.10.2020_00h00	0.0308403	0.493445	8.51347e-19	5.53375e-17	[6, 7, 9, 10]	Group65	5.71429	2	[Anxa1, Apoe]
GO:0019834	phospholipase A2 inhibitor activity	GO_BiologicalProcess-EBI-UniProt-GOA_21.10.2020_00h00	6.13792e-05	0.0108641	8.51347e-19	5.53375e-17	[8]	Group65	100	2	[Anxa1, Anxa2]
GO:0046827	positive regulation of protein export from nucleus	GO_BiologicalProcess-EBI-UniProt-GOA_21.10.2020_00h00	0.00125609	0.139426	8.51347e-19	5.53375e-17	[7, 8, 9]	Group65	28.5714	2	[Sfn, Ywhae]
GO:2001028	positive regulation of endothelial cell chemotaxis	GO_BiologicalProcess-EBI-UniProt-GOA_21.10.2020_00h00	0.000901849	0.109124	8.51347e-19	5.53375e-17	[6, 7, 9, 10]	Group65	33.3333	2	[Hspb1, Tmsb4x]
GO:2001243	negative regulation of intrinsic apoptotic signaling pathway	GO_BiologicalProcess-EBI-UniProt-GOA_21.10.2020_00h00	0.0507466	0.253733	8.51347e-19	5.53375e-17	[7, 8, 9]	Group65	4.34783	2	[Hspb1, Hyou1]
GO:0030833	regulation of actin filament polymerization	GO_BiologicalProcess-EBI-UniProt-GOA_21.10.2020_00h00	0.000109141	0.0182265	8.51347e-19	5.53375e-17	[7, 8, 10]	Group65	6.25	6	[Arpc2, Arpc5, Coro1a, Coro1b, Gsn, Tmsb4x]
GO:0030834	regulation of actin filament depolymerization	GO_BiologicalProcess-EBI-UniProt-GOA_21.10.2020_00h00	0.00218163	0.205074	8.51347e-19	5.53375e-17	[7, 8, 10]	Group65	9.09091	3	[Cfl1, Dstn, Gsn]
GO:0045010	actin nucleation	GO_BiologicalProcess-EBI-UniProt-GOA_21.10.2020_00h00	0.000569653	0.0734853	8.51347e-19	5.53375e-17	[5, 6, 8, 9, 10, 12]	Group65	14.2857	3	[Arpc2, Arpc5, Gsn]
GO:0008089	anterograde axonal transport	GO_BiologicalProcess-EBI-UniProt-GOA_21.10.2020_00h00	0.00961628	0.432733	8.51347e-19	5.53375e-17	[8, 9]	Group65	10.5263	2	[Bloc1s5, Hspb1]
GO:0030043	actin filament fragmentation	GO_BiologicalProcess-EBI-UniProt-GOA_21.10.2020_00h00	0.000183188	0.0280277	8.51347e-19	5.53375e-17	[7, 8, 9, 10]	Group65	66.6667	2	[Cfl1, Dstn]
GO:0042102	positive regulation of T cell proliferation	GO_BiologicalProcess-EBI-UniProt-GOA_21.10.2020_00h00	0.0412315	0.412315	8.51347e-19	5.53375e-17	[8, 9]	Group65	4.87805	2	[Anxa1, Coro1a]
GO:0046632	alpha-beta T cell differentiation	GO_BiologicalProcess-EBI-UniProt-GOA_21.10.2020_00h00	0.0176343	0.52903	8.51347e-19	5.53375e-17	[6, 7, 8, 9, 10, 11]	Group65	7.69231	2	[Anxa1, Rpl22]
GO:0046635	positive regulation of alpha-beta T cell activation	GO_BiologicalProcess-EBI-UniProt-GOA_21.10.2020_00h00	0.0231269	0.462539	8.51347e-19	5.53375e-17	[8, 9]	Group65	6.66667	2	[Anxa1, LOC101834868]
GO:0043536	positive regulation of blood vessel endothelial cell migration	GO_BiologicalProcess-EBI-UniProt-GOA_21.10.2020_00h00	0.000852109	0.103957	8.51347e-19	5.53375e-17	[7, 9, 10]	Group65	12.5	3	[Anxa1, Hspb1, Tmsb4x]
GO:0030836	positive regulation of actin filament depolymerization	GO_BiologicalProcess-EBI-UniProt-GOA_21.10.2020_00h00	0.000901849	0.109124	8.51347e-19	5.53375e-17	[7, 8, 9, 11]	Group65	33.3333	2	[Cfl1, Dstn]
GO:0030837	negative regulation of actin filament polymerization	GO_BiologicalProcess-EBI-UniProt-GOA_21.10.2020_00h00	0.0324893	0.48734	8.51347e-19	5.53375e-17	[7, 8, 9, 11]	Group65	5.55556	2	[Gsn, Tmsb4x]
GO:0030838	positive regulation of actin filament polymerization	GO_BiologicalProcess-EBI-UniProt-GOA_21.10.2020_00h00	0.00672495	0.376597	8.51347e-19	5.53375e-17	[7, 8, 9, 11]	Group65	6.12245	3	[Arpc2, Arpc5, Gsn]
GO:0004860	protein kinase inhibitor activity	GO_BiologicalProcess-EBI-UniProt-GOA_21.10.2020_00h00	0.0231269	0.462539	8.51347e-19	5.53375e-17	[7, 8, 10, 11]	Group65	6.66667	2	[Hspb1, Prkar1a]
GO:0051126	negative regulation of actin nucleation	GO_BiologicalProcess-EBI-UniProt-GOA_21.10.2020_00h00	0.000901849	0.109124	8.51347e-19	5.53375e-17	[7, 8, 9, 10, 12]	Group65	33.3333	2	[Coro1a, Coro1b]
GO:0034314	Arp2/3 complex-mediated actin nucleation	GO_BiologicalProcess-EBI-UniProt-GOA_21.10.2020_00h00	0.00384732	0.296244	8.51347e-19	5.53375e-17	[6, 7, 9, 10, 11, 13]	Group65	16.6667	2	[Arpc2, Arpc5]
GO:0051125	regulation of actin nucleation	GO_BiologicalProcess-EBI-UniProt-GOA_21.10.2020_00h00	0.000201717	0.030661	8.51347e-19	5.53375e-17	[8, 9, 11]	Group65	20	3	[Coro1a, Coro1b, Gsn]

## Sheet: prot-rna-all
List names	number of elements	number of unique elements
Proteomics	596	596
RNA-Seq	8694	8694
Overall number of unique elements		9021
Names	total	elements
Proteomics RNA-Seq	269	A0A1U7Q8T8 A0A1U7QFX5 A0A1U7QS22 A0A1U7R165 A0A1U7QZF0 A0A1U7QRM8 A0A1U7Q8M1 A0A1U7QPL5 A0A1U7QKP8 A0A1U7Q3W6 A0A1U7R248 A0A1U7QKA1 A0A1U7QLB5 A0A1U7Q629 A0A1U7QGY7 A0A1U7R5B8 A0A1U7QYZ8 O35534 A0A1U7QVF4 A0A1U8CFN2 A0A1U7R614 A0A1U7RHE0 A0A1U7Q9J6 A0A1U7QYC6 A0A1U7QV01 A0A1U7QBJ7 A0A1U8C186 A0A1U7QTC6 A0A1U7QA78 A0A1U7R3S5 A0A1U7R9F1 A0A1U7Q360 A0A1U7R4E0 A0A1U7RE56 A0A1U7QUX4 A0A1U7R8T5 A0A1U7Q…
Proteomics	327	A0A1U7R8X3 A0A1U7QTB7 A0A1U7QP51 A0A3Q0CFR4 A0A1U7QVD8 A0A1U7QB70 A0A1U7R479 A0A1U7QE09 A0A3Q0DCV8 A0A3Q0CY55 A0A3Q0CJY5 A0A3Q0DGK2 A0A3Q0CWL9 A0A1U7QAC5 A0A1U8C9B8 A0A1U7QWN9 A0A1U7QBI0 O35587 A0A1U7QWV4 A0A1U8CL95 A0A1U7R751 A0A1U7QMX9 A0A1U8C7F9 A0A1U7QSD5 A0A1U7QI78 A0A3Q0D7X2 A0A1U8BV06 A0A1U7QPR4 P51640 A0A1U7Q657 A0A3Q0CCM9 Q0QET9 A0A1U7R965 A0A3Q0CY50 A0A3Q0D152 A0A3Q0D1T2 A0A1U7RJY0 A0A1…
RNA-Seq	8425	A0A1U8C6N3 A0A1U7Q9B0 A0A1U7QXT8 A0A1U7QDE8 A0A1U7R062 A0A1U7QV50 A0A1U7QFU2 A0A3Q0D7C8 A0A1U7QM92 A0A1U7RBJ5 A0A1U7Q9G2 A0A1U7QQM6 A0A1U7QBV1 A0A1U7R975 A0A1U7Q2V3 A0A1U8C831 A0A1U7QFN4 E7CXR7 A0A1U7QCT3 A0A1U7QQ31 A0A1U7QGN8 A0A1U7QHK5 A0A1U8CYG2 A0A1U7RA78 A0A1U7QDZ4 A0A1U7QKF4 A0A1U8BRN3 A0A1U8BZB4 A0A1U7QHR5 A0A1U7QG11 A0A1U7Q9Q1 A0A1U7Q3Q3 A0A1U7QF79 A0A1U7QBQ8 A0A1U7Q958 A0A1U7QP18 A0A1U7Q…

## Sheet: prot-rna-go all
GOID	Ontology Source	GOTerm	GOLevels	GOGroups	Nr. Genes	% Associated Genes	Term PValue	Term PValue Corrected with Bonferroni step down	Group PValue	Group PValue Corrected with Bonferroni step down	Associated Genes Found	All Associated Genes
GO:0000070	GO_BiologicalProcess-EBI-UniProt-GOA_21.10.2020_00h00	mitotic sister chromatid segregation	[4, 5, 6, 7, 8]	[None]	3	5.76923	0.0512881	1	{}	{}	[Chmp4b, Kpnb1, Ppp2r1a]	[Aurkb, Bub3, Cdc20, Cdca5, Cdca8, Champ1, Chmp1a, Chmp1b, Chmp2a, Chmp4b, Chmp5, Chmp6, Chmp7, Chtf8, Dctn2, Incenp, Katnb1, Kif18a, Kif22, Kif2c, Kpnb1, LOC101835552, LOC101835871, LOC106023042, Mau2, Mis12, Ncapd2, Ncapd3, Ncapg, Ncaph, Ncaph2, Ndc80, Nek2, Nipbl, Nsl1, Nup62, Pds5a, Pds5b, Pinx1, Plk1, Pogz, Ppp2r1a, Psrc1, Pttg1, Rab11a, Rrs1, Sgo1, Smc1a, Smc4, Tex14, Znf207, Zw10]
GO:0000159	GO_CellularComponent-EBI-UniProt-GOA_21.10.2020_00h00	protein phosphatase type 2A complex	[3, 5]	[None]	2	15.3846	0.0179427	1	{}	{}	[Ppp2r1a, Ppp2r2a]	[Ier5, Nkd1, Ppp2ca, Ppp2r1a, Ppp2r2a, Ppp2r2b, Ppp2r2c, Ppp2r2d, Ppp2r5a, Ppp2r5b, Ppp2r5c, Ppp2r5d, Ppp2r5e]
GO:0000212	GO_BiologicalProcess-EBI-UniProt-GOA_21.10.2020_00h00	meiotic spindle organization	[3, 4, 5, 8]	[None]	2	66.6667	0.000767567	0.244854	{}	{}	[Myh9, Ppp2r1a]	[Fbxo5, Myh9, Ppp2r1a]
GO:0000281	GO_BiologicalProcess-EBI-UniProt-GOA_21.10.2020_00h00	mitotic cytokinesis	[4, 5, 6]	[None]	3	10	0.0121757	1	{}	{}	[Cfl1, Chmp4b, Stmn1]	[Ank3, Apc, Bbs4, Cenpa, Cep55, Cfl1, Chmp1a, Chmp1b, Chmp2a, Chmp4b, Chmp5, Chmp6, Chmp7, Ect2, Efhc1, Kif20a, LOC101836773, LOC106023274, Map9, Nusap1, Plk1, Rab35, Rhob, Snx18, Snx33, Stambp, Stmn1, Trim36, Usp8, Zfyve26]
GO:0000302	GO_BiologicalProcess-EBI-UniProt-GOA_21.10.2020_00h00	response to reactive oxygen species	[4]	[None]	7	13.4615	1.87095e-05	0.00834442	{}	{}	[Cat, LOC101834032, LOC101840972, Mapk1, Prdx2, Sod1, Sod2]	[Abl1, Adam9, Akt1, Apopt1, Cat, Ccs, Chuk, Cryab, Ect2, Egfr, Ezh2, Fabp1, Fer, Fos, Fxn, Hyal2, Jun, LOC101834032, LOC101839568, LOC101840972, Map3k5, Mapk1, Mapk13, Mapk7, Mapk8, Mapk9, Mmp2, Mmp9, Nfe2l2, Nos3, Nr4a3, Pdgfra, Pdk2, Plekha1, Plk3, Ppif, Prdx2, Rhob, Ripk1, Romo1, Sigmar1, Smpd3, Sod1, Sod2, Sod3, Src, Stk24, Tnfaip3, Traf2, Ucp1, Ucp3, Znf580]
GO:0000303	GO_BiologicalProcess-EBI-UniProt-GOA_21.10.2020_00h00	response to superoxide	[5, 6]	[None]	3	42.8571	0.000137929	0.0536545	{}	{}	[Prdx2, Sod1, Sod2]	[Ccs, Nos3, Prdx2, Sod1, Sod2, Sod3, Ucp3]
GO:0000305	GO_BiologicalProcess-EBI-UniProt-GOA_21.10.2020_00h00	response to oxygen radical	[4, 5]	[None]	3	42.8571	0.000137929	0.0536545	{}	{}	[Prdx2, Sod1, Sod2]	[Ccs, Nos3, Prdx2, Sod1, Sod2, Sod3, Ucp3]
GO:0000375	GO_BiologicalProcess-EBI-UniProt-GOA_21.10.2020_00h00	RNA splicing, via transesterification reactions	[7, 8, 9]	[None]	5	4.5045	0.0337578	1	{}	{}	[Ddx39b, Ddx5, Hnrnpm, Snrnp70, Snrpd3]	[Aqr, Bcas2, Ccdc94, Cdc40, Cdc5l, Celf1, Clns1a, Crnkl1, Cwc15, Dbr1, Ddx20, Ddx39a, Ddx39b, Ddx41, Ddx5, Dhx16, Eftud2, Eif4a3, Esrp2, Gemin2, Gemin4, Gemin7, Gemin8, Hnrnpm, Htatsf1, Ik, Kiaa0907, LOC101825885, LOC101830689, LOC101833484, LOC101835567, LOC101837049, LOC101842483, LOC101844346, LOC106021165, LOC106022825, Lsm2, Lsm3, Lsm4, Lsm5, Lsm6, Lsm7, Luc7l, Luc7l3, Magohb, Mettl14, Mettl…
GO:0000377	GO_BiologicalProcess-EBI-UniProt-GOA_21.10.2020_00h00	RNA splicing, via transesterification reactions with bulged adenosine as nucleophile	[8, 9, 10]	[None]	5	4.5045	0.0337578	1	{}	{}	[Ddx39b, Ddx5, Hnrnpm, Snrnp70, Snrpd3]	[Aqr, Bcas2, Ccdc94, Cdc40, Cdc5l, Celf1, Clns1a, Crnkl1, Cwc15, Dbr1, Ddx20, Ddx39a, Ddx39b, Ddx41, Ddx5, Dhx16, Eftud2, Eif4a3, Esrp2, Gemin2, Gemin4, Gemin7, Gemin8, Hnrnpm, Htatsf1, Ik, Kiaa0907, LOC101825885, LOC101830689, LOC101833484, LOC101835567, LOC101837049, LOC101842483, LOC101844346, LOC106021165, LOC106022825, Lsm2, Lsm3, Lsm4, Lsm5, Lsm6, Lsm7, Luc7l, Luc7l3, Magohb, Mettl14, Mettl…
GO:0000380	GO_BiologicalProcess-EBI-UniProt-GOA_21.10.2020_00h00	alternative mRNA splicing, via spliceosome	[8, 9, 10, 11, 12]	[None]	2	28.5714	0.00514826	1	{}	{}	[Ddx5, Hnrnpm]	[Ddx5, Esrp2, Hnrnpm, Rbm17, Rsrc1, Sfpq, Slu7]
GO:0000381	GO_BiologicalProcess-EBI-UniProt-GOA_21.10.2020_00h00	regulation of alternative mRNA splicing, via spliceosome	[8, 9, 10]	[None]	3	15.7895	0.0033094	0.767781	{}	{}	[Ddx5, Hnrnpa1, Srsf2]	[Celf3, Ddx5, Hnrnpa1, Hnrnpl, LOC101837501, LOC101838102, Myod1, Rbm10, Rbm11, Rbm15, Rbm24, Rbm5, Rbm8a, Srek1, Srrm4, Srsf12, Srsf2, Thrap3, Wtap]
GO:0000398	GO_BiologicalProcess-EBI-UniProt-GOA_21.10.2020_00h00	mRNA splicing, via spliceosome	[7, 8, 9, 10, 11]	[None]	5	4.5045	0.0337578	1	{}	{}	[Ddx39b, Ddx5, Hnrnpm, Snrnp70, Snrpd3]	[Aqr, Bcas2, Ccdc94, Cdc40, Cdc5l, Celf1, Clns1a, Crnkl1, Cwc15, Dbr1, Ddx20, Ddx39a, Ddx39b, Ddx41, Ddx5, Dhx16, Eftud2, Eif4a3, Esrp2, Gemin2, Gemin4, Gemin7, Gemin8, Hnrnpm, Htatsf1, Ik, Kiaa0907, LOC101825885, LOC101830689, LOC101833484, LOC101835567, LOC101837049, LOC101842483, LOC101844346, LOC106021165, LOC106022825, Lsm2, Lsm3, Lsm4, Lsm5, Lsm6, Lsm7, Luc7l, Luc7l3, Magohb, Mettl14, Mettl…
GO:0000502	GO_CellularComponent-EBI-UniProt-GOA_21.10.2020_00h00	proteasome complex	[3, 5]	[None]	11	18.9655	1.78631e-09	1.03427e-06	{}	{}	[Psma2, Psma5, Psma6, Psmb1, Psmb2, Psmb4, Psmb6, Psmb9, Psmc4, Psmd14, Psmd7]	[Adrm1, Kiaa0368, LOC101822549, LOC101833824, LOC106023246, Pomp, Psma1, Psma2, Psma3, Psma4, Psma5, Psma6, Psma7, Psma8, Psmb1, Psmb11, Psmb2, Psmb3, Psmb4, Psmb5, Psmb6, Psmb7, Psmb8, Psmb9, Psmc1, Psmc2, Psmc3, Psmc4, Psmc5, Psmc6, Psmd1, Psmd10, Psmd11, Psmd12, Psmd13, Psmd14, Psmd2, Psmd3, Psmd4, Psmd5, Psmd6, Psmd7, Psmd8, Psmd9, Psme1, Psme2, Psme3, Psme4, Psmf1, Psmg1, Psmg2, Psmg3, Psmg4…
GO:0000786	GO_CellularComponent-EBI-UniProt-GOA_21.10.2020_00h00	nucleosome	[3, 7]	[None]	4	5.97015	0.0228677	1	{}	{}	[LOC101826763, LOC101829141, LOC101837114, LOC106022595]	[Cenpa, Hp1bp3, Irf4, Kat6a, Kat6b, LOC101823521, LOC101823784, LOC101824849, LOC101825376, LOC101825561, LOC101825928, LOC101825978, LOC101826184, LOC101826238, LOC101826763, LOC101827298, LOC101827473, LOC101827561, LOC101827820, LOC101828080, LOC101828345, LOC101828346, LOC101828358, LOC101828432, LOC101828968, LOC101829141, LOC101829234, LOC101829328, LOC101829406, LOC101829502, LOC101830217,…
GO:0000791	GO_CellularComponent-EBI-UniProt-GOA_21.10.2020_00h00	euchromatin	[3, 7]	[None]	2	13.3333	0.0236492	1	{}	{}	[LOC101826763, LOC101829141]	[Cbx3, Creb1, Ctnnb1, Dnmt3a, Jun, Klf4, LOC101826763, LOC101828080, LOC101829141, Myod1, Nr1h4, Pou4f2, Sp1, Tcf23, Trnp1]
GO:0000819	GO_BiologicalProcess-EBI-UniProt-GOA_21.10.2020_00h00	sister chromatid segregation	[4, 5, 6]	[None]	3	4.61538	0.0873257	1	{}	{}	[Chmp4b, Kpnb1, Ppp2r1a]	[Aurkb, Bub3, Cdc20, Cdca5, Cdca8, Champ1, Chmp1a, Chmp1b, Chmp2a, Chmp4b, Chmp5, Chmp6, Chmp7, Chtf8, Dctn2, Esco1, Fbxw7, Hormad1, Incenp, Katnb1, Kif18a, Kif22, Kif2c, Kpnb1, LOC101835552, LOC101835871, LOC106023042, Mau2, Meikin, Mis12, Ncapd2, Ncapd3, Ncapg, Ncaph, Ncaph2, Ndc80, Nek2, Nipbl, Nsl1, Nup62, Pds5a, Pds5b, Phb2, Pinx1, Plk1, Pogz, Ppp2r1a, Psrc1, Pttg1, Rab11a, Rad21, Rad21l1, R…
GO:0000902	GO_BiologicalProcess-EBI-UniProt-GOA_21.10.2020_00h00	cell morphogenesis	[3, 4]	[None]	11	4	0.00512323	1	{}	{}	[Cap1, Clic4, Dpysl2, Ilk, Iqgap1, Myh9, Rab1a, Rac1, Sod1, Stmn1, Wdr1]	[Abi1, Abl1, Adam8, Adarb1, Akip1, Als2, Ank3, Antxr1, Apbb2, Ar, Arhgap35, Arhgef26, Arl13b, Artn, Atf4, Atoh1, Bcl11b, Bcl6, Bin3, Bmp7, Boc, Brsk1, Brsk2, Bsg, Btbd3, Bves, C1galt1c1, Cap1, Cap2, Cck, Cckar, Cdc42, Cdh11, Cdk5, Cdk5r1, Chl1, Chrnb2, Cib1, Clec1b, Clic4, Clu, Cnp, Cntn2, Cntn4, Col25a1, Creb1, Crmp1, Csf1r, Ctnnb1, Dab2ip, Dbnl, Dcc, Dcx, Ddr1, Dkk1, Dlx5, Dpysl2, Dpysl4, Dpysl…
GO:0000904	GO_BiologicalProcess-EBI-UniProt-GOA_21.10.2020_00h00	cell morphogenesis involved in differentiation	[4, 5]	[None]	9	4.0724	0.00975632	1	{}	{}	[Clic4, Dpysl2, Ilk, Myh9, Rab1a, Rac1, Sod1, Stmn1, Wdr1]	[Abi1, Abl1, Adarb1, Akip1, Ank3, Antxr1, Apbb2, Ar, Arhgap35, Arhgef26, Arl13b, Artn, Atf4, Atoh1, Bcl11b, Bmp7, Boc, Brsk1, Brsk2, Bsg, Btbd3, Bves, C1galt1c1, Cck, Cckar, Cdc42, Cdh11, Cdk5, Cdk5r1, Chl1, Chrnb2, Cib1, Clec1b, Clic4, Cnp, Cntn2, Cntn4, Col25a1, Creb1, Crmp1, Csf1r, Ctnnb1, Dcc, Dcx, Dkk1, Dlx5, Dpysl2, Dpysl5, Draxin, Drd2, Dscam, Dvl1, Efna1, Efna5, Efnb1, Efnb3, Elavl4, Emb,…
GO:0000910	GO_BiologicalProcess-EBI-UniProt-GOA_21.10.2020_00h00	cytokinesis	[3, 4]	[None]	4	10.2564	0.00347697	0.789272	{}	{}	[Cfl1, Chmp4b, Myh9, Stmn1]	[Alkbh4, Ank3, Apc, Aurkb, Bbs4, Cenpa, Cep55, Cfl1, Chmp1a, Chmp1b, Chmp2a, Chmp4b, Chmp5, Chmp6, Chmp7, Dctn3, Ect2, Efhc1, Ist1, Kif20a, Kif23, LOC101836773, LOC106023274, Map9, Myh9, Nusap1, Pdcd6ip, Plk1, Rab35, Rhob, Snx18, Snx33, Spast, Spire2, Stambp, Stmn1, Trim36, Usp8, Zfyve26]
GO:0001523	GO_BiologicalProcess-EBI-UniProt-GOA_21.10.2020_00h00	retinoid metabolic process	[7, 8]	[None]	2	6.06061	0.0986067	1	{}	{}	[Akr1b1, Ttr]	[Akr1b1, Aldh1a2, Aldh1a3, Aldh8a1, Awat2, Bco2, Crabp1, Crabp2, Dgat1, Dhrs3, Dhrs9, LOC101825565, LOC101825889, LOC101826326, LOC101828339, LOC101830183, LOC101833108, LOC101836237, LOC101836485, LOC101839568, LOC101840643, LOC101844540, Lrat, Rarres2, Rbp1, Rbp4, Rdh10, Rdh11, Rdh12, Rdh14, Retsat, Rpe65, Ttr]
GO:0001650	GO_CellularComponent-EBI-UniProt-GOA_21.10.2020_00h00	fibrillar center	[2, 6, 7, 8]	[None]	3	4.91803	0.0753157	1	{}	{}	[Lipa, Nono, Pafah1b2]	[Ankrd1, Btbd10, Camk4, Cc2d1a, Ccdc137, Cd2ap, Cd2bp2, Chchd1, Dsn1, E2f5, Eif3l, En2, Esrra, Fbl, Foxj2, Gar1, Hoxb5, Ick, Imp4, Ip6k1, Jazf1, Klf6, Lipa, Malt1, Map3k14, Mbd6, Mtdh, Nfib, Nfix, Nfkbie, Nhej1, Nono, Nrip1, Nuak1, Orc6, Pafah1b2, Pax5, Plrg1, Polr1e, Prmt7, Rpp38, Rrs1, Samd4a, Sesn1, Smad7, Smarcb1, Smug1, Snrpb2, Taf1c, Terf1, Thap1, Timm13, Top1, Trerf1, Trim27, Ubd, Ubtf, Us…
GO:0001666	GO_BiologicalProcess-EBI-UniProt-GOA_21.10.2020_00h00	response to hypoxia	[3, 5]	[None]	3	4	0.120516	1	{}	{}	[Hsp90b1, Hyou1, P4hb]	[Acaa2, Adam17, Adam8, Alas2, Alkbh5, Ang, Angpt4, Aqp3, Arnt2, Ascl2, Bach1, Bad, Bmp2, Bnip3l, Cav1, Cbfa2t3, Chrna4, Chrnb2, Cpeb2, Cryab, Ddit4, Edn1, Ednra, Egr1, Ep300, Epo, Fabp1, Fundc1, Hif1an, Hif3a, Higd1a, Hilpda, Hmox1, Hsp90b1, Hyou1, Limd1, Lmna, Mmp2, Mtor, Ndnf, Nfe2l2, Nkx3-1, Nol3, Notch1, Nr4a2, Oprd1, P2rx2, P2rx3, P4hb, Pink1, Plau, Plekhn1, Plk3, Plod1, Plod2, Ppard, Ptgs2,…
GO:0001667	GO_BiologicalProcess-EBI-UniProt-GOA_21.10.2020_00h00	ameboidal-type cell migration	[4, 5]	[None]	7	10.6061	8.99262e-05	0.0361503	{}	{}	[Cap1, Cfl1, Coro1b, Ilk, Iqgap1, LOC101834032, Myh9]	[Abl1, Akt1, Alx1, Apoa1, Arid5b, Cap1, Cdh13, Cdh5, Cer1, Cfl1, Coro1b, Crb2, Efnb1, Efnb2, Egr3, Emp2, Erbb4, Fat2, Fermt1, Fgf19, Gbx2, Grem1, Hand2, Ilk, Iqgap1, Isl1, Itga4, Itgb7, Kank1, LOC101827344, LOC101834032, LOC101839568, Lamtor2, Lrp5, Ltb4r2, Megf8, Mesp1, Mixl1, Myh9, Nodal, Nos3, Nrp1, Nrtn, Pkn3, Plxnd1, Ppard, Ptp4a3, Rab13, Ret, Ric8a, Scarb1, Sema3a, Sema3f, Sgpl1, Shh, Sox10…
GO:0001707	GO_BiologicalProcess-EBI-UniProt-GOA_21.10.2020_00h00	mesoderm formation	[4, 5, 6, 7, 8]	[None]	2	5.12821	0.130148	1	{}	{}	[Gpi, Prkar1a]	[Armc5, Bmp4, Bmp7, Bmpr1a, Chrd, Crb2, Dkk1, Eomes, Eya1, Foxc1, Foxc2, Foxf1, Gpi, Hand1, Hnf1a, Hoxa11, Inhba, Itga2, Itga3, Lef1, Nf2, Nodal, Nog, Nr4a3, Pofut2, Pou5f1, Prkar1a, Six2, Smad1, Smad3, Snai1, Srf, T, Tlx2, Twsg1, Wls, Wnt11, Wnt3a, Wnt5a]
GO:0001725	GO_CellularComponent-EBI-UniProt-GOA_21.10.2020_00h00	stress fiber	[3, 4, 8, 9]	[None]	5	31.25	3.94439e-06	0.00194064	{}	{}	[Coro1b, LOC101834032, Myh9, Pdlim1, Pgm5]	[Ablim3, Acta1, Coro1b, Fam107a, Fermt2, Fhl3, Flnb, Fscn1, LOC101834032, Myh9, Myl9, Pdlim1, Pdlim4, Pgm5, Sept9, Sh2b2]
GO:0001726	GO_CellularComponent-EBI-UniProt-GOA_21.10.2020_00h00	ruffle	[3, 4]	[None]	10	14.7059	1.26476e-07	6.77912e-05	{}	{}	[Arf4, Atp6v1b2, Cfl1, Eef1a1, Iqgap1, Myh9, Rac1, S100a11, S100a6, Tln1]	[Adam17, Aif1, Aif1l, Akt2, Als2, Appl1, Appl2, Arf4, Arf6, Arhgap18, Atp6v1b2, Baiap2, Bcar1, Cd2ap, Cfl1, Cspg4, Cttn, Cyth3, Dbnl, Eef1a1, Fam107a, Fgd1, Fgd2, Fgr, Fscn1, Hip1r, Inpp5j, Iqgap1, Itgav, Itgb1, Kank1, Kif18a, LOC101824147, LOC101825458, LOC106022955, Mtm1, Myadm, Myh9, Myo6, Nf2, Pacsin1, Pacsin2, Pdxp, Plek, Plekha1, Podxl, Ppp1r9b, Psd, Psd2, Psd4, Ptk6, Rab5a, Rac1, Rasa1, S1…
GO:0001772	GO_CellularComponent-EBI-UniProt-GOA_21.10.2020_00h00	immunological synapse	[2, 4]	[None]	5	26.3158	1.00926e-05	0.00470315	{}	{}	[Arhgdia, Coro1a, Lgals3, Myh9, Prkar1a]	[Arhgdia, Card11, Cd37, Cd53, Cd6, Cd81, Coro1a, Crtam, Dlg1, Lgals3, Myh9, Nptn, Prkar1a, Prkcq, Rhoh, Scimp, Snx27, Stoml2, Vav3]
GO:0001776	GO_BiologicalProcess-EBI-UniProt-GOA_21.10.2020_00h00	leukocyte homeostasis	[2, 5]	[None]	2	6.66667	0.0837871	1	{}	{}	[Anxa1, Coro1a]	[Abl1, Akt1, Anxa1, Bak1, Bap1, Bcl2l11, Cacna1f, Coro1a, Fadd, Fas, Foxp3, Gpr174, Gpr183, Il6, Jam3, LOC101835923, Nckap1l, Nkx2-3, Pmaip1, Ppp2r3c, Rag1, Sh2b2, Sh2b3, Sit1, Slc15a4, Slc37a4, Sos1, Tnfaip3, Tnfsf13b, Zc3h8]
GO:0001836	GO_BiologicalProcess-EBI-UniProt-GOA_21.10.2020_00h00	release of cytochrome c from mitochondria	[4, 5, 6, 7]	[None]	2	28.5714	0.00514826	1	{}	{}	[Sfn, Sod2]	[Bad, Bak1, Bcl2l1, Bok, Pmaip1, Sfn, Sod2]
GO:0001841	GO_BiologicalProcess-EBI-UniProt-GOA_21.10.2020_00h00	neural tube formation	[5, 6, 7, 8, 9]	[None]	2	4.44444	0.163619	0.981717	{}	{}	[Cfl1, Tmed2]	[Abl1, Adm, Alx1, Arhgap35, Bbs4, Bmp4, Bmp5, Bmp7, Cdk20, Celsr1, Cfl1, Cited2, Dvl1, Fzd3, Gdf7, Ift122, Ift172, Kat2a, Lmo4, Luzp1, Mib1, Nodal, Nog, Pfn1, Ptk7, Rala, Rara, Rarg, Rgma, Sall4, Sdc4, Sema4c, Sfrp1, Sfrp2, Shroom3, Sox11, Sox4, Spint1, St14, T, Tmed2, Traf6, Tsc1, Wnt5a, Zeb2]
GO:0001881	GO_BiologicalProcess-EBI-UniProt-GOA_21.10.2020_00h00	receptor recycling	[5, 6]	[None]	2	28.5714	0.00514826	1	{}	{}	[Ehd3, Rab11b]	[Als2, Arfgef2, Camlg, Ehd3, LOC101835053, Rab11b, Sorl1]
GO:0001885	GO_BiologicalProcess-EBI-UniProt-GOA_21.10.2020_00h00	endothelial cell development	[5, 6, 7]	[None]	2	13.3333	0.0236492	1	{}	{}	[Clic4, Rap1b]	[Arhgef26, Clic4, Ctnnb1, F11r, Hapln2, Id1, Met, Myadm, Myd88, Rap1a, Rap1b, Rapgef3, Sox18, Tnmd, Vezf1]
GO:0001890	GO_BiologicalProcess-EBI-UniProt-GOA_21.10.2020_00h00	placenta development	[4, 5, 6, 7]	[None]	4	5.06329	0.0386768	1	{}	{}	[Ctsb, Mapk1, Tmed2, Tppp3]	[Adm, Akt1, Ascl2, Bmp5, Bmp7, Ccdc134, Cdkn1b, Cdkn1c, Cdx2, Cdx4, Cited1, Cited2, Ctsb, Cyr61, Dazap1, Dlx3, E2f7, Egfr, Eomes, Epor, Fbxw8, Fzd5, Gata2, Ggnbp2, Ghsr, Gjb3, Gjb5, Grb2, Hand1, Hes1, Hey2, Hnf1a, Htra1, Il10, Junb, Krt19, Krt8, LOC101840476, LOC101844746, Ldoc1, Lef1, Lep, Lhx3, Lif, Map2k1, Mapk1, Mapk14, Mdfi, Ncoa1, Ndp, Nodal, Notch2, Nr2f2, Nsdhl, Pcdh12, Phlda2, Pkd1, Pkd2…
GO:0001891	GO_CellularComponent-EBI-UniProt-GOA_21.10.2020_00h00	phagocytic cup	[2, 4]	[None]	2	28.5714	0.00514826	1	{}	{}	[Anxa1, Coro1a]	[Anxa1, Arhgap25, Coro1a, Pear1, Rab11fip2, Tlr4, Tnf]
GO:0001893	GO_BiologicalProcess-EBI-UniProt-GOA_21.10.2020_00h00	maternal placenta development	[3, 4, 5, 6, 7, 8]	[None]	3	15.7895	0.0033094	0.767781	{}	{}	[Ctsb, Tmed2, Tppp3]	[Akt1, Cited2, Ctsb, Dazap1, Epor, Ghsr, Junb, LOC101840476, Ldoc1, Lif, Nodal, Nr2f2, Prdm1, Ptgs2, Ptn, Tcf23, Tmed2, Tppp3, Vdr]
GO:0001894	GO_BiologicalProcess-EBI-UniProt-GOA_21.10.2020_00h00	tissue homeostasis	[3, 5]	[None]	4	6.15385	0.0207044	1	{}	{}	[Chmp4b, Coro1a, Fh, Sod1]	[Acp5, Adrb2, Aipl1, Akt3, Atp1b2, Bbs4, Cd34, Chmp4b, Col2a1, Coro1a, Csf1, Ctnnb1, Ctsh, Ctsk, Cxadr, Dram2, F2r, Fh, Foxc1, Gata2, Gcnt2, Gigyf2, Hnf1a, Il17a, Iqcb1, Klhl10, Kras, Ldb2, Mdm1, Mfsd2a, Mkks, Mtf1, Muc6, Ncdn, Nos3, Notch1, Nxnl1, Nxnl2, Ptk2b, Rab3d, Rac3, Rbp4, Rcn3, Rho, Rpe65, Slc39a8, Snx10, Sod1, Sox9, Src, Srf, Stk11, Strap, Tlr4, Tlr9, Tnfsf11, Tp53inp2, Traf6, Trim32, T…
GO:0001932	GO_BiologicalProcess-EBI-UniProt-GOA_21.10.2020_00h00	regulation of protein phosphorylation	[7, 8]	[None]	25	4.29553	8.337e-06	0.00391839	{}	{}	[Apoe, Cdc37, Erp29, Fga, Fgb, Fgg, Gcn1, Gpd1l, Hspb1, Ilk, Iqgap1, LOC101840972, Mapk1, Mvp, Ppm1f, Prdx2, Prkar1a, Prkar2a, Rac1, Rap1b, Sfn, Sod1, Tardbp, Tmed2, Xdh]	[Aaed1, Abi1, Abl1, Ackr3, Acsl1, Acvr2a, Acvr2b, Acvrl1, Adam17, Adam8, Adam9, Adar, Adarb1, Adcyap1, Adipoq, Adra1a, Adra1b, Adra2a, Adra2c, Adrb2, Akt1, Akt2, Alk, Als2, Ang, Angpt4, Ankrd54, Apip, Aplnr, Apoa1, Apoe, Ar, Areg, Arl2bp, Arl6ip5, Arrb1, Atf3, Atp6ap2, Avpi1, Avpr1b, Bag4, Bak1, Bdkrb2, Bmp10, Bmp2, Bmp4, Bmp5, Bmp6, Bmp7, Bmpr1a, Bnip2, Brd4, C1ql4, C5ar2, Cacul1, Camk1, Camk2n1…
GO:0001933	GO_BiologicalProcess-EBI-UniProt-GOA_21.10.2020_00h00	negative regulation of protein phosphorylation	[8, 9]	[None]	10	5.78035	0.000504752	0.169597	{}	{}	[Apoe, Gpd1l, Hspb1, Mvp, Ppm1f, Prkar1a, Prkar2a, Tardbp, Tmed2, Xdh]	[Abl1, Adar, Adarb1, Adipoq, Akt1, Apoe, Atf3, Bak1, Bdkrb2, Bmp4, Bmp7, C1ql4, Camk2n1, Camk2n2, Cav1, Cav3, Cdk5rap3, Cdkn1a, Cdkn1b, Cdkn1c, Cdkn2b, Cdkn2c, Cdkn2d, Chmp6, Cib1, Cnksr3, Crkl, Ctdsp1, Ctdspl, Dab2ip, Dact1, Dgkq, Dkk1, Dlg1, Dusp1, Dusp10, Dusp14, Dusp16, Dusp18, Dusp2, Dusp21, Dusp22, Dusp26, Dusp4, Dusp5, Dusp6, Dusp7, Dusp8, Dusp9, Dvl1, Efna1, Enpp1, Errfi1, Fam212a, Fam212…
GO:0001936	GO_BiologicalProcess-EBI-UniProt-GOA_21.10.2020_00h00	regulation of endothelial cell proliferation	[6]	[None]	3	5.45455	0.0588153	1	{}	{}	[Apoe, Hmgb2, Xdh]	[Acvrl1, Adam17, Akt1, Akt3, Aldh1a2, Ang, Apln, Aplnr, Apoe, Atoh8, Bmp2, Bmp4, Bmp6, Cav1, Cav2, Ccr3, Cdh13, Dll4, Egr3, Fgf2, Fgfbp1, Flt1, Flt4, Gata2, Gdf2, Hmgb2, Hmox1, Il10, Itga4, Jun, Lep, Lrg1, Mdk, Nr2f2, Nrarp, Pdcd6, Pdpk1, Plxnb3, Prkca, Prkd2, Scg2, Sirt6, Sp1, Sparc, Stat1, Tgfbr1, Thbs1, Tnf, Tnmd, Vash1, Vash2, Vegfa, Wnt5a, Xdh, Znf580]
GO:0001937	GO_BiologicalProcess-EBI-UniProt-GOA_21.10.2020_00h00	negative regulation of endothelial cell proliferation	[7]	[None]	2	11.7647	0.0299934	1	{}	{}	[Apoe, Xdh]	[Acvrl1, Apoe, Atoh8, Cav1, Cav2, Dll4, Flt1, Gdf2, Nr2f2, Sparc, Stat1, Tgfbr1, Thbs1, Tnf, Tnmd, Vash1, Xdh]
GO:0001952	GO_BiologicalProcess-EBI-UniProt-GOA_21.10.2020_00h00	regulation of cell-matrix adhesion	[6]	[None]	2	4.25532	0.175094	0.700378	{}	{}	[Ppm1f, Rac1]	[Abl1, Acvrl1, Ajap1, Bcl6, Camsap3, Ccl21, Ccl28, Cd36, Cdh13, Cib1, Csf1, Dapk3, Ddr1, Dusp22, Efna5, Emp2, Epha3, Fam107a, Fermt1, Fmn1, Fut1, Gpm6b, Grem1, Hoxa7, Itgb3, Jag1, Myf5, Myoc, Ninj1, Onecut1, Peak1, Pik3cb, Pik3r1, Plau, Ppm1f, Ptk2b, Rac1, Rasa1, Rhod, Rras, Serpine1, Thbs1, Thy1, Tsc1, Tsta3, Vegfa, Wnt4]
GO:0001954	GO_BiologicalProcess-EBI-UniProt-GOA_21.10.2020_00h00	positive regulation of cell-matrix adhesion	[7]	[None]	2	8.69565	0.0524005	1	{}	{}	[Ppm1f, Rac1]	[Abl1, Ccl21, Ccl28, Cd36, Cdh13, Cib1, Csf1, Emp2, Fermt1, Fmn1, Fut1, Itgb3, Myoc, Ninj1, Ppm1f, Ptk2b, Rac1, Rras, Thy1, Tsc1, Tsta3, Vegfa, Wnt4]
GO:0002027	GO_BiologicalProcess-EBI-UniProt-GOA_21.10.2020_00h00	regulation of heart rate	[3, 7]	[None]	3	7.31707	0.0281051	1	{}	{}	[Calm2, Gpd1l, Sri]	[Adm, Adra1a, Agtr2, Bves, Cacnb2, Calm1, Calm2, Calm3, Casq2, Cav1, Cav3, Drd2, Dsc2, Dsp, Edn1, Edn2, Ffar3, Gja5, Gpd1l, Hcn4, Hey2, Kcnd3, Kcne1, Kcne2, Kcne3, Kcne5, Kcnh2, Kcnj2, Kcnq1, Nppa, Pde4d, Pkp2, Pln, Scn1b, Scn2b, Scn3b, Scn4b, Scn5a, Sema3a, Srebf1, Sri]
GO:0002028	GO_BiologicalProcess-EBI-UniProt-GOA_21.10.2020_00h00	regulation of sodium ion transport	[7]	[None]	2	6.89655	0.079013	1	{}	{}	[Glrx, Gpd1l]	[Adrb2, Ahcyl1, Akt1, Atp1b1, Atp1b2, Cav3, Chp1, Cnksr3, Cntn1, Commd1, Drd2, Drd4, Fgf12, Fxyd2, Glrx, Gpd1l, Klhl24, Neto2, Nkx2-5, Nos3, Osr1, Rangrf, Scn1b, Scn2b, Scn3b, Scn4b, Scn5a, Slmap, Tesc]
GO:0002064	GO_BiologicalProcess-EBI-UniProt-GOA_21.10.2020_00h00	epithelial cell development	[4, 5, 6]	[None]	5	6.0241	0.0109404	1	{}	{}	[Akr1b1, Clic4, Rap1b, Sfn, Sod1]	[Acta2, Adamtsl4, Akr1b1, Ar, Arhgef26, Atf4, B4galt1, Bcl11b, Bmp15, Bmp4, Bmp5, Bmp6, Clic4, Ctnnb1, Dnase1l2, Exph5, F11r, Fat1, Flnb, Fosl2, Foxc2, Foxj1, Frmd6, Frs2, Gja1, Gpat4, Gpr4, Hapln2, Hnf4a, Hoxb13, Hrh2, Id1, Insm1, Jag1, Kcne1, Kdf1, LOC101841249, Lamb2, Lhfpl5, Met, Myadm, Myd88, Myo7a, Nkx3-2, Nkx6-1, Notch1, Notch2, Nphs1, Nphs2, Onecut1, Pax6, Pgr, Pof1b, Prdm1, Psap, Rap1a, …
GO:0002102	GO_CellularComponent-EBI-UniProt-GOA_21.10.2020_00h00	podosome	[5, 7]	[None]	2	15.3846	0.0179427	1	{}	{}	[Gsn, Hnrnpk]	[Adam8, Afap1l1, Cttn, Dbnl, Fermt3, Fscn1, Gsn, Hnrnpk, Scin, Sh3pxd2a, Sh3pxd2b, Src, Vcam1]
GO:0002262	GO_BiologicalProcess-EBI-UniProt-GOA_21.10.2020_00h00	myeloid cell homeostasis	[2, 5]	[None]	4	7.40741	0.0110844	1	{}	{}	[Anxa1, Gpi, LOC101836558, Sod1]	[Adar, Ahsp, Alas2, Ampd3, Anxa1, Bak1, Bap1, Bcl2l11, Bcl6, Bmp4, Cdk5rap3, Cebpg, Cited2, Dnase2, Dyrk3, Epo, Flvcr1, Foxp3, G6pd, Gata1, Gata3, Gpi, Hmox1, Hoxb6, Ikzf1, Il6, Itpkb, Jam3, Jmjd6, Klf1, Kmt2e, L3mbtl3, LOC101834439, LOC101836558, Maea, Nckap1l, Ncstn, Nfe2l1, Pknox1, Ptpn2, Sfxn1, Sh2b3, Slc11a2, Slc15a4, Slc25a38, Slc37a4, Slc4a1, Smad5, Sod1, Srf, Tmod3, Trim10, Tspo2, Uba5]
GO:0002443	GO_BiologicalProcess-EBI-UniProt-GOA_21.10.2020_00h00	leukocyte mediated immunity	[3]	[None]	4	6.77966	0.0149913	1	{}	{}	[Coro1a, LOC101830930, LOC101834868, Wdr1]	[Aire, Batf, Btk, C1qa, C1qb, C1r, C1s, C2, C3, C6, C7, C8a, C8b, C9, Ccr6, Cd40lg, Cd81, Cebpg, Coro1a, Ctsc, Ctsh, Dlg1, Emp2, Ephb6, Ercc1, Exosc3, Exosc6, F2, Fas, Fcer1g, Fgl2, Foxp3, Gcnt3, Il18, Irak4, Jag1, Jagn1, Kdelr1, Kmt2e, LOC101830930, LOC101834868, LOC106022126, LOC106022252, Mbl2, Milr1, Msh2, Myd88, Nr4a3, Pla2g3, Prf1, Rab27a, Rftn1, Slc11a1, Swap70, Tsta3, Tusc2, Vamp7, Wdr1, …
GO:0002449	GO_BiologicalProcess-EBI-UniProt-GOA_21.10.2020_00h00	lymphocyte mediated immunity	[4]	[None]	3	6.12245	0.0442654	1	{}	{}	[Coro1a, LOC101830930, LOC101834868]	[Aire, Batf, Btk, C1qa, C1qb, C1r, C1s, C2, C3, C6, C7, C8a, C8b, C9, Ccr6, Cd40lg, Cd81, Cebpg, Coro1a, Ctsc, Ctsh, Dlg1, Emp2, Ephb6, Ercc1, Exosc3, Exosc6, Fas, Fcer1g, Fgl2, Foxp3, Gcnt3, Il18, Jag1, Kdelr1, LOC101830930, LOC101834868, LOC106022126, Mbl2, Msh2, Myd88, Prf1, Rab27a, Rftn1, Slc11a1, Swap70, Tsta3, Vamp7, Zp3]
GO:0002548	GO_BiologicalProcess-EBI-UniProt-GOA_21.10.2020_00h00	monocyte chemotaxis	[4, 6, 7]	[None]	2	40	0.00250441	0.628607	{}	{}	[Anxa1, Lgals3]	[Anxa1, Flt1, LOC101831320, Lgals3, Tnfsf11]
GO:0002685	GO_BiologicalProcess-EBI-UniProt-GOA_21.10.2020_00h00	regulation of leukocyte migration	[4, 6, 7]	[None]	5	5.95238	0.0114841	1	{}	{}	[Anxa1, Crk, Lgals3, Mapk1, Rac1]	[Adam10, Adam17, Adam8, Adora1, Aire, Akt1, Ano6, Anxa1, C1qbp, C3ar1, Ccl1, Ccl21, Ccl24, Ccl28, Ccl5, Ccr6, Cd81, Crk, Crkl, Csf1, Csf1r, Cxcl10, Cxcl12, Cxcl17, Cxcr3, Dusp1, Edn2, F7, Fadd, Fut4, Fut9, Gcsam, Gpr18, Hoxa7, Il23a, Il34, Itgb3, Jam3, LOC101834217, LOC101834498, LOC101834765, LOC101836523, LOC101839392, LOC101839596, LOC101839663, LOC101843909, Lbp, Lgals3, Lrch1, Madcam1, Mapk1…
GO:0002687	GO_BiologicalProcess-EBI-UniProt-GOA_21.10.2020_00h00	positive regulation of leukocyte migration	[5, 7, 8]	[None]	3	5.35714	0.0614337	1	{}	{}	[Lgals3, Mapk1, Rac1]	[Adam10, Adam17, Adam8, Ano6, C1qbp, C3ar1, Ccl1, Ccl21, Ccl24, Ccl5, Csf1, Csf1r, Cxcl10, Cxcl12, Cxcl17, Edn2, F7, Fadd, Il23a, Il34, Itgb3, LOC101834498, LOC101834765, LOC101839392, LOC101839663, LOC101843909, Lbp, Lgals3, Madcam1, Mapk1, Mapk14, Mcu, Mdk, Mmp14, Mstn, Nckap1l, Plvap, Ptk2b, Ptn, Rac1, Rac2, Rarres2, S100a14, Serpine1, Spn, Swap70, Thy1, Tmem102, Tnfsf18, Trpv4, Vegfc, Vegfd, …
GO:0002690	GO_BiologicalProcess-EBI-UniProt-GOA_21.10.2020_00h00	positive regulation of leukocyte chemotaxis	[6, 7, 8, 9]	[None]	2	4.54545	0.157935	1	{}	{}	[Mapk1, Rac1]	[Adam10, Adam17, Ano6, C1qbp, C3ar1, Ccl1, Ccl21, Ccl5, Csf1, Csf1r, Cxcl10, Cxcl12, Cxcl17, Edn2, F7, Il23a, Il34, LOC101834498, LOC101834765, LOC101839392, LOC101839663, Lbp, Mapk1, Mapk14, Mcu, Mdk, Mstn, Nckap1l, Ptk2b, Ptn, Rac1, Rac2, Rarres2, S100a14, Serpine1, Swap70, Tmem102, Tnfsf18, Trpv4, Vegfc, Vegfd, Wnt5a, Xcl1, Znf580]
GO:0002695	GO_BiologicalProcess-EBI-UniProt-GOA_21.10.2020_00h00	negative regulation of leukocyte activation	[5, 6]	[None]	3	4.22535	0.106731	1	{}	{}	[Anxa1, Prdx2, Prkar1a]	[Adora2a, Anxa1, Arg1, Bcl6, Bmp4, Bpi, Btk, Cbfb, Cd274, Clec4g, Crtam, Ctla4, Dlg1, Dtx1, Dusp22, Fas, Fbxo7, Fer, Fgl2, Fgr, Foxf1, Foxj1, Foxp3, Gli3, Gper1, Hfe, Hlx, Hmgb3, Il10, Il2, Il4, LOC101830754, Lax1, Lrfn5, Mdk, Milr1, Ndfip1, Nr1d1, Nrarp, Pag1, Peli1, Pla2g2d, Pla2g2f, Prdx2, Prkar1a, Prnp, Ptpn2, Rabgef1, Rhbdd3, Sdc4, Sfrp1, Shh, Smad7, Socs1, Socs5, Sox11, Spn, Tbc1d10c, Tbx21…
GO:0002790	GO_BiologicalProcess-EBI-UniProt-GOA_21.10.2020_00h00	peptide secretion	[5, 6, 7]	[None]	4	6.34921	0.018672	1	{}	{}	[Erp29, Fgg, Rab11b, Rab1a]	[Abca1, Acvr2b, Adcyap1, Aqp1, Bloc1s3, Bloc1s6, C1qtnf5, Cbln1, Cbln4, Ccdc186, Cd40lg, Cdk16, Comp, Cpe, Cplx1, Cplx3, Edn1, Ephb6, Erp29, Exoc3l1, Fam3b, Ffar1, Ffar4, Fgg, Ghsr, Golph3, Gpr119, Hnf1a, Hnf1b, Il1rn, Il6, LOC101833334, Lax1, Lep, M6pr, Mc4r, Mttp, Nagpa, Neurod1, Olfm2, Plek, Psap, Rab11b, Rab11fip2, Rab1a, Raf1, Rcn3, Sel1l, Slc16a10, Slc16a2, Slc30a8, Smpd3, Sncg, Snx19, Sphk…
GO:0002791	GO_BiologicalProcess-EBI-UniProt-GOA_21.10.2020_00h00	regulation of peptide secretion	[6]	[None]	8	5.26316	0.00325508	0.761688	{}	{}	[Apoe, Erp29, Fga, Fgb, Fgg, Glud1, Sri, Vps35]	[Abcg1, Acvr1c, Adam9, Adcy5, Adcy8, Adra2a, Ang, Ankrd1, Ano1, Apoe, Arfip1, Arhgef7, Arntl, Arrb1, Bad, Baiap3, Birc5, Blk, Brsk2, C2cd2l, Cadm1, Ccl5, Cd2ap, Cd40, Cd40lg, Cdk16, Clec5a, Clec9a, Crh, Crhbp, Crtam, Doc2b, Dph3, Drd2, Drd3, Drd4, Efna5, Ensa, Epha5, Erp29, Exph5, F2r, Fam3d, Ffar1, Ffar2, Ffar3, Ffar4, Fga, Fgb, Fgg, Fgr, Foxp3, G6pc2, Gck, Gip, Gja5, Glud1, Golph3, Gpam, Gper1,…
GO:0002792	GO_BiologicalProcess-EBI-UniProt-GOA_21.10.2020_00h00	negative regulation of peptide secretion	[6, 7]	[None]	2	5.26316	0.124738	1	{}	{}	[Apoe, Erp29]	[Acvr1c, Adra2a, Apoe, Crhbp, Dph3, Drd2, Drd3, Drd4, Erp29, F2r, Fam3d, Ffar4, Foxp3, Hmgcr, Il1b, Inhbb, Ins, Irs1, Kcnb1, Kcnj11, Klf7, LOC101830754, Lep, Lgr4, Oprm1, Pfkl, Pim3, Ptger4, Rhbdf1, Rhbdf2, Sfrp1, Sirt4, Srebf1, Stxbp5l, Syt4, Sytl4, Tmbim6, Vsnl1]
GO:0002793	GO_BiologicalProcess-EBI-UniProt-GOA_21.10.2020_00h00	positive regulation of peptide secretion	[6, 7]	[None]	6	8.33333	0.00105981	0.319002	{}	{}	[Fga, Fgb, Fgg, Glud1, Sri, Vps35]	[Abcg1, Adam9, Adcy8, Ang, Ankrd1, Ano1, Arhgef7, Arrb1, Bad, Baiap3, Blk, C2cd2l, Cadm1, Cd2ap, Clec5a, Clec9a, Crh, Crtam, Doc2b, Drd2, Exph5, Ffar1, Ffar4, Fga, Fgb, Fgg, Fgr, Gck, Glud1, Golph3, Gper1, Gpr27, Hfe, Igf1, Il10, Il1a, Il2, Il5, Ins, Irs2, Kcnn4, LOC101830074, LOC101838451, Mcu, Mpc2, Nlgn2, Nr1h2, Nr1h4, Pfkm, Ppid, Ptger4, Ptpn23, Rasl10b, Rbp4, Rfx6, Scamp5, Sox4, Sri, Stx4, S…
GO:0002825	GO_BiologicalProcess-EBI-UniProt-GOA_21.10.2020_00h00	regulation of T-helper 1 type immune response	[7]	[None]	2	20	0.0106857	1	{}	{}	[Anxa1, LOC101834868]	[Anxa1, Hlx, Il18, Il1b, Il23a, LOC101834868, Pla2g4a, Slc11a1, Socs5, Xcl1]
GO:0002831	GO_BiologicalProcess-EBI-UniProt-GOA_21.10.2020_00h00	regulation of response to biotic stimulus	[4]	[None]	5	4.62963	0.0305019	1	{}	{}	[Apoe, Cdc37, Hmgb2, Nono, Prdx2]	[Adam8, Adar, Ap1g1, Apoe, Appl2, Arg1, Bmp6, C1qbp, Cadm1, Card9, Cd226, Cd274, Cdc37, Clec12b, Cnot7, Crtam, Dhx58, Drd2, Dusp10, Ereg, Fadd, Fbxo38, Fcn1, Ffar2, Fgl2, Fgr, Gpatch3, Hmgb2, Hpx, Ikbke, Il17a, Il1b, Il21, Il23a, Ins, Irak3, Irf3, LOC101822574, LOC101822883, LOC101827899, LOC101834765, LOC101835923, LOC101841640, LOC101842177, LOC101842449, LOC101842715, LOC101843260, LOC10184390…
GO:0003013	GO_BiologicalProcess-EBI-UniProt-GOA_21.10.2020_00h00	circulatory system process	[3]	[None]	9	6.2069	0.000574277	0.189511	{}	{}	[Actc1, Apoe, Fabp5, Fga, Fgb, Fgg, Gpd1l, Sod1, Sod2]	[Ace2, Acta2, Actc1, Acvrl1, Adcy6, Adipoq, Adm, Adora1, Adora2b, Adra1a, Adra1b, Adra2a, Adra2b, Adra2c, Adrb2, Agt, Agtr1, Agtr2, Agtrap, Apoe, Ar, Arhgap35, Asic2, Atg5, Atp1b1, Atp6ap2, Avpr1b, Bbs4, Bdkrb2, Bmp6, Cacnb2, Cartpt, Casq2, Cav1, Cbs, Cd34, Cd36, Cdc42, Cdh5, Comp, Corin, Cps1, Crp, Drd1, Drd2, Drd3, Drd5, Edn1, Edn2, Edn3, Ednra, Ednrb, Emp2, Erap1, F2r, Fabp5, Ffar3, Fga, Fgb, …
GO:0003014	GO_BiologicalProcess-EBI-UniProt-GOA_21.10.2020_00h00	renal system process	[3]	[None]	2	5.71429	0.108863	1	{}	{}	[Akr1b1, Gsn]	[Adm, Adora1, Agtr2, Akr1b1, Aqp1, Aqp2, Aqp3, Atp6v1b1, Bmp4, Cd34, Chrnb2, Chrnb4, Drd2, Edn1, Emp2, Gja5, Gsn, Hnf1a, Itga3, Jchain, Kcnq1, LOC101837841, LOC101839055, Mcam, Prkrip1, Psap, Ptpro, Ren, Slc22a6, Slc4a1, Sucnr1, Sulf2, Tbc1d8b, Umod, Wfs1]
GO:0003015	GO_BiologicalProcess-EBI-UniProt-GOA_21.10.2020_00h00	heart process	[4]	[None]	3	7.69231	0.0246637	1	{}	{}	[Actc1, Gpd1l, Sod1]	[Actc1, Atg5, Atp1b1, Cacnb2, Casq2, Cav1, Cdc42, Fyn, Gja5, Gpd1l, Kcnd3, Kcne1, Kcne2, Kcne5, Kcnh2, Kcnj2, Kcnj8, Kcnq1, Map2k6, Mtor, Myl2, Nkx2-5, Pkp2, Pln, Ppcs, Rps6ka2, Scn1b, Scn2b, Scn3b, Scn4b, Scn5a, Smad5, Sod1, Src, Taz, Tcap, Tnnc1, Vegfb, Wwtr1]
GO:0003018	GO_BiologicalProcess-EBI-UniProt-GOA_21.10.2020_00h00	vascular process in circulatory system	[4]	[None]	7	9.33333	0.000202692	0.0751986	{}	{}	[Apoe, Fabp5, Fga, Fgb, Fgg, Sod1, Sod2]	[Acta2, Adcy6, Adm, Adora2b, Adra1a, Adra1b, Adra2a, Adra2b, Adra2c, Adrb2, Agt, Agtr1, Agtr2, Apoe, Arhgap35, Asic2, Atg5, Bdkrb2, Bmp6, Cav1, Cbs, Cd36, Cdh5, Comp, Cps1, Crp, Drd1, Drd5, Edn1, Edn2, Edn3, Ednra, Ednrb, F2r, Fabp5, Fga, Fgb, Fgfbp3, Fgg, Foxc1, Foxc2, Gclc, Gja5, Gpr4, Hrh1, Hrh2, Htr1a, Htr1b, Htr1d, Htr2b, Htr7, Kng1, LOC101829366, LOC101831320, LOC101840244, Mfsd2a, Mkks, No…
GO:0003158	GO_BiologicalProcess-EBI-UniProt-GOA_21.10.2020_00h00	endothelium development	[5]	[None]	2	6.45161	0.0886467	1	{}	{}	[Clic4, Rap1b]	[Acvr2b, Acvrl1, Arhgef26, Bmp4, Cd34, Clic4, Csnk2b, Ctnnb1, Dll4, F11r, Foxc2, Hapln2, Hey2, Hoxb5, Id1, Mesp1, Met, Myadm, Myd88, Notch1, Nr2f2, Rap1a, Rap1b, Rapgef3, Rhob, Smad4, Sox18, Stard13, Tmem100, Tnmd, Vezf1]
GO:0003254	GO_BiologicalProcess-EBI-UniProt-GOA_21.10.2020_00h00	regulation of membrane depolarization	[4, 6]	[None]	2	9.09091	0.0483456	1	{}	{}	[Fhl1, Gpd1l]	[Abcd1, Bok, Cav3, Dcn, Fhl1, Gclc, Gja1, Gja5, Gpd1l, Hcn4, Hsh2d, Lrrk2, Mllt11, Myoc, Ppp2r3c, Rangrf, Scn1b, Scn2b, Scn3b, Scn5a, Slmap, Src]
GO:0003746	GO_BiologicalProcess-EBI-UniProt-GOA_21.10.2020_00h00	translation elongation factor activity	[6, 7, 8, 9, 10, 11]	[None]	2	4.87805	0.141124	1	{}	{}	[Eef1a1, Eef1b2]	[Eef1a1, Eef1a2, Eef1b2, Eef1d, Eef1e1, Eef1g, Eef2, Eef2k, Eefsec, Efl1, Eif5a2, Ell, Ell2, Ell3, Elof1, Gfm1, LOC101828255, LOC101835465, LOC101837976, LOC101840010, LOC101840102, LOC106023138, Nelfa, Nelfb, Nelfcd, Nelfe, Supt4h1, Supt5h, Supt6h, Tcea1, Tcea2, Tcea3, Tceal1, Tceal7, Tceal8, Tceal9, Tceanc, Tceanc2, Tefm, Tsfm, Tufm]
GO:0004177	GO_BiologicalProcess-EBI-UniProt-GOA_21.10.2020_00h00	aminopeptidase activity	[7, 8]	[None]	3	9.67742	0.0133226	1	{}	{}	[Lap3, Lta4h, Rnpep]	[Anpep, Ctsh, Dnpep, Dpp3, Dpp6, Enpep, Erap1, Kdm8, LOC101838393, LOC101838610, LOC106022069, LOC106022752, LOC106023119, Lap3, Lnpep, Lta4h, Lvrn, Metap1d, Metap2, Mmp14, Mmp16, Npepl1, Npepps, Pepd, Rnpep, Rnpepl1, Tpp1, Tpp2, Xpnpep1, Xpnpep2, Xpnpep3]
GO:0004298	GO_BiologicalProcess-EBI-UniProt-GOA_21.10.2020_00h00	threonine-type endopeptidase activity	[7, 8]	[None]	8	38.0952	6.90961e-10	4.0283e-07	{}	{}	[Psma2, Psma5, Psma6, Psmb1, Psmb2, Psmb4, Psmb6, Psmb9]	[LOC101822549, LOC106023246, Psma1, Psma2, Psma3, Psma4, Psma5, Psma6, Psma7, Psma8, Psmb1, Psmb11, Psmb2, Psmb3, Psmb4, Psmb5, Psmb6, Psmb7, Psmb8, Psmb9, Tasp1]
GO:0004601	GO_BiologicalProcess-EBI-UniProt-GOA_21.10.2020_00h00	peroxidase activity	[5, 8]	[None]	3	10.3448	0.0110879	1	{}	{}	[Cat, Prdx2, Prdx4]	[Armc3, Cat, Duox1, Duox2, Epx, Gpx1, Gpx2, Gpx3, Gpx4, Gpx6, Gpx7, Gpx8, Gstk1, Iyd, Loxhd1, Lpo, Mgst3, Mpo, Prdx1, Prdx2, Prdx3, Prdx4, Prdx5, Prdx6, Ptges, Ptgs1, Ptgs2, Pxdn, Tpo]
GO:0004722	GO_BiologicalProcess-EBI-UniProt-GOA_21.10.2020_00h00	protein serine/threonine phosphatase activity	[8, 9]	[None]	3	4.28571	0.103387	1	{}	{}	[Ppm1f, Ppp1ca, Ppp2r1a]	[Cdc14a, Cdc14b, Cdkn3, Cpped1, Ctdnep1, Ctdp1, Ctdsp1, Ctdsp2, Ctdspl, Dupd1, Dusp1, Dusp10, Dusp13, Dusp14, Dusp15, Dusp16, Dusp18, Dusp2, Dusp21, Dusp26, Dusp3, Dusp4, Dusp5, Dusp6, Dusp7, Dusp8, Dusp9, Ilkap, LOC101825986, LOC101832517, LOC101844437, LOC106023028, LOC106023029, Mtmr4, Pdp1, Pdp2, Pgam5, Pp2d1, Ppef1, Ppm1a, Ppm1b, Ppm1d, Ppm1e, Ppm1f, Ppm1g, Ppm1h, Ppm1j, Ppm1k, Ppm1l, Ppm1m,…
GO:0004784	GO_BiologicalProcess-EBI-UniProt-GOA_21.10.2020_00h00	superoxide dismutase activity	[5, 6, 8, 9, 10]	[None]	2	50	0.00151879	0.431337	{}	{}	[Sod1, Sod2]	[Ccs, Sod1, Sod2, Sod3]
GO:0004857	GO_BiologicalProcess-EBI-UniProt-GOA_21.10.2020_00h00	enzyme inhibitor activity	[5]	[None]	11	5.61224	0.000343826	0.120339	{}	{}	[Anxa1, Anxa2, Anxa3, Hspb1, LOC101830930, LOC101835445, Lxn, Prkar1a, Prkar2a, Serpina1, Serpinh1]	[A2ml1, Ahsg, Ambp, Angptl3, Anp32e, Anxa1, Anxa2, Anxa3, Apba3, Aplp2, Apoa2, Apoc1, App, Arpp19, Arrb1, Atpif1, C3, Camk2n1, Camk2n2, Ccar2, Cd109, Cdkn1a, Cdkn1b, Cdkn1c, Cdkn2b, Cdkn2c, Cdkn2d, Cib1, Col28a1, Col6a3, Col7a1, Crb2, Crim1, Cst6, Cst7, Cst8, Csta, Cstb, Dffa, Dgki, Dpep1, Ensa, Faf2, Fam212a, Fam212b, Fbxo5, Fetub, Fnip1, Furin, Gpc3, Gskip, Hexim1, Hexim2, Hrg, Hspb1, Hyal2, It…
GO:0004859	GO_BiologicalProcess-EBI-UniProt-GOA_21.10.2020_00h00	phospholipase inhibitor activity	[7]	[None]	3	60	4.0365e-05	0.0171551	{}	{}	[Anxa1, Anxa2, Anxa3]	[Angptl3, Anxa1, Anxa2, Anxa3, Apoc1]
GO:0004860	GO_BiologicalProcess-EBI-UniProt-GOA_21.10.2020_00h00	protein kinase inhibitor activity	[7, 8, 10, 11]	[None]	3	10	0.0121757	1	{}	{}	[Hspb1, Prkar1a, Prkar2a]	[Camk2n1, Camk2n2, Cdkn1a, Cdkn1b, Cdkn1c, Cdkn2b, Cdkn2c, Cdkn2d, Cib1, Fam212a, Fam212b, Gskip, Hexim1, Hexim2, Hspb1, Hyal2, Itprip, LOC101833610, Pkia, Pkib, Pkig, Prkag2, Prkar1a, Prkar1b, Prkar2a, Prkar2b, Prkrip1, Qars, Smcr8, Trib1]
GO:0004862	GO_BiologicalProcess-EBI-UniProt-GOA_21.10.2020_00h00	cAMP-dependent protein kinase inhibitor activity	[8, 9, 10, 11, 12, 13]	[None]	2	25	0.00679166	1	{}	{}	[Prkar1a, Prkar2a]	[Pkia, Pkib, Pkig, Prkag2, Prkar1a, Prkar1b, Prkar2a, Prkar2b]
GO:0004866	GO_BiologicalProcess-EBI-UniProt-GOA_21.10.2020_00h00	endopeptidase inhibitor activity	[7, 8, 10, 11]	[None]	5	5.31915	0.0179593	1	{}	{}	[Anxa2, LOC101830930, Lxn, Serpina1, Serpinh1]	[A2ml1, Ahsg, Ambp, Anxa2, Aplp2, App, Arrb1, C3, Cd109, Col28a1, Col6a3, Col7a1, Crb2, Crim1, Cst6, Cst7, Cst8, Csta, Cstb, Dpep1, Fetub, Furin, Hrg, Itih2, Itih3, Itih4, Itih5, Itih6, Kng1, LOC101822348, LOC101825446, LOC101825710, LOC101826247, LOC101828907, LOC101829167, LOC101829243, LOC101829427, LOC101829690, LOC101829702, LOC101829710, LOC101830930, LOC101832504, LOC101834060, LOC10183480…
GO:0004867	GO_BiologicalProcess-EBI-UniProt-GOA_21.10.2020_00h00	serine-type endopeptidase inhibitor activity	[8, 9, 11, 12]	[None]	3	5.88235	0.0488904	1	{}	{}	[Anxa2, Serpina1, Serpinh1]	[A2ml1, Ambp, Anxa2, Aplp2, App, Cd109, Col28a1, Col6a3, Col7a1, Crim1, Furin, Itih2, Itih3, Itih4, Itih5, Itih6, LOC101822348, LOC101829243, LOC101829710, LOC101832504, LOC101834060, LOC101835557, LOC101838206, LOC101843823, LOC101844081, LOC101844701, Papln, Pcsk1n, Serpina1, Serpina5, Serpina9, Serpinb1, Serpinb12, Serpinb2, Serpinb5, Serpinb8, Serpinc1, Serpine1, Serpinf2, Serping1, Serpinh1,…
GO:0005092	GO_BiologicalProcess-EBI-UniProt-GOA_21.10.2020_00h00	GDP-dissociation inhibitor activity	[7]	[None]	3	25	0.000816655	0.25643	{}	{}	[Arhgdia, Gdi1, Gdi2]	[Arhgdia, Arhgdib, Arhgdig, Ccdc88a, Chm, Chml, Gdi1, Gdi2, Gpsm2, Rgs14, Sesn2, Sh3bp4]
GO:0005093	GO_BiologicalProcess-EBI-UniProt-GOA_21.10.2020_00h00	Rab GDP-dissociation inhibitor activity	[8]	[None]	2	100	0.000258612	0.093359	{}	{}	[Gdi1, Gdi2]	[Gdi1, Gdi2]
GO:0005200	GO_BiologicalProcess-EBI-UniProt-GOA_21.10.2020_00h00	structural constituent of cytoskeleton	[6]	[None]	7	23.3333	3.85097e-07	0.000201021	{}	{}	[Arpc2, Arpc5, Tln1, Tuba4a, Tubb, Tubb4b, Tubb6]	[Add2, Add3, Ank3, Arpc2, Arpc5, Cylc1, LOC101831620, LOC101834899, LOC101839003, LOC101839272, LOC106020738, LOC106022955, Sptb, Sptbn1, Sptbn2, Sptbn4, Synm, Tln1, Tln2, Tuba4a, Tuba8, Tubal3, Tubb, Tubb1, Tubb3, Tubb4a, Tubb4b, Tubb6, Tubd1, Vim]
GO:0005246	GO_BiologicalProcess-EBI-UniProt-GOA_21.10.2020_00h00	calcium channel regulator activity	[6]	[None]	2	10.5263	0.036929	1	{}	{}	[Calm2, Ywhae]	[Cacng4, Cacng6, Cacng7, Calm1, Calm2, Calm3, Cav3, Fkbp1b, Grm2, Grm3, Hpcal4, Nrxn3, Pacsin3, Phpt1, Pln, Stim1, Stim2, Stx1a, Ywhae]
GO:0005253	GO_BiologicalProcess-EBI-UniProt-GOA_21.10.2020_00h00	anion channel activity	[6, 7, 8, 9]	[None]	4	6.06061	0.0217695	1	{}	{}	[Clic1, Clic3, Clic4, Vdac2]	[Ano1, Ano10, Ano4, Ano6, Ano9, Best1, Best2, Best3, Best4, Bsnd, Cftr, Clcn1, Clcn2, Clcn3, Clcn4, Clcn5, Clcn6, Clcn7, Clic1, Clic3, Clic4, Clic5, Clic6, Gabra1, Gabra2, Gabra3, Gabra4, Gabra5, Gabra6, Gabrb1, Gabrb2, Gabrb3, Gabrd, Gabre, Gabrg1, Gabrg2, Gabrp, Gabrq, Gabrr1, Gabrr3, Glra1, Glra2, Glra3, Glra4, Glrb, LOC101830628, LOC101831517, LOC101831787, LOC101836866, LOC101839055, LOC1018…
GO:0005254	GO_BiologicalProcess-EBI-UniProt-GOA_21.10.2020_00h00	chloride channel activity	[7, 8, 9, 10]	[None]	3	5.26316	0.0641057	1	{}	{}	[Clic1, Clic3, Clic4]	[Ano1, Ano10, Ano4, Ano6, Ano9, Best1, Best2, Best3, Best4, Bsnd, Cftr, Clcn1, Clcn2, Clcn3, Clcn4, Clcn5, Clcn6, Clcn7, Clic1, Clic3, Clic4, Clic5, Clic6, Gabra1, Gabra2, Gabra3, Gabra4, Gabra5, Gabra6, Gabrb1, Gabrb2, Gabrb3, Gabrd, Gabre, Gabrg1, Gabrg2, Gabrp, Gabrq, Gabrr1, Gabrr3, Glra1, Glra2, Glra3, Glra4, Glrb, LOC101830628, LOC101831517, LOC101831787, LOC101836866, LOC101839055, LOC1060…
GO:0005577	GO_CellularComponent-EBI-UniProt-GOA_21.10.2020_00h00	fibrinogen complex	[2, 3, 4]	[None]	3	60	4.0365e-05	0.0171551	{}	{}	[Fga, Fgb, Fgg]	[Fga, Fgb, Fgg, Fn1, Thbs1]
GO:0005615	GO_CellularComponent-EBI-UniProt-GOA_21.10.2020_00h00	extracellular space	[2, 3]	[None]	23	4.68432	4.80307e-06	0.00233429	{}	{}	[Anxa1, Anxa2, Apoe, Clic1, Ctsb, Fabp5, Fga, Fgb, Fgg, Gpi, Gsn, Hmgb2, Hspa8, LOC101830930, LOC101844189, Pdia4, Pdia6, Rnpep, Serpina1, Serpinh1, Sod1, Sri, Tgfbi]	[A2ml1, Ace2, Ache, Adamts13, Adamts15, Adamts4, Adamts5, Adamts9, Adipoq, Adm, Afm, Afp, Agr2, Agrp, Agt, Ahsg, Alb, Ang, Angpt2, Angpt4, Angptl1, Angptl3, Angptl4, Anxa1, Anxa2, Apcs, Apln, Apoa1, Apoa2, Apoa4, Apoa5, Apoc1, Apoe, Apof, Aqp1, Aqp2, Areg, Arg1, Artn, Asah1, Azgp1, Bmp10, Bmp15, Bmp2, Bmp4, Bmp7, Bpi, Bpifa2, Bpifb1, Bpifc, C1ql4, C1qtnf4, C1qtnf5, C3, Ca4, Cartpt, Cbln2, Cbln4, …
GO:0005681	GO_CellularComponent-EBI-UniProt-GOA_21.10.2020_00h00	spliceosomal complex	[3, 6]	[None]	12	11.7647	8.83941e-08	4.76444e-05	{}	{}	[Ddx39b, Ddx5, Hnrnpa1, Hnrnpf, Hnrnph1, Hnrnpk, Hnrnpm, Hnrnpr, Lgals3, Snrnp70, Snrpd3, Srsf2]	[Aar2, Adar, Aqr, Bcas2, Bud31, Cdc40, Cdc5l, Crnkl1, Ctnnbl1, Cwc15, Cwc27, Ddx23, Ddx39b, Ddx41, Ddx5, Dgcr14, Dhx15, Dhx16, Eftud2, Eif4a3, Frg1, Gemin2, Hnrnpa1, Hnrnpa2b1, Hnrnpf, Hnrnph1, Hnrnpk, Hnrnpm, Hnrnpr, Ik, Kiaa0907, LOC101833484, LOC101835567, LOC101837049, LOC101837501, LOC101842483, LOC101844346, Lgals3, Lsm2, Lsm3, Lsm4, Lsm5, Lsm6, Lsm7, Magohb, Mfap1, Phf5a, Plrg1, Pnn, Ppil1…
GO:0005719	GO_CellularComponent-EBI-UniProt-GOA_21.10.2020_00h00	nuclear euchromatin	[4, 8, 9]	[None]	2	14.2857	0.0207133	1	{}	{}	[LOC101826763, LOC101829141]	[Cbx3, Creb1, Ctnnb1, Jun, Klf4, LOC101826763, LOC101828080, LOC101829141, Myod1, Nr1h4, Pou4f2, Sp1, Tcf23, Trnp1]
GO:0005768	GO_CellularComponent-EBI-UniProt-GOA_21.10.2020_00h00	endosome	[3, 4, 5, 6, 7]	[None]	18	4.77454	4.16656e-05	0.0176662	{}	{}	[Anxa1, Anxa2, Arpc2, Chmp4b, Coro1a, Ehd1, Ehd2, Ehd3, Ehd4, Hspa8, LOC101834868, Prkar1a, Rab10, Rab11b, Rab5c, Rac1, Uba1, Vps35]	[Abca1, Abca2, Abca5, Abcg1, Abhd17a, Abhd17b, Abhd6, Ackr1, Ackr3, Als2, Angptl3, Ankrd13a, Ankrd13b, Ankrd13d, Anxa1, Anxa2, Anxa6, Ap1g1, Ap3d1, Ap5m1, App, Appl1, Appl2, Aqp2, Arf6, Arfgef2, Arpc2, Arrdc3, Arrdc4, Astn1, Atp11a, Atp11b, Atp6v0a4, Atp6v0d2, Atp6v1e1, Atp9a, Avl9, Avpr2, Bace1, Bace2, Baiap3, Bdkrb2, Becn1, Bet1l, Bloc1s1, Bloc1s6, Bok, Carmil1, Cav1, Ccdc93, Ccz1, Cd164, Cd274…
GO:0005770	GO_CellularComponent-EBI-UniProt-GOA_21.10.2020_00h00	late endosome	[4, 5, 6, 7, 8]	[None]	4	4.0404	0.0759656	1	{}	{}	[Anxa2, Hspa8, LOC101834868, Prkar1a]	[Abca5, Abhd6, Ankrd13a, Ankrd13b, Ankrd13d, Anxa2, Anxa6, Ap5m1, Bace1, Baiap3, Ccz1, Cd63, Cdip1, Chid1, Chmp1b, Clcn3, Cxcr4, Derl1, Derl2, Egfr, F2r, Fam45a, Hgs, Hspa8, Kcnq1, LOC101830367, LOC101834868, LOC101835053, LOC101836338, LOC101841130, LOC101842857, LOC106021075, LOC106022510, LOC106023066, Lamp5, Lamtor1, Lamtor2, Lamtor3, Lamtor4, Lamtor5, Laptm4a, Laptm4b, Litaf, Lrrk2, M6pr, Mo…
GO:0005771	GO_CellularComponent-EBI-UniProt-GOA_21.10.2020_00h00	multivesicular body	[5, 6, 7, 8, 9]	[None]	2	16.6667	0.0153437	1	{}	{}	[LOC101834868, Prkar1a]	[Cd63, Egfr, Hgs, LOC101834868, Laptm4b, Lrrk2, Prkar1a, Prkar1b, Rab11a, Rab27a, Rab27b, Sorl1]
GO:0005777	GO_CellularComponent-EBI-UniProt-GOA_21.10.2020_00h00	peroxisome	[4, 5, 6]	[None]	4	5.6338	0.0275936	1	{}	{}	[Cat, Idh2, Sod1, Xdh]	[Abcd1, Abcd2, Abcd3, Abcd4, Acbd5, Acox1, Acox2, Acox3, Acoxl, Agps, Agxt, Amacr, Cat, Crot, Dao, Dnm1l, Far1, Far2, Gnpat, Gstk1, Hmgcr, Hsd17b4, Hsdl2, Ide, Idh2, Idi1, LOC101823807, LOC101825821, LOC101827128, LOC101827959, LOC101830643, LOC101833108, LOC101835789, LOC101839253, LOC106023154, Lonp2, Mavs, Mff, Mlycd, Mul1, Nudt12, Pex1, Pex10, Pex11a, Pex11b, Pex11g, Pex12, Pex14, Pex16, Pex1…
GO:0005788	GO_CellularComponent-EBI-UniProt-GOA_21.10.2020_00h00	endoplasmic reticulum lumen	[4, 5, 6]	[None]	6	15.3846	3.44547e-05	0.01485	{}	{}	[Erp29, Hsp90b1, LOC101832386, P4hb, Pdia4, Pdia6]	[Alg12, Calr3, Casq1, Casq2, Clu, Dnajc10, Edem3, Erp29, Erp44, Foxred2, Hsp90b1, Hspa5, Kdelc1, LOC101830183, LOC101832386, LOC101838124, LOC101838836, Lrpap1, Minpp1, Os9, P4ha1, P4ha2, P4ha3, P4hb, Pdia2, Pdia3, Pdia4, Pdia6, Poglut1, Slc27a2, Sumf1, Sumf2, Tor1a, Tor1b, Txndc12, Txndc16, Txndc5, Uggt1, Uggt2]
GO:0005791	GO_CellularComponent-EBI-UniProt-GOA_21.10.2020_00h00	rough endoplasmic reticulum	[4, 5, 6]	[None]	2	6.89655	0.079013	1	{}	{}	[Rpl18, Uba1]	[Arl6ip1, Ca4, Ccdc47, Derl1, Derl2, Derl3, Fkrp, Hcrt, LOC101824003, LOC101827403, LOC101830140, Lin28a, Lrpap1, Myoc, Psen1, Rangrf, Rp9, Rpl18, Rpl27, Rpn1, Rps23, Sec61b, Sppl3, Srpra, Suco, Tmem57, Tmem97, Uba1, Zc3h12a]
GO:0005793	GO_CellularComponent-EBI-UniProt-GOA_21.10.2020_00h00	endoplasmic reticulum-Golgi intermediate compartment	[3, 4, 5]	[None]	5	11.9048	0.000545757	0.181191	{}	{}	[P4hb, Pdia6, Serpinh1, Tmed2, Tmed9]	[Ca4, Ccdc115, Copb1, Ergic1, Ergic2, Ergic3, Erp44, Fn1, Ist1, Kdelr1, Lamp5, Lman1, Lman2, Lrpap1, Man1a1, Mgat4d, Mppe1, Nucb2, P4hb, Pdia6, Plpp3, Ptpn2, Rab37, Rer1, Scyl1, Sec22b, Serpinh1, Sppl3, Tm6sf2, Tmed1, Tmed10, Tmed2, Tmed3, Tmed5, Tmed7, Tmed9, Tmem173, Tmem199, Trappc12, Trip11, Vma21, Yif1a]
GO:0005798	GO_CellularComponent-EBI-UniProt-GOA_21.10.2020_00h00	Golgi-associated vesicle	[4, 5, 6, 7]	[None]	3	5.55556	0.0562512	1	{}	{}	[Cltc, Sar1a, Sec13]	[Adam10, Ap1g1, Ap1g2, Arcn1, Ccdc115, Chic2, Clta, Cltb, Cltc, Copa, Copb1, Copb2, Copg1, Copg2, Copz1, Copz2, Furin, Itm2b, Kdelr1, Kdelr2, Kdelr3, LOC101835139, LOC106022926, Lman1, Lrrk2, Pacs1, Pacsin1, Pdcd6, Rab27b, Rab8a, Rassf9, Sar1a, Scap, Scyl1, Sec13, Sec22b, Sec23a, Sec23b, Sec24a, Sec24b, Sec24c, Sec24d, Spg21, Sppl2a, Sppl2b, Sppl3, Steap2, Stk16, Tmed10, Tmem199, Vma21, Yipf5, Zd…
GO:0005802	GO_CellularComponent-EBI-UniProt-GOA_21.10.2020_00h00	trans-Golgi network	[4, 5, 6, 7]	[None]	3	4.54545	0.0904474	1	{}	{}	[Dpy30, Rac1, Tgfbi]	[Arfip1, Arl1, Atp9a, Atp9b, Baiap3, Bok, Ca4, Cabp7, Cdh1, Chid1, Clip3, Clvs2, Cnst, Dpy30, Furin, Fut4, Fut9, Gba, Gcc2, Gcnt1, Gga3, Golph3, Golt1a, Gper1, Impad1, Kiaa1468, LOC101825893, LOC106023005, Lgr5, Lrrk2, March4, Mme, Nmnat2, Pcsk1n, Pifo, Pih1d3, Plpp3, Prepl, Prkd1, Rab11a, Rab14, Rab29, Rab30, Rab31, Rab32, Rab38, Rac1, Scamp2, Scamp5, Slc10a7, Slc24a5, Snap25, Sorl1, Stx4, Syt17…
GO:0005811	GO_CellularComponent-EBI-UniProt-GOA_21.10.2020_00h00	lipid droplet	[5]	[None]	6	14.6341	4.62216e-05	0.0194131	{}	{}	[Anxa2, Ehd1, LOC101832386, Plin3, Rab5c, Rap1b]	[Acsl3, Acsl4, Adig, Aifm2, Anxa2, Atg2a, Atg2b, Aup1, Cidea, Ctdnep1, Dgat2, Eda, Ehd1, Faf2, Hilpda, Hsd3b7, LOC101824210, LOC101832386, LOC101839537, Ldah, Lipe, Lss, Nsdhl, Osbpl2, Pla2g4a, Plin1, Plin3, Pnpla2, Prpf19, Rab18, Rab5c, Rap1b, Sccpdh, Spg20, Tmem135, Tmem159, Traf6, Tsc1, Ube2g2, Zfyve1, Zw10]
GO:0005813	GO_CellularComponent-EBI-UniProt-GOA_21.10.2020_00h00	centrosome	[3, 8]	[None]	12	5.76923	0.000143932	0.0558457	{}	{}	[Calm2, Cct4, Cct5, Cct8, Clic4, Ddah2, LOC101835445, Nudt21, Ola1, Prkar1a, Prkar2a, Ranbp1]	[Aaas, Actr1b, Actr8, Adgrb2, Ak5, Aldob, Als2, Apex1, Arhgef10, Arl2, Arl2bp, Atf5, Atp6v1d, Aunip, B9d2, Bbs4, Bcas2, Bcl2l1, Bicd2, Birc7, Bnip2, Brsk1, Brsk2, Calm1, Calm2, Calm3, Camk2n2, Camsap2, Camsap3, Ccdc113, Ccdc187, Ccdc28b, Ccdc38, Ccdc66, Ccdc81, Ccdc85b, Ccdc92, Ccsap, Cct4, Cct5, Cct8, Cdc16, Cdk1, Cdk5rap3, Cdkl2, Cdkl5, Cep126, Cep135, Cep162, Cep290, Cep295, Cep350, Cep55, Cep…
GO:0005815	GO_CellularComponent-EBI-UniProt-GOA_21.10.2020_00h00	microtubule organizing center	[2, 7]	[None]	13	4.20712	0.00155889	0.438048	{}	{}	[Calm2, Cct4, Cct5, Cct8, Clic4, Ddah2, LOC101835445, Nudt21, Ola1, Prkar1a, Prkar2a, Psmb4, Ranbp1]	[Aaas, Actr1b, Actr8, Adgrb2, Agbl4, Ak5, Akt1, Aldob, Alms1, Als2, Apex1, Arfgef2, Arhgap35, Arhgef10, Arl2, Arl2bp, Atf5, Atp6v1d, Aunip, B9d2, Bbof1, Bbs2, Bbs4, Bbs5, Bbs7, Bcas2, Bccip, Bcl2l1, Bicd2, Birc7, Bnip2, Bod1, Brsk1, Brsk2, CUNH11orf97, CUNH21orf2, Calm1, Calm2, Calm3, Camk2n2, Camsap2, Camsap3, Capg, Cby1, Ccdc113, Ccdc120, Ccdc170, Ccdc187, Ccdc28b, Ccdc38, Ccdc66, Ccdc68, Ccdc8…
GO:0005829	GO_CellularComponent-EBI-UniProt-GOA_21.10.2020_00h00	cytosol	[2, 3, 4]	[None]	89	7.47899	5.73005e-37	3.39792e-34	{}	{}	[Acly, Aco1, Adk, Akr1b1, Anxa1, Anxa2, Arf4, Atic, Atp6v1a, Atp6v1b2, Bloc1s5, Blvrb, Carhsp1, Cct2, Cct4, Cct5, Cct7, Cct8, Cdc37, Chmp4b, Ckb, Clic4, Cndp2, Coro1a, Coro1b, Cotl1, Cse1l, Ddah2, Eef1a1, Ehd2, Ehd3, Fhl1, Gcn1, Gsn, Hnrnpf, Hnrnph1, Hsp90b1, Hspa8, Idh2, Ilk, Impdh2, Kpnb1, LOC101832386, LOC101834032, LOC101835445, LOC101836558, LOC101840972, Lap3, Lta4h, Mapk1, Mvp, Myh9, Nsfl1…	[Aaas, Aacs, Aagab, Aamp, Abcb4, Abhd10, Abhd14b, Abi1, Abl1, Abtb1, Acadvl, Acly, Acmsd, Aco1, Acox2, Acvr1b, Adam17, Adarb1, Adk, Adrm1, Adsl, Afap1, Afmid, Agap2, Agbl1, Agbl2, Agbl4, Agbl5, Agtpbp1, Agtrap, Ahcy, Ahcyl1, Ahrr, Aifm2, Aifm3, Aimp2, Aip, Aipl1, Ak1, Ak5, Akap11, Akr1b1, Akr1d1, Akr1e2, Akt1, Akt2, Aldh7a1, Alkbh3, Alkbh5, Alox15b, Als2, Ampd2, Angel1, Ankra2, Ankrd1, Anks1a, An…
GO:0005832	GO_CellularComponent-EBI-UniProt-GOA_21.10.2020_00h00	chaperonin-containing T-complex	[3, 4, 5]	[None]	5	83.3333	6.18453e-09	3.48189e-06	{}	{}	[Cct2, Cct4, Cct5, Cct7, Cct8]	[Cct2, Cct4, Cct5, Cct6b, Cct7, Cct8]
GO:0005838	GO_CellularComponent-EBI-UniProt-GOA_21.10.2020_00h00	proteasome regulatory particle	[2, 3, 5, 7]	[None]	2	25	0.00679166	1	{}	{}	[Psmd14, Psmd7]	[Psmc6, Psmd1, Psmd14, Psmd2, Psmd3, Psmd5, Psmd7, Psmd8]
GO:0005839	GO_CellularComponent-EBI-UniProt-GOA_21.10.2020_00h00	proteasome core complex	[2, 4, 6]	[None]	8	40	4.33749e-10	2.53309e-07	{}	{}	[Psma2, Psma5, Psma6, Psmb1, Psmb2, Psmb4, Psmb6, Psmb9]	[LOC101822549, LOC106023246, Psma1, Psma2, Psma3, Psma4, Psma5, Psma6, Psma7, Psma8, Psmb1, Psmb11, Psmb2, Psmb3, Psmb4, Psmb5, Psmb6, Psmb7, Psmb8, Psmb9]
GO:0005840	GO_CellularComponent-EBI-UniProt-GOA_21.10.2020_00h00	ribosome	[5]	[None]	13	6.07477	4.50189e-05	0.018998	{}	{}	[LOC101835445, Rpl10a, Rpl18, Rpl22, Rps10, Rps12, Rps13, Rps16, Rps28, Rps5, Rps8, Rps9, Rpsa]	[Chchd1, Dhx29, Eif2d, Fau, Gadd45gip1, LOC101822898, LOC101822962, LOC101823008, LOC101823019, LOC101823529, LOC101824003, LOC101824443, LOC101824459, LOC101824645, LOC101824912, LOC101825055, LOC101825069, LOC101826129, LOC101827403, LOC101827706, LOC101828260, LOC101828360, LOC101829440, LOC101829442, LOC101829582, LOC101829615, LOC101829910, LOC101830140, LOC101831729, LOC101831998, LOC101832…
GO:0005844	GO_CellularComponent-EBI-UniProt-GOA_21.10.2020_00h00	polysome	[3]	[None]	3	15.7895	0.0033094	0.767781	{}	{}	[Gcn1, Psma6, Rps28]	[Fxr1, Gcn1, LOC101842773, Larp1, Larp4b, Larp6, Lin28a, Msi2, Naa30, Naa35, Naa38, Nr0b1, Psma6, Rpl24, Rpl36, Rps28, Rps4x, Unk, Vim]
GO:0005856	GO_CellularComponent-EBI-UniProt-GOA_21.10.2020_00h00	cytoskeleton	[5]	[None]	50	4.64684	7.45519e-12	4.39856e-09	{}	{}	[Actc1, Anxa1, Arpc2, Arpc5, Calm2, Cap1, Cct4, Cct5, Cct7, Cct8, Cfl1, Clic4, Coro1a, Coro1b, Crk, Ctnna1, Ddah2, Dstn, Eef1a1, Ehd2, Gsn, Hnrnpk, Hspb1, Iqgap1, LOC101834032, LOC101835445, Msn, Mvp, Myh9, Myl6, Nsfl1c, Nudc, Nudt21, Ola1, P4hb, Pdlim1, Pgm5, Prkar1a, Prkar2a, Psmb4, Rac1, Ranbp1, Tln1, Tmsb4x, Tppp3, Tuba4a, Tubb, Tubb4b, Tubb6, Vcl]	[Aaas, Aamp, Abcb4, Abi1, Abi2, Abl1, Ablim3, Abra, Acta1, Acta2, Actc1, Actl7a, Actl7b, Actr10, Actr1b, Actr2, Actr3b, Actr8, Adam17, Adam8, Adcy5, Add1, Add2, Add3, Adgrb2, Afap1, Afap1l1, Agbl4, Agbl5, Ak1, Ak5, Akt1, Aldob, Alms1, Alox15b, Als2, Ang, Ank1, Ank2, Ank3, Anxa1, Apc, Apc2, Apex1, Arfgef2, Arhgap18, Arhgap26, Arhgap35, Arhgap39, Arhgef10, Arl13b, Arl2, Arl2bp, Arl8a, Arl8b, Arpc1a…
GO:0005874	GO_CellularComponent-EBI-UniProt-GOA_21.10.2020_00h00	microtubule	[6, 7]	[None]	12	6.74157	3.21228e-05	0.0139092	{}	{}	[Calm2, Cct4, Cct5, Cct7, Cct8, Iqgap1, Nudc, Tppp3, Tuba4a, Tubb, Tubb4b, Tubb6]	[Apc, Apc2, Arhgap18, Atat1, Bag2, Bex4, Calm1, Calm2, Calm3, Camsap1, Camsap2, Camsap3, Capn6, Ccsap, Cct4, Cct5, Cct7, Cct8, Cdc16, Cdk1, Cdk2ap2, Cdk5rap3, Cep162, Clasp1, Clmp, Cspp1, Dctn1, Dcxr, Dlg1, Dnah1, Dnah10, Dnah11, Dnah12, Dnah14, Dnah17, Dnah2, Dnah3, Dnah5, Dnah6, Dnah7, Dnah8, Dnah9, Dnal4, Dnm1, Dnm2, Dnm3, Dst, Dync1h1, Dync1li1, Dync1li2, Dync2h1, Dynll1, Dynll2, Dynlrb1, Dyn…
GO:0005884	GO_CellularComponent-EBI-UniProt-GOA_21.10.2020_00h00	actin filament	[6, 7]	[None]	5	16.129	0.000125922	0.0493613	{}	{}	[Actc1, Anxa1, Coro1a, Coro1b, Rac1]	[Acta1, Actc1, Anxa1, Avil, Bin3, Carmil1, Cd2ap, Coro1a, Coro1b, Cttn, Dusp22, Fmn1, Fmn2, Fyn, Gjb6, Jam3, Myo1a, Pdlim4, Pkd2, Pof1b, Rac1, Rac2, Rac3, Rhoq, Sh2b2, Src, Tmod1, Tsc1, Vps18, Was, Yes1]
GO:0005885	GO_CellularComponent-EBI-UniProt-GOA_21.10.2020_00h00	Arp2/3 protein complex	[2, 7]	[None]	2	20	0.0106857	1	{}	{}	[Arpc2, Arpc5]	[Actr2, Actr3b, Arpc1a, Arpc1b, Arpc2, Arpc3, Arpc4, Arpc5, Arpc5l, LOC101830266]
GO:0005901	GO_CellularComponent-EBI-UniProt-GOA_21.10.2020_00h00	caveola	[5, 6]	[None]	3	8.57143	0.0185091	1	{}	{}	[Ctnna1, Ehd2, Mapk1]	[Adra1a, Adra1b, Aqp1, Bmpr1a, Bves, Cav1, Cav2, Cav3, Cdh1, Cdh13, Cdh15, Ctnna1, Ctnnb1, Ehd2, F2r, Flot1, Flot2, Htr2a, Irs1, Kif18a, Lipe, Lrp8, Lrrk2, Mapk1, Mapk3, Nos3, Plpp1, Plvap, Rangrf, Scarb1, Scn5a, Src, Tfpi, Tgfbr2, Trpc4]
GO:0005902	GO_CellularComponent-EBI-UniProt-GOA_21.10.2020_00h00	microvillus	[5]	[None]	3	9.375	0.0145291	1	{}	{}	[Atp6v1a, Atp6v1b2, Clic4]	[Atp6v1a, Atp6v1b1, Atp6v1b2, Atp6v1e1, Cd44, Cdhr2, Clic4, Ctnnb1, Dcxr, Fscn1, Gif, Hyal2, Icam2, Ift20, Itgav, Jam3, LOC101827582, Lrrk2, Myo1a, Myo6, Pdgfra, Podxl, Prom1, Prom2, Rapgef3, Slc10a2, Slc27a4, Slc7a5, Slc9a3r1, Vcam1, Vil1, Wwox]
GO:0005905	GO_CellularComponent-EBI-UniProt-GOA_21.10.2020_00h00	clathrin-coated pit	[3, 4, 5]	[None]	2	6.89655	0.079013	1	{}	{}	[Ap2b1, Cltc]	[Ackr3, Ap2a1, Ap2a2, Ap2b1, Ap2m1, Ap2s1, App, Atat1, Clta, Cltb, Cltc, Dnm1l, Epn3, Eps15, Fcho1, Fcho2, Fchsd2, Hip1r, Inpp5f, LOC101842766, Myo6, Rab35, Reps1, Sgip1, Sh3bp4, Ston1, Tbc1d5, Tfrc, Vldlr]
GO:0005911	GO_CellularComponent-EBI-UniProt-GOA_21.10.2020_00h00	cell-cell junction	[4]	[None]	14	6.19469	1.84593e-05	0.00825133	{}	{}	[Cfl1, Clic4, Coro1a, Ctnna1, Iqgap1, LOC101834032, Myh9, Pgm5, Ppp1ca, Rap1b, Tln1, Uba1, Vcl, Wdr1]	[Abcb4, Abcc2, Adam17, Add3, Ajap1, Akt1, Alox15b, Ank3, Aqp3, Arhgef2, Atp1b1, B4galt1, Bves, C1qtnf5, Cadm3, Camsap3, Ccdc85a, Ccdc85b, Ccdc85c, Ccnd1, Cd2ap, Cd53, Cdc42, Cdca3, Cdh1, Cdh2, Cdh24, Cdh5, Cdk4, Cfl1, Cldn10, Cldn11, Cldn12, Cldn14, Cldn15, Cldn16, Cldn17, Cldn18, Cldn19, Cldn2, Cldn20, Cldn23, Cldn25, Cldn5, Cldn6, Cldn7, Cldn8, Cldn9, Clic4, Cntnap1, Coro1a, Csk, Ctnna1, Ctnna2…
GO:0005912	GO_CellularComponent-EBI-UniProt-GOA_21.10.2020_00h00	adherens junction	[5]	[None]	6	11.3208	0.000200833	0.0747098	{}	{}	[Ctnna1, Myh9, Pgm5, Ppp1ca, Tln1, Vcl]	[Ajap1, Alox15b, Camsap3, Ccdc85a, Ccdc85b, Ccdc85c, Cdca3, Cdh1, Cdh2, Cdh5, Ctnna1, Ctnna2, Ctnna3, Ctnnb1, Cxadr, Cyth3, Dlg1, Dsc2, Efna5, Epb41l5, Epha5, Fat2, Flot1, Flot2, Frmd5, Frs2, Jag1, Jup, Klhl24, Limd1, Lin7a, Lin7b, Lin7c, Mpp4, Mpp5, Mpp7, Myh9, Nectin2, Nectin3, Nectin4, Nf2, Notch1, Pgm5, Pof1b, Ppp1ca, Rnd1, Smad7, Ssx2ip, Tln1, Tnks1bp1, Trpv4, Vcl, Vezt]
GO:0005925	GO_CellularComponent-EBI-UniProt-GOA_21.10.2020_00h00	focal adhesion	[5]	[None]	9	12.6761	1.98072e-06	0.000988377	{}	{}	[Arpc2, Gsn, Ilk, Iqgap1, LOC101834032, Myh9, Pgm5, Rsu1, Tln1]	[Abcb4, Adam17, Afap1, Alkbh6, Alox15b, Arhgap26, Arl2, Armc5, Arpc2, Asap3, Atat1, Avil, Bcar1, Cav1, Cav2, Cpne3, Dlc1, Fam107a, Fermt1, Fermt2, Fes, Flnb, Flrt2, Flrt3, Gsn, Ilk, Iqgap1, Irf2, Itga11, Itga2, Itga2b, Itgav, Itgb1, Itgb3, Itgb6, Jak2, LOC101834032, LOC106022955, Limd1, Lims1, Lims2, Lpxn, Mapre2, Mtf2, Myh9, Nphs1, Peak1, Pgm5, Ppfia1, Prag1, Ptk2, Ptk2b, Rala, Rexo2, Rsu1, Sh3k…
GO:0005930	GO_CellularComponent-EBI-UniProt-GOA_21.10.2020_00h00	axoneme	[2, 5, 6, 7]	[None]	2	6.25	0.0935879	1	{}	{}	[Prkar1a, Prkar2a]	[Arl13b, Atg5, Ccdc114, Ccdc39, Ccdc65, Ccsap, Cep162, Dnah1, Drc1, Gli3, Inpp5e, Kif17, Kif19, Kifap3, LOC101827344, LOC101830033, LOC106022541, LOC106023238, Map1lc3b, Mns1, Pik3r4, Prkar1a, Prkar2a, Rsph4a, Rsph6a, Rsph9, Saxo1, Sept9, Tctex1d4, Ttll8, Tubb4a, Wdr35]
GO:0005938	GO_CellularComponent-EBI-UniProt-GOA_21.10.2020_00h00	cell cortex	[3, 4]	[None]	11	11.7021	3.24923e-07	0.000171235	{}	{}	[Cap1, Cfl1, Coro1a, Dstn, Eef1a1, Fga, Fgb, Gsn, Iqgap1, LOC101822827, Myh9]	[Add3, Agtrap, Akt2, C2cd2l, Cap1, Capza3, Capzb, Cav1, Cdh1, Cdh2, Cfl1, Cib2, Col10a1, Coro1a, Ctnnb1, Ctsz, Cttn, Cttnbp2, Cytip, Dbnl, Dctn1, Dfnb59, Dstn, Eef1a1, Emd, Epb41, Epb41l2, Exoc2, Exoc3, Exoc3l1, Exoc3l2, Exoc3l4, Exoc4, Exoc5, Exoc6, Exoc6b, Exoc7, Exoc8, Fchsd1, Fga, Fgb, Fgf1, Flot1, Flot2, Gad1, Gnai1, Gpsm2, Grm7, Gsn, Hip1r, Iqgap1, Kdf1, Kncn, Krt19, LOC101822827, LOC101840…
GO:0005952	GO_CellularComponent-EBI-UniProt-GOA_21.10.2020_00h00	cAMP-dependent protein kinase complex	[2, 3]	[None]	2	50	0.00151879	0.431337	{}	{}	[Prkar1a, Prkar2a]	[Prkar1a, Prkar1b, Prkar2a, Prkar2b]
GO:0005975	GO_BiologicalProcess-EBI-UniProt-GOA_21.10.2020_00h00	carbohydrate metabolic process	[3]	[None]	15	5.22648	6.70527e-05	0.0274245	{}	{}	[Bpgm, Fabp5, Galm, Gpd1l, Gpi, Idh2, Ldhb, Mdh1, Pgd, Pgls, Pgm1, Pgm2, Pgm5, Ppp1ca, Pygb]	[A3galt2, Abhd10, Adipoq, Adpgk, Agl, Akt1, Akt2, Aldoa, Aldob, Aldoc, Amdhd2, Angptl3, Atf3, Atf4, B3galnt1, B3galt2, B3gnt2, B3gnt3, B3gnt4, B3gnt8, B4galt1, B4galt2, B4galt3, B4galt4, B4galt5, B4galt6, B4galt7, Bad, Bpgm, Bpnt1, Chi3l1, Chid1, Chit1, Chst1, Chst10, Chst11, Chst12, Chst13, Chst14, Chst15, Chst2, Chst3, Chst4, Chst7, Chst8, Chst9, Ctbs, Dcxr, Edem1, Edem2, Edem3, Eno1, Eno2, Eno…
GO:0005976	GO_BiologicalProcess-EBI-UniProt-GOA_21.10.2020_00h00	polysaccharide metabolic process	[4]	[None]	2	4.87805	0.141124	1	{}	{}	[Ppp1ca, Pygb]	[Agl, Akt1, B3gnt2, B3gnt3, B3gnt4, B3gnt8, Fut9, Gbe1, Gsk3a, Gsk3b, Gys1, Gys2, Has1, Has2, Has3, Hs2st1, LOC101826083, LOC101840021, LOC106022783, LOC106023196, Ndst1, Nr1d1, Pcdh12, Pfkm, Phka1, Phka2, Phkb, Phkg1, Phkg2, Ppp1ca, Ppp1cb, Ppp1cc, Ppp1r3b, Ppp1r3c, Ppp1r3d, Prkag2, Ptges3, Pygb, Pygl, Pygm, Slc37a4]
GO:0005977	GO_BiologicalProcess-EBI-UniProt-GOA_21.10.2020_00h00	glycogen metabolic process	[5, 6, 7]	[None]	2	6.66667	0.0837871	1	{}	{}	[Ppp1ca, Pygb]	[Agl, Akt1, Gbe1, Gsk3a, Gsk3b, Gys1, Gys2, LOC101826083, LOC106022783, LOC106023196, Nr1d1, Pcdh12, Pfkm, Phka1, Phka2, Phkb, Phkg1, Phkg2, Ppp1ca, Ppp1cb, Ppp1cc, Ppp1r3b, Ppp1r3c, Ppp1r3d, Prkag2, Ptges3, Pygb, Pygl, Pygm, Slc37a4]
GO:0005996	GO_BiologicalProcess-EBI-UniProt-GOA_21.10.2020_00h00	monosaccharide metabolic process	[3, 4]	[None]	7	8.33333	0.000409164	0.141571	{}	{}	[Fabp5, Galm, Gpi, Pgd, Pgm1, Pgm2, Pgm5]	[Adipoq, Akt1, Akt2, Aldob, Atf3, Atf4, B4galt1, Bad, Chst1, Chst15, Dcxr, Fabp5, Fggy, Fuca1, Fuca2, Fuom, G6pc, G6pc2, G6pc3, G6pd, Gale, Galk1, Galk2, Galm, Galt, Gapdhs, Gck, Gclc, Gpd1, Gpd2, Gpi, H6pd, Hk1, Hk2, Hk3, Hkdc1, Igf2, Inppl1, Ins, Kcnj11, Khk, LOC101829154, LOC101831585, LOC101841486, LOC101842834, LOC101843100, LOC101843221, LOC106023045, Lep, Lrp5, Man2a1, Man2a2, Man2b2, Man2…
GO:0006006	GO_BiologicalProcess-EBI-UniProt-GOA_21.10.2020_00h00	glucose metabolic process	[5, 6]	[None]	6	14.2857	5.3204e-05	0.0221328	{}	{}	[Fabp5, Galm, Gpi, Pgm1, Pgm2, Pgm5]	[Adipoq, Akt1, Akt2, Atf3, Atf4, Bad, Dcxr, Fabp5, G6pc, G6pc2, G6pc3, G6pd, Galm, Gapdhs, Gpd1, Gpd2, Gpi, H6pd, Hk2, Igf2, Inppl1, Ins, Kcnj11, LOC101843221, LOC106023045, Lep, Lrp5, Mapk14, Npy1r, Onecut1, Pc, Pck1, Pck2, Pdhb, Pfkm, Pgm1, Pgm2, Pgm2l1, Pgm5, Pik3ca, Rbp4, Tnf]
GO:0006066	GO_BiologicalProcess-EBI-UniProt-GOA_21.10.2020_00h00	alcohol metabolic process	[3, 4]	[None]	5	4.13223	0.0461277	1	{}	{}	[Akr1b1, Apoe, Cat, Idh2, Ttr]	[Abca1, Abca2, Abcg1, Akr1b1, Akr1d1, Angptl3, Apoa1, Apoa2, Apoc1, Apoe, Asah1, Awat2, Bpnt1, Cat, Cbr4, Cetp, Ch25h, Dgat1, Dhcr24, Dhcr7, Dhrs3, Dpm2, Fdx1, Fdxr, G6pd, Galk1, Gba, Gba2, Gch1, Gk, Gk2, Gk5, Got1, Gpd1, Hmgcr, Hmgcs1, Hmgcs2, Hnf1a, Idh1, Idh2, Idi1, Il4, Impa1, Impa2, Impad1, Inpp1, Inpp5e, Insig1, Insig2, Ip6k1, Ip6k2, Ip6k3, Ipmk, Ippk, Isyna1, Itpk1, Itpka, Itpkb, Itpkc, LO…
GO:0006073	GO_BiologicalProcess-EBI-UniProt-GOA_21.10.2020_00h00	cellular glucan metabolic process	[5, 6]	[None]	2	6.66667	0.0837871	1	{}	{}	[Ppp1ca, Pygb]	[Agl, Akt1, Gbe1, Gsk3a, Gsk3b, Gys1, Gys2, LOC101826083, LOC106022783, LOC106023196, Nr1d1, Pcdh12, Pfkm, Phka1, Phka2, Phkb, Phkg1, Phkg2, Ppp1ca, Ppp1cb, Ppp1cc, Ppp1r3b, Ppp1r3c, Ppp1r3d, Prkag2, Ptges3, Pygb, Pygl, Pygm, Slc37a4]
GO:0006081	GO_BiologicalProcess-EBI-UniProt-GOA_21.10.2020_00h00	cellular aldehyde metabolic process	[3]	[None]	3	12	0.00731636	1	{}	{}	[Esd, Idh2, Tkt]	[Agxt2, Aldh1a2, Aldh1a3, Aldh3a1, Aldh3a2, Aldh8a1, Bco2, Esd, Grhpr, Hagh, Hoga1, Idh1, Idh2, LOC101822651, LOC101832760, LOC101833108, LOC101839568, LOC101842109, LOC106023151, LOC106023152, Pdxp, Pnpo, Rdh10, Rpe65, Tkt]
GO:0006090	GO_BiologicalProcess-EBI-UniProt-GOA_21.10.2020_00h00	pyruvate metabolic process	[7]	[None]	2	5.55556	0.114092	1	{}	{}	[Bpgm, Gpi]	[Adpgk, Aldoa, Aldob, Aldoc, Bpgm, Dlat, Eno1, Eno2, Eno3, Galk1, Gapdhs, Gck, Gpi, Hk1, Hk2, Hk3, Hkdc1, Hoga1, LOC101824939, LOC101835548, Mpc2, Nr4a3, Pc, Pdha1, Pdha2, Pdhb, Pfkfb2, Pfkl, Pfkm, Pfkp, Pgam1, Pgk1, Pgk2, Pklr, Pkm, Srr]
GO:0006091	GO_BiologicalProcess-EBI-UniProt-GOA_21.10.2020_00h00	generation of precursor metabolites and energy	[3]	[None]	18	8.78049	5.93843e-09	3.35521e-06	{}	{}	[Aco2, Atp5f1, Bpgm, Cat, Fh, Glrx, Glrx3, Gpi, Idh2, Mdh1, Pgd, Pgls, Ppp1ca, Pygb, Sh3bgrl3, Sod2, Tkt, Xdh]	[ATP6, Acat1, Aco2, Acox1, Adpgk, Agl, Aifm2, Akt1, Aldoa, Aldob, Aldoc, Aox1, Asip, Atp5c1, Atp5e, Atp5f1, Atp5j, Atp5j2, Bloc1s1, Bpgm, COX1, COX2, COX3, CYTB, Cat, Ciapin1, Crot, Cs, Dhtkd1, Dlst, Eno1, Eno2, Eno3, Enpp1, Etfa, Etfb, Etfdh, Fdx1, Fdx1l, Fh, Fxn, G6pd, Galk1, Gapdhs, Gbe1, Gck, Glrx, Glrx2, Glrx3, Glrx5, Gnpda1, Gpd1, Gpi, Grxcr1, Gsk3a, Gsk3b, Gys1, Gys2, H6pd, Hk1, Hk2, Hk3, …
GO:0006096	GO_BiologicalProcess-EBI-UniProt-GOA_21.10.2020_00h00	glycolytic process	[4, 5, 8, 9, 10, 11, 12]	[None]	2	7.40741	0.0697378	1	{}	{}	[Bpgm, Gpi]	[Adpgk, Aldoa, Aldob, Aldoc, Bpgm, Eno1, Eno2, Eno3, Galk1, Gapdhs, Gck, Gpi, Hk1, Hk2, Hk3, Hkdc1, LOC101824939, LOC101835548, Pfkfb2, Pfkl, Pfkm, Pfkp, Pgam1, Pgk1, Pgk2, Pklr, Pkm]
GO:0006098	GO_BiologicalProcess-EBI-UniProt-GOA_21.10.2020_00h00	pentose-phosphate shunt	[4, 5, 6]	[None]	3	33.3333	0.000323196	0.114412	{}	{}	[Pgd, Pgls, Tkt]	[G6pd, H6pd, Pgd, Pgls, Rpe, Rpia, Shpk, Taldo1, Tkt]
GO:0006099	GO_BiologicalProcess-EBI-UniProt-GOA_21.10.2020_00h00	tricarboxylic acid cycle	[3, 6, 7]	[None]	4	17.3913	0.000457932	0.155239	{}	{}	[Aco2, Fh, Idh2, Mdh1]	[Aco2, Cs, Dhtkd1, Dlst, Fh, Idh1, Idh2, Idh3a, Idh3b, Idh3g, LOC101835451, LOC101843465, Mdh1, Mdh2, Ogdh, Ogdhl, Sdha, Sdhb, Sdhc, Sdhd, Sucla2, Suclg1, Suclg2]
GO:0006101	GO_BiologicalProcess-EBI-UniProt-GOA_21.10.2020_00h00	citrate metabolic process	[7]	[None]	2	66.6667	0.000767567	0.244854	{}	{}	[Acly, Aco1]	[Acly, Aco1, Cs]
GO:0006106	GO_BiologicalProcess-EBI-UniProt-GOA_21.10.2020_00h00	fumarate metabolic process	[7]	[None]	2	66.6667	0.000767567	0.244854	{}	{}	[Fh, Got2]	[Fh, Got1, Got2]
GO:0006107	GO_BiologicalProcess-EBI-UniProt-GOA_21.10.2020_00h00	oxaloacetate metabolic process	[7]	[None]	2	66.6667	0.000767567	0.244854	{}	{}	[Acly, Got2]	[Acly, Got1, Got2]
GO:0006108	GO_BiologicalProcess-EBI-UniProt-GOA_21.10.2020_00h00	malate metabolic process	[7]	[None]	2	50	0.00151879	0.431337	{}	{}	[Fh, Mdh1]	[Fh, Mdh1, Mdh1b, Mdh2]
GO:0006112	GO_BiologicalProcess-EBI-UniProt-GOA_21.10.2020_00h00	energy reserve metabolic process	[4, 5]	[None]	2	6.25	0.0935879	1	{}	{}	[Ppp1ca, Pygb]	[Agl, Akt1, Gbe1, Gsk3a, Gsk3b, Gys1, Gys2, Kl, LOC101826083, LOC106022783, LOC106023196, Mtor, Nr1d1, Pcdh12, Pfkm, Phka1, Phka2, Phkb, Phkg1, Phkg2, Ppp1ca, Ppp1cb, Ppp1cc, Ppp1r3b, Ppp1r3c, Ppp1r3d, Prkag2, Ptges3, Pygb, Pygl, Pygm, Slc37a4]
GO:0006144	GO_BiologicalProcess-EBI-UniProt-GOA_21.10.2020_00h00	purine nucleobase metabolic process	[5, 6, 7]	[None]	2	18.1818	0.0129225	1	{}	{}	[Gda, Xdh]	[Aprt, Gart, Gda, Gmpr, Gmpr2, LOC101827959, LOC101843172, Ppat, Prps1, Urad, Xdh]
GO:0006145	GO_BiologicalProcess-EBI-UniProt-GOA_21.10.2020_00h00	purine nucleobase catabolic process	[6, 7, 8]	[None]	2	100	0.000258612	0.093359	{}	{}	[Gda, Xdh]	[Gda, Xdh]
GO:0006163	GO_BiologicalProcess-EBI-UniProt-GOA_21.10.2020_00h00	purine nucleotide metabolic process	[5, 6, 7, 8]	[None]	9	5.14286	0.00215225	0.563889	{}	{}	[Acly, Adk, Atic, Atp5f1, Atp6v1a, Bpgm, Gpi, Impdh2, LOC101838863]	[ATP6, ATP8, Aass, Abcd1, Acaca, Acacb, Acat1, Acly, Acot8, Acss1, Adcy1, Adcy2, Adcy3, Adcy4, Adcy5, Adcy6, Adcy7, Adcy8, Adcy9, Adk, Adpgk, Adsl, Adss, Adssl1, Ak1, Ak2, Ak3, Ak4, Aldoa, Aldob, Aldoc, Ampd1, Ampd2, Ampd3, Aprt, Atic, Atp5a1, Atp5b, Atp5c1, Atp5d, Atp5e, Atp5f1, Atp5g1, Atp5g2, Atp5g3, Atp5h, Atp5i, Atp5j, Atp5j2, Atp5l, Atp5o, Atp6v1a, Bad, Bpgm, Cacnb4, Coasy, Crot, Dcakd, Dga…
GO:0006164	GO_BiologicalProcess-EBI-UniProt-GOA_21.10.2020_00h00	purine nucleotide biosynthetic process	[6, 7, 8, 9]	[None]	7	6.93069	0.00123333	0.3626	{}	{}	[Acly, Adk, Atic, Atp5f1, Atp6v1a, Impdh2, LOC101838863]	[ATP6, ATP8, Acaca, Acacb, Acat1, Acly, Acss1, Adcy1, Adcy2, Adcy3, Adcy4, Adcy5, Adcy6, Adcy7, Adcy8, Adcy9, Adk, Adsl, Adss, Adssl1, Ak1, Ak2, Ak3, Ak4, Ampd1, Ampd2, Ampd3, Aprt, Atic, Atp5a1, Atp5b, Atp5c1, Atp5d, Atp5e, Atp5f1, Atp5g1, Atp5g2, Atp5g3, Atp5h, Atp5i, Atp5j, Atp5j2, Atp5l, Atp5o, Atp6v1a, Coasy, Dcakd, Elovl1, Elovl4, Elovl5, Elovl6, Elovl7, Gart, Gmps, Gucy1a2, Gucy1b3, Gucy2c…
GO:0006165	GO_BiologicalProcess-EBI-UniProt-GOA_21.10.2020_00h00	nucleoside diphosphate phosphorylation	[6, 7, 8]	[None]	3	6.25	0.0420392	1	{}	{}	[Bpgm, Gpi, LOC101838863]	[Adpgk, Ak1, Ak2, Ak3, Ak4, Ak5, Ak7, Ak8, Ak9, Aldoa, Aldob, Aldoc, Bpgm, Cmpk1, Eno1, Eno2, Eno3, Galk1, Gapdhs, Gck, Gpi, Hk1, Hk2, Hk3, Hkdc1, LOC101822414, LOC101824939, LOC101832257, LOC101832519, LOC101835548, LOC101838863, LOC106021590, LOC106022829, Nme3, Nme4, Nme5, Nme6, Nme7, Nme9, Pfkfb2, Pfkl, Pfkm, Pfkp, Pgam1, Pgk1, Pgk2, Pklr, Pkm]
GO:0006323	GO_BiologicalProcess-EBI-UniProt-GOA_21.10.2020_00h00	DNA packaging	[7]	[None]	4	5.06329	0.0386768	1	{}	{}	[LOC101826763, LOC101829141, LOC106022595, Nap1l4]	[Asf1a, Asf1b, Bahd1, Bend3, Brd2, Cabin1, Cdca5, Cenpp, Chaf1a, Chaf1b, Chmp1a, Ctcf, Dnmt3a, Grwd1, Hp1bp3, Ipo4, Itgb3bp, Kat6a, Kat6b, LOC101825928, LOC101825978, LOC101826238, LOC101826346, LOC101826763, LOC101827473, LOC101827561, LOC101828080, LOC101828346, LOC101828358, LOC101828432, LOC101829141, LOC101829406, LOC101830493, LOC101831694, LOC101831864, LOC101832360, LOC101833610, LOC10183…
GO:0006333	GO_BiologicalProcess-EBI-UniProt-GOA_21.10.2020_00h00	chromatin assembly or disassembly	[5, 7]	[None]	4	5.97015	0.0228677	1	{}	{}	[LOC101826763, LOC101829141, LOC106022595, Nap1l4]	[Asf1a, Asf1b, Bahd1, Bend3, Brd2, Cabin1, Cenpp, Chaf1a, Chaf1b, Ctcf, Dnmt3a, Grwd1, Hp1bp3, Ipo4, Itgb3bp, Kat6a, Kat6b, LOC101825928, LOC101825978, LOC101826238, LOC101826346, LOC101826763, LOC101827473, LOC101827561, LOC101828080, LOC101828346, LOC101828358, LOC101828432, LOC101828968, LOC101829141, LOC101829406, LOC101830493, LOC101831694, LOC101831864, LOC101832360, LOC101833610, LOC101839…
GO:0006334	GO_BiologicalProcess-EBI-UniProt-GOA_21.10.2020_00h00	nucleosome assembly	[6, 7, 8, 9]	[None]	4	7.27273	0.011806	1	{}	{}	[LOC101826763, LOC101829141, LOC106022595, Nap1l4]	[Asf1a, Asf1b, Brd2, Cabin1, Cenpp, Chaf1a, Chaf1b, Grwd1, Hp1bp3, Ipo4, Itgb3bp, Kat6a, Kat6b, LOC101825928, LOC101825978, LOC101826238, LOC101826346, LOC101826763, LOC101827473, LOC101827561, LOC101828080, LOC101828346, LOC101828358, LOC101828432, LOC101829141, LOC101829406, LOC101830493, LOC101831694, LOC101831864, LOC101832360, LOC101833610, LOC101839560, LOC101840609, LOC101840911, LOC101841…
GO:0006397	GO_BiologicalProcess-EBI-UniProt-GOA_21.10.2020_00h00	mRNA processing	[6, 7, 8]	[None]	9	4.24528	0.00753898	1	{}	{}	[Ddx39b, Ddx5, Hnrnpa1, Hnrnpm, Lgals3, Nudt21, Snrnp70, Snrpd3, Tardbp]	[Ahcyl1, Alkbh5, Aqr, Bcas2, Casc3, Ccdc94, Cdc40, Cdc5l, Cdc73, Celf1, Celf3, Celf4, Celf5, Celf6, Clns1a, Clp1, Cmtr1, Cmtr2, Cpeb1, Cpsf1, Cpsf2, Cpsf3, Cpsf4, Cpsf6, Cpsf7, Crnkl1, Cstf2, Cstf2t, Cstf3, Cwc15, Cwc25, Dbr1, Dcps, Ddx1, Ddx20, Ddx39a, Ddx39b, Ddx41, Ddx5, Dhx16, Dhx8, Eftud2, Eif4a3, Ern2, Esrp2, Fip1l1, Fmr1, Gemin2, Gemin4, Gemin7, Gemin8, Hnrnpa1, Hnrnpa2b1, Hnrnpl, Hnrnpll,…
GO:0006403	GO_BiologicalProcess-EBI-UniProt-GOA_21.10.2020_00h00	RNA localization	[3]	[None]	4	6.66667	0.0158642	1	{}	{}	[Cct4, Ddx39b, Hnrnpa1, Sec13]	[A1cf, Alkbh5, Casc3, Cct4, Ddx25, Ddx39a, Ddx39b, Eif5a2, Eif6, Eny2, Fbl, Flot1, Fyttd1, Gle1, Gnb5, Hnrnpa1, Hnrnpa2b1, Igf2bp1, Igf2bp2, Igf2bp3, LOC101828255, LOC101838223, LOC101840102, LOC106022967, Ncbp1, Ndc1, Nup107, Nup133, Nup188, Nup35, Nup50, Nup85, Nup88, Nup93, Nup98, Nxf1, Nxt1, Phax, Pih1d1, Pnpt1, Prpf6, Rae1, Rbm8a, Rftn1, Rftn2, Sarnp, Sdad1, Sec13, Sidt2, Snupn, Tgfbr2, Thoc…
GO:0006412	GO_BiologicalProcess-EBI-UniProt-GOA_21.10.2020_00h00	translation	[5, 6, 7]	[None]	16	4.51977	0.000208947	0.0773104	{}	{}	[Eef1a1, Eef1b2, Farsa, LOC101835445, Rpl10a, Rpl18, Rpl22, Rps12, Rps13, Rps16, Rps28, Rps5, Rps8, Rps9, Rpsa, Vars]	[Aars, Aars2, Cars, Cars2, Chchd1, Cpeb3, Ctif, Dalrd3, Dars, Dars2, Denr, Dhx29, Dhx33, Ears2, Eef1a1, Eef1a2, Eef1b2, Eef1d, Eef1e1, Eef1g, Eef2, Eef2k, Eefsec, Efl1, Eif1ad, Eif1ax, Eif1b, Eif2a, Eif2ak1, Eif2ak2, Eif2ak3, Eif2b1, Eif2b2, Eif2b3, Eif2b4, Eif2b5, Eif2d, Eif2s1, Eif2s2, Eif2s3, Eif3a, Eif3b, Eif3d, Eif3e, Eif3f, Eif3g, Eif3h, Eif3i, Eif3j, Eif3l, Eif3m, Eif4a1, Eif4a2, Eif4a3, E…
GO:0006414	GO_BiologicalProcess-EBI-UniProt-GOA_21.10.2020_00h00	translational elongation	[5, 6, 7, 8]	[None]	2	4.16667	0.18088	0.542639	{}	{}	[Eef1a1, Eef1b2]	[Eef1a1, Eef1a2, Eef1b2, Eef1d, Eef1e1, Eef1g, Eef2, Eef2k, Eefsec, Efl1, Eif5a2, Ell, Ell2, Ell3, Elof1, Gfm1, Gtpbp2, LOC101828255, LOC101835465, LOC101837976, LOC101840010, LOC101840102, LOC106023138, Ltn1, Mrpl44, Nelfa, Nelfb, Nelfcd, Nelfe, Pstk, Rplp1, Rplp2, Sepsecs, Supt4h1, Supt5h, Supt6h, Tcea1, Tcea2, Tcea3, Tceal1, Tceal7, Tceal8, Tceal9, Tceanc, Tceanc2, Tefm, Tsfm, Tufm]
GO:0006418	GO_BiologicalProcess-EBI-UniProt-GOA_21.10.2020_00h00	tRNA aminoacylation for protein translation	[6, 7, 8, 9, 10]	[None]	2	4.7619	0.146684	1	{}	{}	[Farsa, Vars]	[Aars, Aars2, Cars, Cars2, Dalrd3, Dars, Dars2, Ears2, Eprs, Fars2, Farsa, Farsb, Gars, Hars, Hars2, Iars, Iars2, Kars, LOC101826700, LOC101836592, LOC106022858, LOC106023033, Lars, Lars2, Mars2, Nars, Nars2, Pars2, Qars, Rars, Rars2, Sars, Sars2, Tars, Tars2, Tarsl2, Vars, Vars2, Wars, Wars2, Yars, Yars2]
GO:0006450	GO_BiologicalProcess-EBI-UniProt-GOA_21.10.2020_00h00	regulation of translational fidelity	[3]	[None]	2	15.3846	0.0179427	1	{}	{}	[Rps5, Vars]	[Aars, Dtd1, Dtd2, Gatc, Iars, Iars2, LOC101823187, Lars, Lars2, Rps5, Tars2, Vars, Vars2]
GO:0006469	GO_BiologicalProcess-EBI-UniProt-GOA_21.10.2020_00h00	negative regulation of protein kinase activity	[7, 9, 10]	[None]	6	5.71429	0.00704195	1	{}	{}	[Apoe, Hspb1, Mvp, Ppm1f, Prkar1a, Prkar2a]	[Abl1, Adar, Adarb1, Adipoq, Akt1, Apoe, Bmp4, Bmp7, Camk2n1, Camk2n2, Cav1, Cav3, Cdk5rap3, Cdkn1a, Cdkn1b, Cdkn1c, Cdkn2b, Cdkn2c, Cdkn2d, Chmp6, Cib1, Dab2ip, Dusp1, Dusp10, Dusp14, Dusp16, Dusp18, Dusp2, Dusp21, Dusp22, Dusp26, Dusp4, Dusp5, Dusp6, Dusp7, Dusp8, Dusp9, Dvl1, Errfi1, Fam212a, Fam212b, Fbxo7, Gadd45a, Gadd45b, Gba, Ggnbp2, Gskip, Hexim1, Hexim2, Hipk3, Hmgcr, Hspb1, Hyal2, Il1b…
GO:0006479	GO_BiologicalProcess-EBI-UniProt-GOA_21.10.2020_00h00	protein methylation	[4, 5, 6, 7, 8]	[None]	4	5.33333	0.032861	1	{}	{}	[Dpy30, LOC101826763, LOC101829141, Wdr61]	[Armt1, Ash1l, Ash2l, Bend3, Btg1, Btg2, Camkmt, Carm1, Coprs, Ctr9, Dot1l, Dpy30, Eed, Eef1akmt1, Ehmt1, Ehmt2, Etf1, Etfbkmt, Ezh1, Ezh2, Fam173b, Fbl, Hemk1, Icmt, Kmt2a, Kmt2b, Kmt2c, Kmt2d, Kmt5a, Kmt5b, Kmt5c, LOC101826763, LOC101828346, LOC101829141, LOC101833651, LOC101837504, LOC106020851, LOC106023181, LOC106023217, Men1, Mettl11b, Mettl21c, Mettl22, Ndufaf7, Nr1h4, Nsd1, Ntmt1, Pcmt1, …
GO:0006518	GO_BiologicalProcess-EBI-UniProt-GOA_21.10.2020_00h00	peptide metabolic process	[4, 5]	[None]	19	4.6798	3.34551e-05	0.0144526	{}	{}	[Eef1a1, Eef1b2, Farsa, LOC101835445, Lta4h, Rpl10a, Rpl18, Rpl22, Rps12, Rps13, Rps16, Rps28, Rps5, Rps8, Rps9, Rpsa, Sod1, Sod2, Vars]	[Aars, Aars2, Aasdh, Adamts13, Aph1a, Atp6ap2, Carnmt1, Carns1, Cars, Cars2, Chac1, Chac2, Chchd1, Corin, Cpd, Cpe, Cpeb3, Cpq, Ctif, Ctsh, Dalrd3, Dars, Dars2, Denr, Dhx29, Dhx33, Disp1, Dpep1, Dyrk1a, Ears2, Eef1a1, Eef1a2, Eef1b2, Eef1d, Eef1e1, Eef1g, Eef2, Eef2k, Eefsec, Efl1, Eif1ad, Eif1ax, Eif1b, Eif2a, Eif2ak1, Eif2ak2, Eif2ak3, Eif2b1, Eif2b2, Eif2b3, Eif2b4, Eif2b5, Eif2d, Eif2s1, Eif2…
GO:0006575	GO_BiologicalProcess-EBI-UniProt-GOA_21.10.2020_00h00	cellular modified amino acid metabolic process	[3, 4]	[None]	4	5.26316	0.0342634	1	{}	{}	[Ckb, Ctsb, Sod1, Sod2]	[Abhd12, Aldh1l1, Aldh1l2, Ass1, Bbox1, Bhmt2, Carnmt1, Carns1, Chac1, Chac2, Chdh, Ckb, Ckm, Ckmt1a, Ckmt2, Crot, Crym, Ctsb, Ctsk, Dhfr, Dpep1, Duox1, Duox2, Fpgs, Ftcd, G6pd, Gamt, Gatm, Gch1, Gclc, Gclm, Gcnt4, Ggt1, Ggt5, Ggt6, Ggt7, Gsr, Gss, Gstk1, Gstm3, Hoga1, Iyd, Kyat1, LOC101822373, LOC101843674, Lpcat3, Lpcat4, Mmachc, Mthfd1, Mthfd1l, Mthfd2, Mthfr, Mtrr, Nfe2l1, Pcyox1, Pcyox1l, Pi…
GO:0006605	GO_BiologicalProcess-EBI-UniProt-GOA_21.10.2020_00h00	protein targeting	[5, 6, 7, 8, 9]	[None]	4	5.12821	0.0371712	1	{}	{}	[Chmp4b, Hspa8, Ywhae, Ywhag]	[Agk, Aifm1, Aip, Ap1s3, Ap4m1, Aqp11, Arl6ip1, Cacng3, Chchd4, Chm, Chmp4b, Erbin, Exoc4, Fbxo7, Gcc2, Hgs, Hps4, Hspa8, Immp2l, LOC101822835, LOC101823807, LOC101827128, LOC101832546, LOC101832613, LOC101843348, LOC106021133, Lonp2, M6pr, Mon1a, Mon1b, Ndufa13, Pan3, Pex1, Pex10, Pex12, Pex14, Pex16, Pex2, Pex26, Pex3, Pex5, Pex6, Pex7, Pmpca, Pmpcb, Rab27a, Rabgef1, Rhod, Sec61a1, Sec61g, Sec6…
GO:0006635	GO_BiologicalProcess-EBI-UniProt-GOA_21.10.2020_00h00	fatty acid beta-oxidation	[5, 6, 7, 8, 9]	[None]	2	5.88235	0.1037	1	{}	{}	[Acadm, Hadha]	[Abcd1, Abcd2, Abcd3, Acad11, Acadm, Acadvl, Acox1, Acox2, Acox3, Acoxl, Adipoq, Cpt1a, Cpt1b, Cpt1c, Crot, Decr1, Echs1, Eci1, Ehhadh, Etfb, Etfdh, Hadha, Hsd17b4, LOC101825203, LOC101828086, LOC106022772, LOC106023154, Lep, Pex2, Pex5, Pex7, Ppard, Sesn2, Slc27a2]
GO:0006638	GO_BiologicalProcess-EBI-UniProt-GOA_21.10.2020_00h00	neutral lipid metabolic process	[4, 5]	[None]	3	7.69231	0.0246637	1	{}	{}	[Apoe, Cat, LOC101832386]	[Abhd12, Abhd16a, Abhd2, Abhd6, Agpat5, Ang, Apoa2, Apoc1, Apoe, Awat2, Cat, Cav1, Cav3, Cps1, Dagla, Dgat1, Dgat2, Dgat2l6, Dgkq, Gpam, Gpat2, Gpat4, Insig2, LOC101830643, LOC101832386, Lipe, Lpin1, Lpl, Lypla2, Mogat1, Nkx2-3, Pla2g15, Pla2g4a, Pnpla2, Pnpla3, Sel1l, Slc27a5, Slc37a4, Snca]
GO:0006639	GO_BiologicalProcess-EBI-UniProt-GOA_21.10.2020_00h00	acylglycerol metabolic process	[5, 6]	[None]	3	7.89474	0.023034	1	{}	{}	[Apoe, Cat, LOC101832386]	[Abhd12, Abhd16a, Abhd2, Abhd6, Agpat5, Ang, Apoa2, Apoc1, Apoe, Awat2, Cat, Cav1, Cav3, Cps1, Dagla, Dgat1, Dgat2, Dgat2l6, Dgkq, Gpam, Gpat2, Gpat4, Insig2, LOC101830643, LOC101832386, Lipe, Lpin1, Lpl, Lypla2, Mogat1, Nkx2-3, Pla2g15, Pla2g4a, Pnpla2, Pnpla3, Sel1l, Slc27a5, Slc37a4]
GO:0006641	GO_BiologicalProcess-EBI-UniProt-GOA_21.10.2020_00h00	triglyceride metabolic process	[6, 7]	[None]	2	9.09091	0.0483456	1	{}	{}	[Apoe, Cat]	[Apoc1, Apoe, Cat, Cav1, Cav3, Cps1, Dgat1, Dgat2, Gpam, Gpat2, Gpat4, Insig2, LOC101830643, Lipe, Lpin1, Lpl, Nkx2-3, Pnpla2, Pnpla3, Sel1l, Slc27a5, Slc37a4]
GO:0006721	GO_BiologicalProcess-EBI-UniProt-GOA_21.10.2020_00h00	terpenoid metabolic process	[5, 6]	[None]	2	5.71429	0.108863	1	{}	{}	[Akr1b1, Ttr]	[Akr1b1, Aldh1a2, Aldh1a3, Aldh8a1, Awat2, Bco2, Crabp1, Crabp2, Dgat1, Dhrs3, Dhrs9, LOC101825565, LOC101825889, LOC101826326, LOC101828339, LOC101830183, LOC101833108, LOC101836237, LOC101836485, LOC101839568, LOC101840643, LOC101843716, LOC101844540, Lrat, Lss, Rarres2, Rbp1, Rbp4, Rdh10, Rdh11, Rdh12, Rdh14, Retsat, Rpe65, Ttr]
GO:0006740	GO_BiologicalProcess-EBI-UniProt-GOA_21.10.2020_00h00	NADPH regeneration	[3, 4]	[None]	3	33.3333	0.000323196	0.114412	{}	{}	[Pgd, Pgls, Tkt]	[G6pd, H6pd, Pgd, Pgls, Rpe, Rpia, Shpk, Taldo1, Tkt]
GO:0006749	GO_BiologicalProcess-EBI-UniProt-GOA_21.10.2020_00h00	glutathione metabolic process	[4, 5, 6]	[None]	2	10	0.0406047	1	{}	{}	[Sod1, Sod2]	[Chac1, Chac2, Dpep1, G6pd, Gclc, Gclm, Ggt1, Ggt5, Ggt6, Ggt7, Gsr, Gss, Gstk1, Gstm3, LOC101822373, LOC101843674, Mmachc, Nfe2l1, Sod1, Sod2]
GO:0006754	GO_BiologicalProcess-EBI-UniProt-GOA_21.10.2020_00h00	ATP biosynthetic process	[3, 8, 9, 10, 11]	[None]	2	8.69565	0.0524005	1	{}	{}	[Atp5f1, Atp6v1a]	[ATP6, ATP8, Atp5a1, Atp5b, Atp5c1, Atp5d, Atp5e, Atp5f1, Atp5g1, Atp5g2, Atp5g3, Atp5h, Atp5i, Atp5j, Atp5j2, Atp5l, Atp5o, Atp6v1a, LOC101823232, LOC101835150, LOC101844019, Slc25a13, Stoml2]
GO:0006757	GO_BiologicalProcess-EBI-UniProt-GOA_21.10.2020_00h00	ATP generation from ADP	[3, 4, 7, 8, 9, 10, 11]	[None]	2	7.40741	0.0697378	1	{}	{}	[Bpgm, Gpi]	[Adpgk, Aldoa, Aldob, Aldoc, Bpgm, Eno1, Eno2, Eno3, Galk1, Gapdhs, Gck, Gpi, Hk1, Hk2, Hk3, Hkdc1, LOC101824939, LOC101835548, Pfkfb2, Pfkl, Pfkm, Pfkp, Pgam1, Pgk1, Pgk2, Pklr, Pkm]
GO:0006778	GO_BiologicalProcess-EBI-UniProt-GOA_21.10.2020_00h00	porphyrin-containing compound metabolic process	[5]	[None]	2	9.52381	0.0444119	1	{}	{}	[Blvrb, Pgrmc1]	[Alad, Alas1, Alas2, Blvra, Blvrb, Cpox, Fech, Fxn, Hmbs, Hmox1, Hmox2, Hnf1a, Hpx, LOC101829317, LOC101839163, Pgrmc1, Ppox, Rsad1, Slc11a2, Urod, Uros]
GO:0006801	GO_BiologicalProcess-EBI-UniProt-GOA_21.10.2020_00h00	superoxide metabolic process	[4]	[None]	3	20	0.00162964	0.45467	{}	{}	[Prdx2, Sod1, Sod2]	[Cbs, Ccs, LOC101822574, LOC101833334, Ncf2, Nos3, Nox1, Nox3, Noxa1, Noxo1, Prdx2, Sh3pxd2a, Sod1, Sod2, Sod3]
GO:0006873	GO_BiologicalProcess-EBI-UniProt-GOA_21.10.2020_00h00	cellular ion homeostasis	[4, 6]	[None]	10	4.7619	0.00219409	0.572657	{}	{}	[Aco1, Apoe, Atox1, Atp6v1a, Calm2, Clic4, Mapk1, Sod1, Sri, Ywhae]	[Abcb7, Abl1, Aco1, Adcy5, Adcy8, Alas2, Anxa6, Anxa7, Aplnr, Apoe, Aqp11, Atf4, Atox1, Atp1b1, Atp1b2, Atp2b2, Atp6ap2, Atp6v1a, Bak1, Bmp6, Bok, C3ar1, Ca7, Cacnb2, Calm1, Calm2, Calm3, Casq1, Casq2, Cav1, Ccdc115, Ccdc22, Ccdc47, Cckbr, Ccl1, Ccl21, Ccl28, Ccl5, Ccr10, Ccr8, Cd36, Cd40, Cdh5, Celsr3, Cherp, Chp1, Chrna10, Cib2, Clic4, Cp, Cxcl10, Drd1, Drd3, Edn1, Edn2, Enpp1, Ero1a, Esr1, F2,…
GO:0006875	GO_BiologicalProcess-EBI-UniProt-GOA_21.10.2020_00h00	cellular metal ion homeostasis	[6, 8]	[None]	8	4.25532	0.0113255	1	{}	{}	[Aco1, Apoe, Atox1, Atp6v1a, Calm2, Sod1, Sri, Ywhae]	[Abcb7, Abl1, Aco1, Adcy5, Adcy8, Alas2, Anxa6, Anxa7, Aplnr, Apoe, Atf4, Atox1, Atp1b1, Atp1b2, Atp2b2, Atp6v1a, Bak1, Bmp6, Bok, C3ar1, Cacnb2, Calm1, Calm2, Calm3, Casq1, Casq2, Cav1, Ccdc115, Ccdc22, Ccdc47, Cckbr, Ccl1, Ccl21, Ccl28, Ccl5, Ccr10, Ccr8, Cd36, Cd40, Cdh5, Cherp, Chrna10, Cib2, Cp, Cxcl10, Drd1, Drd3, Edn1, Edn2, Ero1a, Esr1, F2, F2r, F2rl3, Faslg, Ffar1, Ffar4, Fkbp1b, Fth1, F…
GO:0006879	GO_BiologicalProcess-EBI-UniProt-GOA_21.10.2020_00h00	cellular iron ion homeostasis	[8, 10]	[None]	3	8.57143	0.0185091	1	{}	{}	[Aco1, Atp6v1a, Sod1]	[Abcb7, Aco1, Alas2, Atp6v1a, Bmp6, Ccdc115, Cp, Fth1, Ftl, Ftmt, Fxn, Hamp, Heph, Hephl1, Hfe, Hfe2, Hmox1, Hpx, Ireb2, LOC101834345, LOC106023073, LOC106023221, LOC106023222, Lcn2, Ncoa4, Ndfip1, Scara5, Slc11a1, Slc11a2, Slc39a8, Smad4, Sod1, Tfr2, Tfrc, Tmem199]
GO:0006885	GO_BiologicalProcess-EBI-UniProt-GOA_21.10.2020_00h00	regulation of pH	[8]	[None]	2	5.26316	0.124738	1	{}	{}	[Clic4, Mapk1]	[Aqp11, Atp6ap2, Atp6v0a4, Atp6v1b1, Ca7, Ccdc115, Cckbr, Celsr3, Chp1, Clic4, Edn1, LOC101837125, Lrrk2, Mapk1, Pdk2, Pdk4, Ppt1, Rab20, Rab38, Rab39a, Slc11a1, Slc26a4, Slc4a1, Slc4a10, Slc4a3, Slc4a8, Slc9a1, Slc9a2, Slc9a3, Slc9a4, Slc9a5, Slc9a6, Slc9a7, Slc9a8, Slc9a9, Tmem165, Tmem175, Tmem199]
GO:0006886	GO_BiologicalProcess-EBI-UniProt-GOA_21.10.2020_00h00	intracellular protein transport	[4, 5, 6, 7, 8]	[None]	14	4.2042	0.00104656	0.317107	{}	{}	[Ap2b1, Chmp4b, Cltc, Cse1l, Ddx39b, Hsp90b1, Hspa8, Hspb1, Kpnb1, Sar1a, Tmed2, Vps35, Ywhae, Ywhag]	[Abra, Agk, Ahcyl1, Aifm1, Aip, Akt1, Akt2, Alkbh5, Ap1b1, Ap1g1, Ap1g2, Ap1m1, Ap1m2, Ap1s2, Ap1s3, Ap2a1, Ap2a2, Ap2b1, Ap2m1, Ap2s1, Ap3b1, Ap3b2, Ap3d1, Ap3m1, Ap3m2, Ap3s1, Ap4b1, Ap4e1, Ap4m1, Ap4s1, Apba1, Appbp2, Appl2, Aqp11, Arfip1, Arhgap44, Arl6, Arl6ip1, Arntl, Aup1, Bcap29, Bcap31, Cacng3, Camsap3, Cd74, Cdk5, Cep131, Chchd4, Chm, Chml, Chmp4b, Clta, Cltb, Cltc, Cog3, Cog7, Copa, Co…
GO:0006887	GO_BiologicalProcess-EBI-UniProt-GOA_21.10.2020_00h00	exocytosis	[3, 4, 5, 6]	[None]	4	4.0404	0.0759656	1	{}	{}	[Coro1a, Myh9, Rab10, Rab11b]	[Baiap3, Cadps, Cadps2, Ccl5, Cdk16, Coro1a, Cplx1, Cplx2, Cplx3, Cplx4, Crhbp, Doc2b, Eqtn, Exoc2, Exoc3, Exoc3l1, Exoc3l2, Exoc3l4, Exoc4, Exoc5, Exoc6, Exoc6b, Exoc7, Exoc8, Fcer1g, Kcnb1, LOC101834765, Lin7a, Lin7b, Lin7c, Llgl1, Llgl2, Mical3, Milr1, Myh9, Napa, Nlgn1, Nr4a3, Otof, P2rx1, Pla2g3, Plek, Psen1, Rab10, Rab11a, Rab11b, Rab11fip2, Rab27a, Rab31, Rab3a, Rab8a, Rims1, Rims2, Rims3,…
GO:0006888	GO_BiologicalProcess-EBI-UniProt-GOA_21.10.2020_00h00	endoplasmic reticulum to Golgi vesicle-mediated transport	[4, 5, 6]	[None]	4	9.30232	0.00496182	1	{}	{}	[Hyou1, Rab1a, Sar1a, Sec13]	[Ank1, Bcap29, Bcap31, Cog3, Creb3l2, Gosr1, Hyou1, LOC101838460, LOC106022926, Lman1, Mppe1, Pdcd6, Rab1a, Rangrf, Sar1a, Sec13, Sec16a, Sec16b, Sec22a, Sec22c, Sec23a, Sec23b, Sec24a, Sec24b, Sec24c, Sec24d, Sec31a, Sec31b, Spast, Stx17, Tbc1d20, Tex261, Tfg, Trappc1, Trappc11, Trappc12, Trappc2, Trappc2l, Trappc3, Trappc4, Vapb, Yif1a, Zw10]
GO:0006897	GO_BiologicalProcess-EBI-UniProt-GOA_21.10.2020_00h00	endocytosis	[3, 5]	[None]	9	4.71204	0.00386094	0.845547	{}	{}	[Ap2b1, Apoe, Canx, Cap1, Ehd1, Ehd2, Gsn, Myh9, Rab1a]	[Abca1, Ache, Ackr2, Ackr3, Ackr4, Adm, Adrb2, Ap2a1, Ap2a2, Ap2b1, Ap2m1, Ap2s1, Apoe, App, Arhgap25, Arrb1, Atp6v1h, Becn1, Cacng2, Caly, Canx, Cap1, Carmil1, Cav1, Cav2, Cav3, Cd14, Cd163, Cd36, Cd5, Cd5l, Cd6, Cd81, Cdc42, Cfi, Clec9a, Colec12, Corin, Cxcl16, Cxcr2, Dbnl, Dmbt1, Dnajc6, Dnm1, Dnm1l, Dnm2, Dnm3, Drd3, Eea1, Ehd1, Ehd2, Elmo1, Endou, Enpp1, Enpp2, Epn2, Eps15, Eqtn, Fcer1g, Fch…
GO:0006898	GO_BiologicalProcess-EBI-UniProt-GOA_21.10.2020_00h00	receptor-mediated endocytosis	[4, 6]	[None]	4	6.55738	0.0167684	1	{}	{}	[Ap2b1, Apoe, Canx, Cap1]	[Ache, Ackr3, Adm, Adrb2, Ap2a1, Ap2a2, Ap2b1, Ap2s1, Apoe, Arrb1, Cacng2, Caly, Canx, Cap1, Cav1, Cav2, Cav3, Cd14, Cd36, Cd81, Clec9a, Cxcl16, Cxcr2, Dbnl, Drd3, Eps15, Fcer1g, Fcho1, Fcho2, Fchsd2, Gpr107, Grb2, Gria1, Hip1, Hip1r, Htr1b, Inpp5f, LOC101824363, Ldlrad3, Ldlrap1, Lmbr1l, Msr1, Pikfyve, Ppt1, Rab31, Ramp1, Ramp2, Reps1, Scarf1, Sgip1, Slc9b2, Snap25, Snca, Snx1, Snx17, Sorl1, Syk…
GO:0006900	GO_BiologicalProcess-EBI-UniProt-GOA_21.10.2020_00h00	vesicle budding from membrane	[3, 5, 6]	[None]	5	26.3158	1.00926e-05	0.00470315	{}	{}	[Anxa2, Rab1a, Sar1a, Sec13, Tmed9]	[Anxa2, Ap3d1, Dnm3, Golph3, Pdcd6, Rab1a, Sar1a, Sec13, Sec16a, Sec16b, Sec23a, Sec23b, Sec24d, Snx3, Tbc1d20, Tfg, Tmed10, Tmed9, Vapb]
GO:0006909	GO_BiologicalProcess-EBI-UniProt-GOA_21.10.2020_00h00	phagocytosis	[3, 5]	[None]	4	8.33333	0.0073493	1	{}	{}	[Anxa1, Coro1a, Gsn, Myh9]	[Abca1, Abl1, Anxa1, Arhgap25, Cd36, Cdc42, Cdc42se1, Cdc42se2, Colec12, Coro1a, Elmo1, Elmo2, Elmo3, Fcer1g, Fcn1, Gsn, Icam5, Irf8, Itgav, Itgb2, Itgb3, Jmjd6, LOC106022252, Lep, Myd88, Myh9, Myo7a, Ncf2, Ncf4, Pear1, Pikfyve, Ptx3, Rab11fip2, Rab20, Rab39a, Rara, Scarb1, Slc11a1, Syt7, Tgm2, Thbs1, Tlr4, Tmem175, Tub, Tusc2, Tyro3, Vav1, Xkr8]
GO:0006911	GO_BiologicalProcess-EBI-UniProt-GOA_21.10.2020_00h00	phagocytosis, engulfment	[4, 6, 7]	[None]	2	22.2222	0.00863979	1	{}	{}	[Gsn, Myh9]	[Abca1, Arhgap25, Cdc42, Elmo1, Fcer1g, Gsn, Myh9, Thbs1, Xkr8]
GO:0006913	GO_BiologicalProcess-EBI-UniProt-GOA_21.10.2020_00h00	nucleocytoplasmic transport	[5, 6]	[None]	4	4.12371	0.0716333	1	{}	{}	[Ddx39b, Hnrnpa1, Kpnb1, LOC101829765]	[Aaas, Abra, Ahcyl1, Akt1, Alkbh5, Ankrd54, Appl2, Arntl, Atxn1, Camk1, Cited1, Cry2, Ddx25, Ddx39a, Ddx39b, Desi1, Drd1, Eif6, Elavl1, Eny2, Fbxo22, Fgf9, Fyttd1, Gle1, Hnrnpa1, Hnrnpa2b1, Htatip2, Ipo4, Ipo5, Kpna1, Kpna2, Kpna3, Kpna4, Kpna5, Kpna6, Kpna7, Kpnb1, LOC101825141, LOC101829765, LOC101837891, LOC101838223, LOC106022967, LOC106023082, Lmna, Lrrk2, Malt1, Mbtps1, Ndc1, Nup107, Nup133…
GO:0006914	GO_BiologicalProcess-EBI-UniProt-GOA_21.10.2020_00h00	autophagy	[3, 4]	[None]	5	5.10204	0.0211105	1	{}	{}	[Chmp4b, Cltc, Hspa8, Rab1a, Vcp]	[Acbd5, Anxa7, Atg10, Atg101, Atg12, Atg13, Atg2a, Atg2b, Atg3, Atg4a, Atg4b, Atg4c, Atg4d, Atg5, Atg7, Atg9a, Atg9b, Aup1, Becn1, Becn2, Chmp4b, Cisd2, Cltc, Ddrgk1, Emc6, Epg5, Fbxo7, Fnbp1l, Fundc1, Gabarap, Gabarapl1, Gabarapl2, Gba, Hspa8, LOC101822541, LOC101822815, LOC101823081, LOC101823352, LOC101826240, LOC101839537, LOC101840346, LOC106022651, LOC106023251, Map1lc3a, Map1lc3b, Mfsd8, N…
GO:0006937	GO_BiologicalProcess-EBI-UniProt-GOA_21.10.2020_00h00	regulation of muscle contraction	[6]	[None]	4	6.66667	0.0158642	1	{}	{}	[Calm2, Ehd3, Sod1, Sri]	[Ace2, Adora2b, Adra1a, Adra1b, Adra2a, Adra2b, Adra2c, Adrb2, Anxa6, Atp1b1, Bmp10, Calm1, Calm2, Calm3, Casq1, Casq2, Cav1, Cav3, Chrm3, Chrnb4, Cttn, Dlg1, Dsc2, Dsp, Edn1, Edn2, Ehd3, Gja5, Gper1, Hcn4, Kcnj2, Kcnq1, LOC101831320, Nkx2-5, Nmu, Npnt, Nppa, P2rx1, Pde4d, Pkp2, Pln, Prok2, Rangrf, Scn4a, Scn5a, Smad7, Sod1, Spx, Srf, Sri, Tacr1, Tacr2, Tbxa2r, Tmem38a, Tmem38b, Tnnc1, Tnnt1, Tnn…
GO:0006942	GO_BiologicalProcess-EBI-UniProt-GOA_21.10.2020_00h00	regulation of striated muscle contraction	[7]	[None]	3	8.82353	0.0171221	1	{}	{}	[Calm2, Ehd3, Sri]	[Ace2, Adra1a, Adra1b, Atp1b1, Bmp10, Calm1, Calm2, Calm3, Casq1, Casq2, Cav1, Cav3, Dlg1, Dsc2, Dsp, Ehd3, Gja5, Hcn4, Kcnj2, Kcnq1, Nkx2-5, Nppa, Pde4d, Pkp2, Pln, Rangrf, Scn4a, Scn5a, Smad7, Sri, Tmem38a, Tmem38b, Tnnt3, Zc3h12a]
GO:0006959	GO_BiologicalProcess-EBI-UniProt-GOA_21.10.2020_00h00	humoral immune response	[3]	[None]	3	6.52174	0.0377615	1	{}	{}	[Fga, Fgb, LOC101830930]	[Aire, Bmi1, C1qa, C1qb, C1r, C1s, C2, C3, C6, C7, C8a, C8b, C8g, C9, Camp, Cd81, Cfb, Cfp, F2, Fau, Fga, Fgb, Foxj1, Gata3, Gpr183, Jchain, LOC101825423, LOC101829702, LOC101830930, LOC101835615, LOC101835923, LOC106022126, LOC106022252, Masp2, Mbl2, Notch1, Notch2, Pglyrp4, Rarres2, Reg3gamma, Romo1, Tfe3, Tfeb, Tnf, Tnfrsf21, Zp3]
GO:0006979	GO_BiologicalProcess-EBI-UniProt-GOA_21.10.2020_00h00	response to oxidative stress	[3]	[None]	8	6.06061	0.00134507	0.388725	{}	{}	[Apoe, Cat, LOC101834032, LOC101840972, Mapk1, Prdx2, Sod1, Sod2]	[Abl1, Adam9, Adipoq, Akt1, Als2, Apoe, Apopt1, Arl6ip5, Armc3, Arntl, Atf4, Brf2, Cat, Ccs, Cd36, Chrna4, Chuk, Cryab, Dhcr24, Duox1, Duox2, Ect2, Egfr, Epx, Ercc1, Ercc3, Etfdh, Etv5, Ezh2, Fabp1, Fer, Fos, Foxo3, Fxn, G6pd, Gclc, Gpx1, Gpx2, Gpx3, Gpx4, Gpx6, Gpx7, Gpx8, Gskip, Hmox1, Hnf1a, Htra2, Hyal2, Jun, Keap1, LOC101834032, LOC101839568, LOC101840972, LOC106023043, Lonp1, Lpo, Lrrk2, Ma…
GO:0006997	GO_BiologicalProcess-EBI-UniProt-GOA_21.10.2020_00h00	nucleus organization	[5]	[None]	3	6	0.0465493	1	{}	{}	[Chmp4b, Hmgb2, Tardbp]	[Aff2, Ahctf1, Celf3, Chek1, Chmp1a, Chmp1b, Chmp2a, Chmp4b, Chmp5, Chmp6, Chmp7, Ctdnep1, Dctn1, Dmrtc2, Dyrk3, Emg1, Ets1, Fam118b, Gnb5, Gopc, Habp4, Hmgb2, Lemd2, Lemd3, Lmna, Ndc1, Nectin2, Nup133, Nup205, Parp11, Piwil1, Plk1, Prm2, Psme4, Pygo1, Reep4, Sf1, Sun1, Tardbp, Tbpl1, Tmf1, Tnp1, Tor1a, Tssk6, Uspl1, Wbp2nl, Wdr73, Wrap53, Zmpste24, Zpr1]
GO:0006998	GO_BiologicalProcess-EBI-UniProt-GOA_21.10.2020_00h00	nuclear envelope organization	[5, 6]	[None]	2	14.2857	0.0207133	1	{}	{}	[Chmp4b, Tardbp]	[Chmp2a, Chmp4b, Chmp7, Ctdnep1, Dctn1, Lemd2, Lmna, Parp11, Plk1, Reep4, Sun1, Tardbp, Tor1a, Zmpste24]
GO:0007009	GO_BiologicalProcess-EBI-UniProt-GOA_21.10.2020_00h00	plasma membrane organization	[5]	[None]	3	5.76923	0.0512881	1	{}	{}	[Ehd2, Myh9, Sod1]	[Abcd1, Akt1, Akt2, Ank3, Ano3, Ano4, Ano6, Ano7, Ano9, Baiap2, Baiap2l1, Baiap2l2, Cav1, Cav2, Cav3, Clu, Col5a1, Ehd2, Fa2h, Fat4, Flot1, LOC101829278, LOC101834040, LOC101835534, LOC106022823, LOC106022824, Mpp5, Mtss1, Myh9, Myrf, Ndrg1, Osbpl2, Pacsin1, Pacsin2, Pacsin3, Plscr2, Plscr3, Plscr4, Plscr5, Psap, Rab3a, Slc4a1, Snx33, Sod1, Stx2, Stx4, Sypl2, Syt7, Sytl4, Tlcd1, Trim72, Xkr8]
GO:0007010	GO_BiologicalProcess-EBI-UniProt-GOA_21.10.2020_00h00	cytoskeleton organization	[5]	[None]	31	6.18762	1.3226e-10	7.75045e-08	{}	{}	[Actc1, Anxa1, Arpc2, Arpc5, Cap1, Cfl1, Coro1a, Coro1b, Crk, Dpysl2, Dstn, Ehd2, Gsn, Hsp90b1, Kpnb1, Myh9, Nsfl1c, Ppp2r1a, Prkar1a, Rac1, Ranbp1, Sod1, Stmn1, Tln1, Tmsb4x, Tppp3, Tuba4a, Tubb, Tubb4b, Tubb6, Wdr1]	[Aaas, Abi1, Abi2, Abl1, Ablim2, Ablim3, Acta1, Actc1, Actr2, Actr3b, Add2, Add3, Alkbh4, Ank3, Antxr1, Anxa1, Arc, Arhgap25, Arhgap26, Arhgap35, Arhgap6, Arhgef10, Arl2, Arpc1a, Arpc1b, Arpc2, Arpc3, Arpc4, Arpc5, Arpc5l, Arrb1, Aspm, Atxn7, Aunip, Aurkb, Aurkc, Avil, Baiap2, Bbs4, Bcar1, Bcl6, Bfsp2, Bicd2, Birc5, Bnip2, Brk1, Brsk1, Brsk2, Camsap2, Camsap3, Cap1, Cap2, Capn6, Capn9, Capzb, Car…
GO:0007015	GO_BiologicalProcess-EBI-UniProt-GOA_21.10.2020_00h00	actin filament organization	[4, 5, 7]	[None]	11	10.0917	1.45993e-06	0.000732884	{}	{}	[Actc1, Arpc2, Arpc5, Cfl1, Coro1a, Coro1b, Dstn, Gsn, Hsp90b1, Tmsb4x, Wdr1]	[Abi1, Abi2, Abl1, Acta1, Actc1, Actr2, Actr3b, Add2, Arhgap25, Arhgap6, Arpc1a, Arpc1b, Arpc2, Arpc3, Arpc4, Arpc5, Arpc5l, Arrb1, Avil, Baiap2, Bcar1, Brk1, Capzb, Carmil1, Cav3, Cd2ap, Cdc42, Cfl1, Cfl2, Cgnl1, Coro1a, Coro1b, Cttn, Dbn1, Diaph1, Diaph2, Dlg1, Dpysl3, Dstn, Emp2, Eps8, Espn, Evl, Fam107a, Fat1, Fhdc1, Fhod3, Fmn1, Fmn2, Fscn1, Fscn2, Fscn3, Ghsr, Gsn, Hcls1, Hsp90b1, Inppl1, J…
GO:0007029	GO_BiologicalProcess-EBI-UniProt-GOA_21.10.2020_00h00	endoplasmic reticulum organization	[5]	[None]	2	5.71429	0.108863	1	{}	{}	[Rab10, Tmed2]	[Asna1, Atl1, Atl2, Atl3, Bnip1, Casq1, Cav2, Ccdc47, Esyt1, Esyt2, Esyt3, Get4, Jagn1, Lman1, Lnpk, Lpcat3, Lrrk2, Pex5, Polr2m, Rab10, Sec16a, Sec61a1, Sgta, Sptssb, Stx18, Tmed2, Tmem38a, Tmem38b, Tor1b, Tram2, Ubl4a, Umod, Vapb, Wrb, Zfyve27]
GO:0007030	GO_BiologicalProcess-EBI-UniProt-GOA_21.10.2020_00h00	Golgi organization	[5]	[None]	3	7.5	0.0263542	1	{}	{}	[Rab1a, Tmed2, Tmed9]	[Arfgef1, Atl2, Atl3, Bag5, Blzf1, Cog2, Cog3, Fam174b, Fbxw8, Fhdc1, Gcc2, Golga5, Golph3, Gorasp1, Hace1, Hook1, LOC101843348, LOC101844728, Lman1, Lrrk2, Lysmd3, Plk3, Rab1a, Rab29, Rab2a, Rab30, Stx5, Tbc1d20, Tjap1, Tmed10, Tmed2, Tmed5, Tmed9, Trappc11, Trappc12, Trip11, Vamp4, Vrk1, Vti1a, Zw10]
[truncated: 1,133 more rows]
