# Supplementary material for: Kinetic Multi-omic Analysis of Responses to SARS-CoV-2 Infection in a Model of Severe COVID-19
Source: J Virol. 2021 Sep 27;95(20):e01010-21. doi: 10.1128/JVI.01010-21 (PMC8475517; doi:10.1128/JVI.01010-21)
Supplement: Supplemental file 3 — Data Set S3<br>. Download JVI.01010-21-s0004.xlsx, XLSX file, 0.10 MB [file jvi.01010-21-s0004.xlsx]

## Sheet: protein-all
List names	number of elements	number of unique elements
Heart	411	411
Kidney	616	616
Lung	596	596
Overall number of unique elements		1018
Names	total	elements
Heart Kidney Lung	192	A0A1U7Q8T8 A0A1U8BX04 A0A3Q0DB32 A0A3Q0CCS4 A0A1U7QS51 A0A3Q0CIQ8 A0A1U7QC12 A0A3Q0CYM2 A0A1U8BXX5 A0A1U7QH68 A0A1U7R004 A0A1U7R9S7 A0A3Q0CGE1 A0A1U7QP51 A0A1U7QH16 A0A1U7QNX2 A0A1U7QQW6 A0A1U8CKN9 A0A1U7QY99 A0A1U8CGN5 A0A1U8D1N8 A0A3Q0CM14 A0A1U7QTL0 A0A1U7QCL5 A0A1U7Q5G4 A0A1U7R1I6 A0A3Q0D2U7 A0A1U7Q9D9 A0A1U8BIF2 A0A1U8CLZ3 A0A1U7QMT6 A0A1U7R5T9 A0A1U8CT86 P70116 A0A3Q0CIH4 A0A1U7R1L4 A0A1U7Q…
Heart Kidney	66	A0A1U7Q371 A0A1U7QLM8 A0A1U7QCY5 A0A1U7QUP4 A0A1U7Q227 A0A1U7Q833 A0A1U7RF68 A0A3Q0CJ34 A0A1U8CAE9 A0A3Q0CF03 A0A1U7R1A6 A0A1U7QV09 A0A1U7QAU3 A0A1U7QXN0 A0A1U7Q2B6 A0A1U7QS16 A0A3Q0CIM0 A0A3Q0CS41 A0A1U8C7F2 A0A1U7QUW5 A0A1U7RE88 A0A1U7QHT1 A0A1U7QMP9 A0A3Q0CBC6 A0A1U7QF48 A0A1U7RFZ4 A0A1U7RC90 A0A1U7QDB4 A0A1U7RGH4 A0A1U7Q7V2 A0A1U7QRU7 A0A1U7Q5Z8 A0A1U7QZF3 A0A1U7QP50 A0A3Q0CA08 A0A3Q0CXF4 A0A…
Heart Lung	31	A0A3Q0CYQ4 A0A1U7R6M5 A0A1U7QKZ6 A0A3Q0D8X0 A0A1U7QU54 A0A1U8BR66 A0A1U7R6Z8 A0A1U7QHV5 A0A1U7QFX5 A0A3Q0CMB2 A0A1U7QGC7 A0A1U7R165 A0A1U8BI71 A0A1U8C6W1 A0A1U8BS70 A0A1U7QB05 A0A1U7QME0 A0A1U7QGL6 A0A3Q0CE42 A0A3Q0CH40 A0A1U7QAC5 A0A1U7QW41 A0A1U7R248 A0A1U7QP67 A0A1U7RGL4 A0A1U7QMX9 A0A1U7Q529 A0A1U8C2X1 A0A1U7QG37 P62848 A0A1U8BN84
Kidney Lung	124	A0A1U7QJ63 A0A1U7QZA0 A0A3Q0CFL5 A0A3Q0CUL4 A0A1U8C7F9 A0A1U8CEA2 A0A1U7QTB7 A0A1U7QSD5 A0A1U7QLW1 O35534 A0A1U7QV15 A0A1U7QQ48 A0A1U7R919 A0A1U7QIT6 A0A1U7Q9T0 A0A1U7QLF6 A0A1U7RHI7 A0A1U7Q8Y5 A0A1U7QI78 A0A3Q0CVK0 A0A3Q0CYZ2 A0A1U7QAS8 A0A1U7QFH5 A0A1U7QS22 A0A3Q0C9A0 A0A1U8BV06 A0A1U7QXQ3 A0A1U7QE07 A0A3Q0CLR6 A0A1U7QV25 A0A1U7QPR4 A0A1U7QG33 A0A1U8CTC8 A0A1U7RAG7 A0A1U7QVS9 A0A1U7QE09 A0A1U7R…
Heart	122	A0A1U8CW59 A0A1U7QNI9 A0A1U7QW04 A0A1U8BV97 A0A1U8CEN3 A0A1U7QR88 A0A1U7QHC6 A0A3Q0CSY2 A0A1U8BQY0 A0A3Q0CLN3 A0A3Q0D5D5 A0A1U7Q8D9 A0A1U7Q810 A0A3Q0D458 A0A1U7Q6G0 A0A1U7RD51 A0A1U7QBL2 A0A1U8BHR2 A0A1U7QYH0 A0A3Q0DA11 A0A3Q0CMP4 A0A1U7Q976 A0A1U7QX51 A0A1U7R4Q2 A0A1U7QZZ1 A0A3Q0DC70 A0A1U7QTN8 A0A1U7QD56 A0A1U7R4T2 A0A1U8CRN3 A0A1U7QE73 A0A1U7QA30 A0A3Q0D853 A0A1U8CCF4 A0A1U8CCH4 A0A1U7QKJ7 A0A…
Kidney	234	A0A1U7QC71 A0A1U8BR45 A0A3Q0CPK0 A0A1U7R0W1 A0A1U7QDV0 A0A3Q0CNV5 P86225 A0A1U7QDX7 A0A3Q0D155 A0A1U7QQ69 Q6RYR5 A0A1U7RA50 A0A1U7Q2P6 A0A1U8CU45 A0A1U7R170 A0A3Q0DFE7 A0A1U7QQ50 A0A1U8CCJ2 A0A1U8BZB4 Q5UCA1 A0A1U7R9W4 A0A3Q0CLI1 A0A1U7QDP0 A0A1U7Q844 A0A1U7QXG7 A0A3Q0D016 A0A1U7QS67 A0A1U7Q400 A0A1U7QPZ4 A0A1U8BSQ4 A0A1U7QCB0 A0A1U8CZ53 A0A1U8CUB8 A0A1U7Q7D6 A0A1U7R6Z3 A0A3Q0CYK5 A0A1U7QQJ7 A0A1…
Lung	249	A0A3Q0CRA4 A0A1U7QXP4 A0A1U7QJV3 A0A1U7RD92 A0A1U7QYZ8 A0A1U7R8X3 A0A3Q0CPW9 A0A1U7R754 A0A1U8BRT1 A0A1U8CAN2 A0A3Q0CHM4 A0A1U7RGD1 A0A1U7QUG8 A0A3Q0CF45 A0A1U7RH50 A0A1U7QR71 A0A1U7R659 A0A1U8BXQ8 A0A1U7Q4A6 A0A1U7QS99 A0A1U8CBH0 A0A1U7R456 A0A1U7Q5E9 A0A3Q0CDR5 A0A3Q0DEW2 A0A1U8BSZ2 A0A1U7QTG8 A0A1U7QCU0 A0A1U8D1I2 A0A1U8BXH9 A0A1U7QUR9 A0A1U7QAY0 A0A3Q0CL86 A0A1U8CA38 A0A1U7Q9Y2 A0A3Q0CFR4 A0A…

## Sheet: protein-all-go-192
GOID	Ontology Source	GOTerm	GOLevels	GOGroups	Nr. Genes	% Associated Genes	Term PValue	Term PValue Corrected with Bonferroni step down	Group PValue	Group PValue Corrected with Bonferroni step down	Associated Genes Found	All Associated Genes	OverViewTerm
GO:0000302	GO_BiologicalProcess-EBI-UniProt-GOA_21.10.2020_00h00	response to reactive oxygen species	[4]	[None]	5	9.61538	4.59037e-05	0.00619699	{}	{}	[Cat, LOC101840972, Prdx2, Sod1, Sod2]	[Abl1, Adam9, Akt1, Apopt1, Cat, Ccs, Chuk, Cryab, Ect2, Egfr, Ezh2, Fabp1, Fer, Fos, Fxn, Hyal2, Jun, LOC101834032, LOC101839568, LOC101840972, Map3k5, Mapk1, Mapk13, Mapk7, Mapk8, Mapk9, Mmp2, Mmp9, Nfe2l2, Nos3, Nr4a3, Pdgfra, Pdk2, Plekha1, Plk3, Ppif, Prdx2, Rhob, Ripk1, Romo1, Sigmar1, Smpd3, Sod1, Sod2, Sod3, Src, Stk24, Tnfaip3, Traf2, Ucp1, Ucp3, Znf580]	TRUE
GO:0000303	GO_BiologicalProcess-EBI-UniProt-GOA_21.10.2020_00h00	response to superoxide	[5, 6]	[None]	3	42.8571	1.47254e-05	0.00216464	{}	{}	[Prdx2, Sod1, Sod2]	[Ccs, Nos3, Prdx2, Sod1, Sod2, Sod3, Ucp3]	TRUE
GO:0000305	GO_BiologicalProcess-EBI-UniProt-GOA_21.10.2020_00h00	response to oxygen radical	[4, 5]	[None]	3	42.8571	1.47254e-05	0.00216464	{}	{}	[Prdx2, Sod1, Sod2]	[Ccs, Nos3, Prdx2, Sod1, Sod2, Sod3, Ucp3]	TRUE
GO:0001523	GO_BiologicalProcess-EBI-UniProt-GOA_21.10.2020_00h00	retinoid metabolic process	[7, 8]	[None]	2	6.06061	0.026019	0.416303	{}	{}	[Akr1b1, Ttr]	[Akr1b1, Aldh1a2, Aldh1a3, Aldh8a1, Awat2, Bco2, Crabp1, Crabp2, Dgat1, Dhrs3, Dhrs9, LOC101825565, LOC101825889, LOC101826326, LOC101828339, LOC101830183, LOC101833108, LOC101836237, LOC101836485, LOC101839568, LOC101840643, LOC101844540, Lrat, Rarres2, Rbp1, Rbp4, Rdh10, Rdh11, Rdh12, Rdh14, Retsat, Rpe65, Ttr]	TRUE
GO:0001726	GO_CellularComponent-EBI-UniProt-GOA_21.10.2020_00h00	ruffle	[3, 4]	[None]	5	7.35294	0.000167108	0.0202201	{}	{}	[Cfl1, Eef1a1, S100a11, S100a6, Tln1]	[Adam17, Aif1, Aif1l, Akt2, Als2, Appl1, Appl2, Arf4, Arf6, Arhgap18, Atp6v1b2, Baiap2, Bcar1, Cd2ap, Cfl1, Cspg4, Cttn, Cyth3, Dbnl, Eef1a1, Fam107a, Fgd1, Fgd2, Fgr, Fscn1, Hip1r, Inpp5j, Iqgap1, Itgav, Itgb1, Kank1, Kif18a, LOC101824147, LOC101825458, LOC106022955, Mtm1, Myadm, Myh9, Myo6, Nf2, Pacsin1, Pacsin2, Pdxp, Plek, Plekha1, Podxl, Ppp1r9b, Psd, Psd2, Psd4, Ptk6, Rab5a, Rac1, Rasa1, S1…	TRUE
GO:0001841	GO_BiologicalProcess-EBI-UniProt-GOA_21.10.2020_00h00	neural tube formation	[5, 6, 7, 8, 9]	[None]	2	4.44444	0.0460025	0.230012	{}	{}	[Cfl1, Pfn1]	[Abl1, Adm, Alx1, Arhgap35, Bbs4, Bmp4, Bmp5, Bmp7, Cdk20, Celsr1, Cfl1, Cited2, Dvl1, Fzd3, Gdf7, Ift122, Ift172, Kat2a, Lmo4, Luzp1, Mib1, Nodal, Nog, Pfn1, Ptk7, Rala, Rara, Rarg, Rgma, Sall4, Sdc4, Sema4c, Sfrp1, Sfrp2, Shroom3, Sox11, Sox4, Spint1, St14, T, Tmed2, Traf6, Tsc1, Wnt5a, Zeb2]	TRUE
GO:0002262	GO_BiologicalProcess-EBI-UniProt-GOA_21.10.2020_00h00	myeloid cell homeostasis	[2, 5]	[None]	4	7.40741	0.000752864	0.072275	{}	{}	[Anxa1, Gpi, LOC101836558, Sod1]	[Adar, Ahsp, Alas2, Ampd3, Anxa1, Bak1, Bap1, Bcl2l11, Bcl6, Bmp4, Cdk5rap3, Cebpg, Cited2, Dnase2, Dyrk3, Epo, Flvcr1, Foxp3, G6pd, Gata1, Gata3, Gpi, Hmox1, Hoxb6, Ikzf1, Il6, Itpkb, Jam3, Jmjd6, Klf1, Kmt2e, L3mbtl3, LOC101834439, LOC101836558, Maea, Nckap1l, Ncstn, Nfe2l1, Pknox1, Ptpn2, Sfxn1, Sh2b3, Slc11a2, Slc15a4, Slc25a38, Slc37a4, Slc4a1, Smad5, Sod1, Srf, Tmod3, Trim10, Tspo2, Uba5]	TRUE
GO:0003013	GO_BiologicalProcess-EBI-UniProt-GOA_21.10.2020_00h00	circulatory system process	[3]	[None]	6	4.13793	0.000844118	0.0801912	{}	{}	[Actc1, Cdc42, Fga, Fgb, Sod1, Sod2]	[Ace2, Acta2, Actc1, Acvrl1, Adcy6, Adipoq, Adm, Adora1, Adora2b, Adra1a, Adra1b, Adra2a, Adra2b, Adra2c, Adrb2, Agt, Agtr1, Agtr2, Agtrap, Apoe, Ar, Arhgap35, Asic2, Atg5, Atp1b1, Atp6ap2, Avpr1b, Bbs4, Bdkrb2, Bmp6, Cacnb2, Cartpt, Casq2, Cav1, Cbs, Cd34, Cd36, Cdc42, Cdh5, Comp, Corin, Cps1, Crp, Drd1, Drd2, Drd3, Drd5, Edn1, Edn2, Edn3, Ednra, Ednrb, Emp2, Erap1, F2r, Fabp5, Ffar3, Fga, Fgb, …	TRUE
GO:0003015	GO_BiologicalProcess-EBI-UniProt-GOA_21.10.2020_00h00	heart process	[4]	[None]	3	7.69231	0.00321963	0.222155	{}	{}	[Actc1, Cdc42, Sod1]	[Actc1, Atg5, Atp1b1, Cacnb2, Casq2, Cav1, Cdc42, Fyn, Gja5, Gpd1l, Kcnd3, Kcne1, Kcne2, Kcne5, Kcnh2, Kcnj2, Kcnj8, Kcnq1, Map2k6, Mtor, Myl2, Nkx2-5, Pkp2, Pln, Ppcs, Rps6ka2, Scn1b, Scn2b, Scn3b, Scn4b, Scn5a, Smad5, Sod1, Src, Taz, Tcap, Tnnc1, Vegfb, Wwtr1]	TRUE
GO:0003018	GO_BiologicalProcess-EBI-UniProt-GOA_21.10.2020_00h00	vascular process in circulatory system	[4]	[None]	4	5.33333	0.00255992	0.186874	{}	{}	[Fga, Fgb, Sod1, Sod2]	[Acta2, Adcy6, Adm, Adora2b, Adra1a, Adra1b, Adra2a, Adra2b, Adra2c, Adrb2, Agt, Agtr1, Agtr2, Apoe, Arhgap35, Asic2, Atg5, Bdkrb2, Bmp6, Cav1, Cbs, Cd36, Cdh5, Comp, Cps1, Crp, Drd1, Drd5, Edn1, Edn2, Edn3, Ednra, Ednrb, F2r, Fabp5, Fga, Fgb, Fgfbp3, Fgg, Foxc1, Foxc2, Gclc, Gja5, Gpr4, Hrh1, Hrh2, Htr1a, Htr1b, Htr1d, Htr2b, Htr7, Kng1, LOC101829366, LOC101831320, LOC101840244, Mfsd2a, Mkks, No…	TRUE
GO:0004177	GO_BiologicalProcess-EBI-UniProt-GOA_21.10.2020_00h00	aminopeptidase activity	[7, 8]	[None]	2	6.45161	0.0231408	0.416535	{}	{}	[Lap3, Rnpep]	[Anpep, Ctsh, Dnpep, Dpp3, Dpp6, Enpep, Erap1, Kdm8, LOC101838393, LOC101838610, LOC106022069, LOC106022752, LOC106023119, Lap3, Lnpep, Lta4h, Lvrn, Metap1d, Metap2, Mmp14, Mmp16, Npepl1, Npepps, Pepd, Rnpep, Rnpepl1, Tpp1, Tpp2, Xpnpep1, Xpnpep2, Xpnpep3]	TRUE
GO:0004298	GO_BiologicalProcess-EBI-UniProt-GOA_21.10.2020_00h00	threonine-type endopeptidase activity	[7, 8]	[None]	2	9.52381	0.0109793	0.395254	{}	{}	[Psmb1, Psmb4]	[LOC101822549, LOC106023246, Psma1, Psma2, Psma3, Psma4, Psma5, Psma6, Psma7, Psma8, Psmb1, Psmb11, Psmb2, Psmb3, Psmb4, Psmb5, Psmb6, Psmb7, Psmb8, Psmb9, Tasp1]	TRUE
GO:0004448	GO_BiologicalProcess-EBI-UniProt-GOA_21.10.2020_00h00	isocitrate dehydrogenase activity	[6]	[None]	2	33.3333	0.000844948	0.0794251	{}	{}	[Idh1, Idh2]	[Idh1, Idh2, Idh3b, Idh3g, LOC101835451, LOC101843465]	TRUE
GO:0004450	GO_BiologicalProcess-EBI-UniProt-GOA_21.10.2020_00h00	isocitrate dehydrogenase (NADP+) activity	[7]	[None]	2	100	5.74676e-05	0.00764319	{}	{}	[Idh1, Idh2]	[Idh1, Idh2]	TRUE
GO:0004550	GO_BiologicalProcess-EBI-UniProt-GOA_21.10.2020_00h00	nucleoside diphosphate kinase activity	[7, 8, 9]	[None]	3	14.2857	0.000517633	0.0533162	{}	{}	[Ak1, LOC101838863, LOC106021590]	[Ak1, Ak2, Ak3, Ak4, Ak5, Ak7, Ak8, Ak9, Cmpk1, LOC101822414, LOC101832257, LOC101832519, LOC101838863, LOC106021590, LOC106022829, Nme3, Nme4, Nme5, Nme6, Nme7, Nme9]	TRUE
GO:0004601	GO_BiologicalProcess-EBI-UniProt-GOA_21.10.2020_00h00	peroxidase activity	[5, 8]	[None]	4	13.7931	6.5465e-05	0.00864137	{}	{}	[Cat, Gpx1, Prdx2, Prdx6]	[Armc3, Cat, Duox1, Duox2, Epx, Gpx1, Gpx2, Gpx3, Gpx4, Gpx6, Gpx7, Gpx8, Gstk1, Iyd, Loxhd1, Lpo, Mgst3, Mpo, Prdx1, Prdx2, Prdx3, Prdx4, Prdx5, Prdx6, Ptges, Ptgs1, Ptgs2, Pxdn, Tpo]	TRUE
GO:0004602	GO_BiologicalProcess-EBI-UniProt-GOA_21.10.2020_00h00	glutathione peroxidase activity	[6, 9]	[None]	2	18.1818	0.00302186	0.21153	{}	{}	[Gpx1, Prdx6]	[Gpx1, Gpx2, Gpx3, Gpx4, Gpx6, Gpx7, Gpx8, Gstk1, Mgst3, Prdx6, Ptges]	TRUE
GO:0004784	GO_BiologicalProcess-EBI-UniProt-GOA_21.10.2020_00h00	superoxide dismutase activity	[5, 6, 8, 9, 10]	[None]	2	50	0.000341373	0.0378924	{}	{}	[Sod1, Sod2]	[Ccs, Sod1, Sod2, Sod3]	TRUE
GO:0004857	GO_BiologicalProcess-EBI-UniProt-GOA_21.10.2020_00h00	enzyme inhibitor activity	[5]	[None]	10	5.10204	2.48913e-06	0.000403239	{}	{}	[Ahsg, Anxa1, Anxa2, Fetub, LOC101843823, LOC101844701, Prkar2a, Serpina1, Serpinf2, Serpinh1]	[A2ml1, Ahsg, Ambp, Angptl3, Anp32e, Anxa1, Anxa2, Anxa3, Apba3, Aplp2, Apoa2, Apoc1, App, Arpp19, Arrb1, Atpif1, C3, Camk2n1, Camk2n2, Ccar2, Cd109, Cdkn1a, Cdkn1b, Cdkn1c, Cdkn2b, Cdkn2c, Cdkn2d, Cib1, Col28a1, Col6a3, Col7a1, Crb2, Crim1, Cst6, Cst7, Cst8, Csta, Cstb, Dffa, Dgki, Dpep1, Ensa, Faf2, Fam212a, Fam212b, Fbxo5, Fetub, Fnip1, Furin, Gpc3, Gskip, Hexim1, Hexim2, Hrg, Hspb1, Hyal2, It…	TRUE
GO:0004859	GO_BiologicalProcess-EBI-UniProt-GOA_21.10.2020_00h00	phospholipase inhibitor activity	[7]	[None]	2	40	0.000566119	0.0577442	{}	{}	[Anxa1, Anxa2]	[Angptl3, Anxa1, Anxa2, Anxa3, Apoc1]	TRUE
GO:0004866	GO_BiologicalProcess-EBI-UniProt-GOA_21.10.2020_00h00	endopeptidase inhibitor activity	[7, 8, 10, 11]	[None]	8	8.51064	5.74699e-07	0.000101722	{}	{}	[Ahsg, Anxa2, Fetub, LOC101843823, LOC101844701, Serpina1, Serpinf2, Serpinh1]	[A2ml1, Ahsg, Ambp, Anxa2, Aplp2, App, Arrb1, C3, Cd109, Col28a1, Col6a3, Col7a1, Crb2, Crim1, Cst6, Cst7, Cst8, Csta, Cstb, Dpep1, Fetub, Furin, Hrg, Itih2, Itih3, Itih4, Itih5, Itih6, Kng1, LOC101822348, LOC101825446, LOC101825710, LOC101826247, LOC101828907, LOC101829167, LOC101829243, LOC101829427, LOC101829690, LOC101829702, LOC101829710, LOC101830930, LOC101832504, LOC101834060, LOC10183480…	TRUE
GO:0004867	GO_BiologicalProcess-EBI-UniProt-GOA_21.10.2020_00h00	serine-type endopeptidase inhibitor activity	[8, 9, 11, 12]	[None]	6	11.7647	2.3362e-06	0.000380801	{}	{}	[Anxa2, LOC101843823, LOC101844701, Serpina1, Serpinf2, Serpinh1]	[A2ml1, Ambp, Anxa2, Aplp2, App, Cd109, Col28a1, Col6a3, Col7a1, Crim1, Furin, Itih2, Itih3, Itih4, Itih5, Itih6, LOC101822348, LOC101829243, LOC101829710, LOC101832504, LOC101834060, LOC101835557, LOC101838206, LOC101843823, LOC101844081, LOC101844701, Papln, Pcsk1n, Serpina1, Serpina5, Serpina9, Serpinb1, Serpinb12, Serpinb2, Serpinb5, Serpinb8, Serpinc1, Serpine1, Serpinf2, Serping1, Serpinh1,…	TRUE
GO:0004869	GO_BiologicalProcess-EBI-UniProt-GOA_21.10.2020_00h00	cysteine-type endopeptidase inhibitor activity	[8, 9, 11, 12]	[None]	2	6.45161	0.0231408	0.416535	{}	{}	[Ahsg, Fetub]	[Ahsg, Arrb1, Cst6, Cst7, Cst8, Csta, Cstb, Dpep1, Fetub, Hrg, Kng1, LOC101825446, LOC101825710, LOC101826247, LOC101828907, LOC101829167, LOC101829427, LOC101829690, LOC101829702, LOC101834809, LOC101841962, LOC101842228, LOC101842495, LOC101842768, Lef1, Nol3, Pttg1, Rps6ka3, Snca, Spock1, Tnfaip8]	TRUE
GO:0005092	GO_BiologicalProcess-EBI-UniProt-GOA_21.10.2020_00h00	GDP-dissociation inhibitor activity	[7]	[None]	3	25	9.00165e-05	0.0115221	{}	{}	[Arhgdia, Gdi1, Gdi2]	[Arhgdia, Arhgdib, Arhgdig, Ccdc88a, Chm, Chml, Gdi1, Gdi2, Gpsm2, Rgs14, Sesn2, Sh3bp4]	TRUE
GO:0005093	GO_BiologicalProcess-EBI-UniProt-GOA_21.10.2020_00h00	Rab GDP-dissociation inhibitor activity	[8]	[None]	2	100	5.74676e-05	0.00764319	{}	{}	[Gdi1, Gdi2]	[Gdi1, Gdi2]	TRUE
GO:0005200	GO_BiologicalProcess-EBI-UniProt-GOA_21.10.2020_00h00	structural constituent of cytoskeleton	[6]	[None]	4	13.3333	7.50939e-05	0.00976221	{}	{}	[Tln1, Tuba4a, Tubb, Tubb4b]	[Add2, Add3, Ank3, Arpc2, Arpc5, Cylc1, LOC101831620, LOC101834899, LOC101839003, LOC101839272, LOC106020738, LOC106022955, Sptb, Sptbn1, Sptbn2, Sptbn4, Synm, Tln1, Tln2, Tuba4a, Tuba8, Tubal3, Tubb, Tubb1, Tubb3, Tubb4a, Tubb4b, Tubb6, Tubd1, Vim]	TRUE
GO:0005246	GO_BiologicalProcess-EBI-UniProt-GOA_21.10.2020_00h00	calcium channel regulator activity	[6]	[None]	2	10.5263	0.00902925	0.370199	{}	{}	[Calm2, Ywhae]	[Cacng4, Cacng6, Cacng7, Calm1, Calm2, Calm3, Cav3, Fkbp1b, Grm2, Grm3, Hpcal4, Nrxn3, Pacsin3, Phpt1, Pln, Stim1, Stim2, Stx1a, Ywhae]	TRUE
GO:0005577	GO_CellularComponent-EBI-UniProt-GOA_21.10.2020_00h00	fibrinogen complex	[2, 3, 4]	[None]	2	40	0.000566119	0.0577442	{}	{}	[Fga, Fgb]	[Fga, Fgb, Fgg, Fn1, Thbs1]	TRUE
GO:0005758	GO_CellularComponent-EBI-UniProt-GOA_21.10.2020_00h00	mitochondrial intermembrane space	[5, 6, 7]	[None]	2	5.26316	0.0338033	0.371836	{}	{}	[LOC101842058, LOC106021303]	[Agk, Aifm1, Ak2, Arl2, Arl2bp, Bloc1s1, Chchd4, Ciapin1, Fkbp10, Gatm, Hax1, Htra2, Immt, LOC101824149, LOC101830460, LOC101834274, LOC101834441, LOC101834814, LOC101838008, LOC101840301, LOC101842058, LOC101842784, LOC106021303, Myoc, Ndufa8, Ndufb7, Pink1, Pnpt1, Prelid2, Prelid3a, Prelid3b, Sirt5, Stoml2, Timm10, Timm13, Timm8a, Timm8b, Triap1]	TRUE
GO:0005777	GO_CellularComponent-EBI-UniProt-GOA_21.10.2020_00h00	peroxisome	[4, 5, 6]	[None]	3	4.22535	0.0168936	0.405446	{}	{}	[Cat, Idh2, Sod1]	[Abcd1, Abcd2, Abcd3, Abcd4, Acbd5, Acox1, Acox2, Acox3, Acoxl, Agps, Agxt, Amacr, Cat, Crot, Dao, Dnm1l, Far1, Far2, Gnpat, Gstk1, Hmgcr, Hsd17b4, Hsdl2, Ide, Idh2, Idi1, LOC101823807, LOC101825821, LOC101827128, LOC101827959, LOC101830643, LOC101833108, LOC101835789, LOC101839253, LOC106023154, Lonp2, Mavs, Mff, Mlycd, Mul1, Nudt12, Pex1, Pex10, Pex11a, Pex11b, Pex11g, Pex12, Pex14, Pex16, Pex1…	TRUE
GO:0005788	GO_CellularComponent-EBI-UniProt-GOA_21.10.2020_00h00	endoplasmic reticulum lumen	[4, 5, 6]	[None]	4	10.2564	0.000213782	0.0247987	{}	{}	[Hsp90b1, Hspa5, P4hb, Pdia6]	[Alg12, Calr3, Casq1, Casq2, Clu, Dnajc10, Edem3, Erp29, Erp44, Foxred2, Hsp90b1, Hspa5, Kdelc1, LOC101830183, LOC101832386, LOC101838124, LOC101838836, Lrpap1, Minpp1, Os9, P4ha1, P4ha2, P4ha3, P4hb, Pdia2, Pdia3, Pdia4, Pdia6, Poglut1, Slc27a2, Sumf1, Sumf2, Tor1a, Tor1b, Txndc12, Txndc16, Txndc5, Uggt1, Uggt2]	TRUE
GO:0005793	GO_CellularComponent-EBI-UniProt-GOA_21.10.2020_00h00	endoplasmic reticulum-Golgi intermediate compartment	[3, 4, 5]	[None]	3	7.14286	0.00397801	0.254592	{}	{}	[P4hb, Pdia6, Serpinh1]	[Ca4, Ccdc115, Copb1, Ergic1, Ergic2, Ergic3, Erp44, Fn1, Ist1, Kdelr1, Lamp5, Lman1, Lman2, Lrpap1, Man1a1, Mgat4d, Mppe1, Nucb2, P4hb, Pdia6, Plpp3, Ptpn2, Rab37, Rer1, Scyl1, Sec22b, Serpinh1, Sppl3, Tm6sf2, Tmed1, Tmed10, Tmed2, Tmed3, Tmed5, Tmed7, Tmed9, Tmem173, Tmem199, Trappc12, Trip11, Vma21, Yif1a]	TRUE
GO:0005839	GO_CellularComponent-EBI-UniProt-GOA_21.10.2020_00h00	proteasome core complex	[2, 4, 6]	[None]	2	10	0.00998293	0.379351	{}	{}	[Psmb1, Psmb4]	[LOC101822549, LOC106023246, Psma1, Psma2, Psma3, Psma4, Psma5, Psma6, Psma7, Psma8, Psmb1, Psmb11, Psmb2, Psmb3, Psmb4, Psmb5, Psmb6, Psmb7, Psmb8, Psmb9]	TRUE
GO:0005884	GO_CellularComponent-EBI-UniProt-GOA_21.10.2020_00h00	actin filament	[6, 7]	[None]	2	6.45161	0.0231408	0.416535	{}	{}	[Actc1, Anxa1]	[Acta1, Actc1, Anxa1, Avil, Bin3, Carmil1, Cd2ap, Coro1a, Coro1b, Cttn, Dusp22, Fmn1, Fmn2, Fyn, Gjb6, Jam3, Myo1a, Pdlim4, Pkd2, Pof1b, Rac1, Rac2, Rac3, Rhoq, Sh2b2, Src, Tmod1, Tsc1, Vps18, Was, Yes1]	TRUE
GO:0005912	GO_CellularComponent-EBI-UniProt-GOA_21.10.2020_00h00	adherens junction	[5]	[None]	3	5.66038	0.00764088	0.336199	{}	{}	[Ctnna1, Tln1, Vcl]	[Ajap1, Alox15b, Camsap3, Ccdc85a, Ccdc85b, Ccdc85c, Cdca3, Cdh1, Cdh2, Cdh5, Ctnna1, Ctnna2, Ctnna3, Ctnnb1, Cxadr, Cyth3, Dlg1, Dsc2, Efna5, Epb41l5, Epha5, Fat2, Flot1, Flot2, Frmd5, Frs2, Jag1, Jup, Klhl24, Limd1, Lin7a, Lin7b, Lin7c, Mpp4, Mpp5, Mpp7, Myh9, Nectin2, Nectin3, Nectin4, Nf2, Notch1, Pgm5, Pof1b, Ppp1ca, Rnd1, Smad7, Ssx2ip, Tln1, Tnks1bp1, Trpv4, Vcl, Vezt]	TRUE
GO:0005938	GO_CellularComponent-EBI-UniProt-GOA_21.10.2020_00h00	cell cortex	[3, 4]	[None]	5	5.31915	0.000752079	0.0729517	{}	{}	[Cfl1, Eef1a1, Fga, Fgb, Pfn1]	[Add3, Agtrap, Akt2, C2cd2l, Cap1, Capza3, Capzb, Cav1, Cdh1, Cdh2, Cfl1, Cib2, Col10a1, Coro1a, Ctnnb1, Ctsz, Cttn, Cttnbp2, Cytip, Dbnl, Dctn1, Dfnb59, Dstn, Eef1a1, Emd, Epb41, Epb41l2, Exoc2, Exoc3, Exoc3l1, Exoc3l2, Exoc3l4, Exoc4, Exoc5, Exoc6, Exoc6b, Exoc7, Exoc8, Fchsd1, Fga, Fgb, Fgf1, Flot1, Flot2, Gad1, Gnai1, Gpsm2, Grm7, Gsn, Hip1r, Iqgap1, Kdf1, Kncn, Krt19, LOC101822827, LOC101840…	TRUE
GO:0006006	GO_BiologicalProcess-EBI-UniProt-GOA_21.10.2020_00h00	glucose metabolic process	[5, 6]	[None]	2	4.7619	0.0405984	0.324787	{}	{}	[Gpi, Pgm1]	[Adipoq, Akt1, Akt2, Atf3, Atf4, Bad, Dcxr, Fabp5, G6pc, G6pc2, G6pc3, G6pd, Galm, Gapdhs, Gpd1, Gpd2, Gpi, H6pd, Hk2, Igf2, Inppl1, Ins, Kcnj11, LOC101843221, LOC106023045, Lep, Lrp5, Mapk14, Npy1r, Onecut1, Pc, Pck1, Pck2, Pdhb, Pfkm, Pgm1, Pgm2, Pgm2l1, Pgm5, Pik3ca, Rbp4, Tnf]	TRUE
GO:0006066	GO_BiologicalProcess-EBI-UniProt-GOA_21.10.2020_00h00	alcohol metabolic process	[3, 4]	[None]	5	4.13223	0.00231536	0.178283	{}	{}	[Akr1b1, Cat, Idh1, Idh2, Ttr]	[Abca1, Abca2, Abcg1, Akr1b1, Akr1d1, Angptl3, Apoa1, Apoa2, Apoc1, Apoe, Asah1, Awat2, Bpnt1, Cat, Cbr4, Cetp, Ch25h, Dgat1, Dhcr24, Dhcr7, Dhrs3, Dpm2, Fdx1, Fdxr, G6pd, Galk1, Gba, Gba2, Gch1, Gk, Gk2, Gk5, Got1, Gpd1, Hmgcr, Hmgcs1, Hmgcs2, Hnf1a, Idh1, Idh2, Idi1, Il4, Impa1, Impa2, Impad1, Inpp1, Inpp5e, Insig1, Insig2, Ip6k1, Ip6k2, Ip6k3, Ipmk, Ippk, Isyna1, Itpk1, Itpka, Itpkb, Itpkc, LO…	TRUE
GO:0006081	GO_BiologicalProcess-EBI-UniProt-GOA_21.10.2020_00h00	cellular aldehyde metabolic process	[3]	[None]	4	16	3.56969e-05	0.00489048	{}	{}	[Esd, Idh1, Idh2, Tkt]	[Agxt2, Aldh1a2, Aldh1a3, Aldh3a1, Aldh3a2, Aldh8a1, Bco2, Esd, Grhpr, Hagh, Hoga1, Idh1, Idh2, LOC101822651, LOC101832760, LOC101833108, LOC101839568, LOC101842109, LOC106023151, LOC106023152, Pdxp, Pnpo, Rdh10, Rpe65, Tkt]	TRUE
GO:0006090	GO_BiologicalProcess-EBI-UniProt-GOA_21.10.2020_00h00	pyruvate metabolic process	[7]	[None]	3	8.33333	0.0025574	0.189247	{}	{}	[Aldoa, Bpgm, Gpi]	[Adpgk, Aldoa, Aldob, Aldoc, Bpgm, Dlat, Eno1, Eno2, Eno3, Galk1, Gapdhs, Gck, Gpi, Hk1, Hk2, Hk3, Hkdc1, Hoga1, LOC101824939, LOC101835548, Mpc2, Nr4a3, Pc, Pdha1, Pdha2, Pdhb, Pfkfb2, Pfkl, Pfkm, Pfkp, Pgam1, Pgk1, Pgk2, Pklr, Pkm, Srr]	TRUE
GO:0006091	GO_BiologicalProcess-EBI-UniProt-GOA_21.10.2020_00h00	generation of precursor metabolites and energy	[3]	[None]	17	8.29268	2.61681e-13	4.9196e-11	{}	{}	[Aco2, Aldoa, Atp5f1, Bpgm, Cat, Fh, Glrx3, Gpi, Idh1, Idh2, LOC101842058, LOC106021303, Mdh1, Mdh2, Pgd, Sod2, Tkt]	[ATP6, Acat1, Aco2, Acox1, Adpgk, Agl, Aifm2, Akt1, Aldoa, Aldob, Aldoc, Aox1, Asip, Atp5c1, Atp5e, Atp5f1, Atp5j, Atp5j2, Bloc1s1, Bpgm, COX1, COX2, COX3, CYTB, Cat, Ciapin1, Crot, Cs, Dhtkd1, Dlst, Eno1, Eno2, Eno3, Enpp1, Etfa, Etfb, Etfdh, Fdx1, Fdx1l, Fh, Fxn, G6pd, Galk1, Gapdhs, Gbe1, Gck, Glrx, Glrx2, Glrx3, Glrx5, Gnpda1, Gpd1, Gpi, Grxcr1, Gsk3a, Gsk3b, Gys1, Gys2, H6pd, Hk1, Hk2, Hk3, …	TRUE
GO:0006096	GO_BiologicalProcess-EBI-UniProt-GOA_21.10.2020_00h00	glycolytic process	[4, 5, 8, 9, 10, 11, 12]	[None]	3	11.1111	0.00110115	0.0980022	{}	{}	[Aldoa, Bpgm, Gpi]	[Adpgk, Aldoa, Aldob, Aldoc, Bpgm, Eno1, Eno2, Eno3, Galk1, Gapdhs, Gck, Gpi, Hk1, Hk2, Hk3, Hkdc1, LOC101824939, LOC101835548, Pfkfb2, Pfkl, Pfkm, Pfkp, Pgam1, Pgk1, Pgk2, Pklr, Pkm]	TRUE
GO:0006097	GO_BiologicalProcess-EBI-UniProt-GOA_21.10.2020_00h00	glyoxylate cycle	[4, 5, 8]	[None]	2	100	5.74676e-05	0.00764319	{}	{}	[Idh1, Idh2]	[Idh1, Idh2]	TRUE
GO:0006098	GO_BiologicalProcess-EBI-UniProt-GOA_21.10.2020_00h00	pentose-phosphate shunt	[4, 5, 6]	[None]	2	22.2222	0.00199775	0.157822	{}	{}	[Pgd, Tkt]	[G6pd, H6pd, Pgd, Pgls, Rpe, Rpia, Shpk, Taldo1, Tkt]	TRUE
GO:0006099	GO_BiologicalProcess-EBI-UniProt-GOA_21.10.2020_00h00	tricarboxylic acid cycle	[3, 6, 7]	[None]	6	26.087	1.55799e-08	2.89786e-06	{}	{}	[Aco2, Fh, Idh1, Idh2, Mdh1, Mdh2]	[Aco2, Cs, Dhtkd1, Dlst, Fh, Idh1, Idh2, Idh3a, Idh3b, Idh3g, LOC101835451, LOC101843465, Mdh1, Mdh2, Ogdh, Ogdhl, Sdha, Sdhb, Sdhc, Sdhd, Sucla2, Suclg1, Suclg2]	TRUE
GO:0006102	GO_BiologicalProcess-EBI-UniProt-GOA_21.10.2020_00h00	isocitrate metabolic process	[5, 6, 7]	[None]	2	100	5.74676e-05	0.00764319	{}	{}	[Idh1, Idh2]	[Idh1, Idh2]	TRUE
GO:0006106	GO_BiologicalProcess-EBI-UniProt-GOA_21.10.2020_00h00	fumarate metabolic process	[7]	[None]	2	66.6667	0.000171542	0.0204135	{}	{}	[Fh, Got2]	[Fh, Got1, Got2]	TRUE
GO:0006108	GO_BiologicalProcess-EBI-UniProt-GOA_21.10.2020_00h00	malate metabolic process	[7]	[None]	3	75	1.71131e-06	0.000285789	{}	{}	[Fh, Mdh1, Mdh2]	[Fh, Mdh1, Mdh1b, Mdh2]	TRUE
GO:0006163	GO_BiologicalProcess-EBI-UniProt-GOA_21.10.2020_00h00	purine nucleotide metabolic process	[5, 6, 7, 8]	[None]	10	5.71429	8.90321e-07	0.000154026	{}	{}	[Adk, Ak1, Aldoa, Atic, Atp5a1, Atp5f1, Bpgm, Gpi, LOC101838863, LOC106021590]	[ATP6, ATP8, Aass, Abcd1, Acaca, Acacb, Acat1, Acly, Acot8, Acss1, Adcy1, Adcy2, Adcy3, Adcy4, Adcy5, Adcy6, Adcy7, Adcy8, Adcy9, Adk, Adpgk, Adsl, Adss, Adssl1, Ak1, Ak2, Ak3, Ak4, Aldoa, Aldob, Aldoc, Ampd1, Ampd2, Ampd3, Aprt, Atic, Atp5a1, Atp5b, Atp5c1, Atp5d, Atp5e, Atp5f1, Atp5g1, Atp5g2, Atp5g3, Atp5h, Atp5i, Atp5j, Atp5j2, Atp5l, Atp5o, Atp6v1a, Bad, Bpgm, Cacnb4, Coasy, Crot, Dcakd, Dga…	TRUE
GO:0006164	GO_BiologicalProcess-EBI-UniProt-GOA_21.10.2020_00h00	purine nucleotide biosynthetic process	[6, 7, 8, 9]	[None]	7	6.93069	1.18274e-05	0.00176229	{}	{}	[Adk, Ak1, Atic, Atp5a1, Atp5f1, LOC101838863, LOC106021590]	[ATP6, ATP8, Acaca, Acacb, Acat1, Acly, Acss1, Adcy1, Adcy2, Adcy3, Adcy4, Adcy5, Adcy6, Adcy7, Adcy8, Adcy9, Adk, Adsl, Adss, Adssl1, Ak1, Ak2, Ak3, Ak4, Ampd1, Ampd2, Ampd3, Aprt, Atic, Atp5a1, Atp5b, Atp5c1, Atp5d, Atp5e, Atp5f1, Atp5g1, Atp5g2, Atp5g3, Atp5h, Atp5i, Atp5j, Atp5j2, Atp5l, Atp5o, Atp6v1a, Coasy, Dcakd, Elovl1, Elovl4, Elovl5, Elovl6, Elovl7, Gart, Gmps, Gucy1a2, Gucy1b3, Gucy2c…	TRUE
GO:0006165	GO_BiologicalProcess-EBI-UniProt-GOA_21.10.2020_00h00	nucleoside diphosphate phosphorylation	[6, 7, 8]	[None]	6	12.5	1.62175e-06	0.000275698	{}	{}	[Ak1, Aldoa, Bpgm, Gpi, LOC101838863, LOC106021590]	[Adpgk, Ak1, Ak2, Ak3, Ak4, Ak5, Ak7, Ak8, Ak9, Aldoa, Aldob, Aldoc, Bpgm, Cmpk1, Eno1, Eno2, Eno3, Galk1, Gapdhs, Gck, Gpi, Hk1, Hk2, Hk3, Hkdc1, LOC101822414, LOC101824939, LOC101832257, LOC101832519, LOC101835548, LOC101838863, LOC106021590, LOC106022829, Nme3, Nme4, Nme5, Nme6, Nme7, Nme9, Pfkfb2, Pfkl, Pfkm, Pfkp, Pgam1, Pgk1, Pgk2, Pklr, Pkm]	TRUE
GO:0006183	GO_BiologicalProcess-EBI-UniProt-GOA_21.10.2020_00h00	GTP biosynthetic process	[8, 9, 10, 11]	[None]	2	25	0.00156157	0.129611	{}	{}	[LOC101838863, LOC106021590]	[LOC101838863, LOC106021590, Nme3, Nme4, Nme5, Nme6, Nme7, Nme9]	TRUE
GO:0006220	GO_BiologicalProcess-EBI-UniProt-GOA_21.10.2020_00h00	pyrimidine nucleotide metabolic process	[5, 6, 7, 8]	[None]	2	6.89655	0.0204046	0.408091	{}	{}	[LOC101838863, LOC106021590]	[Ak3, Cad, Cmpk1, Ctps1, Ctps2, Dctd, Dhodh, Dtymk, Dut, Entpd4, LOC101838863, LOC101841957, LOC106021590, Nme3, Nme4, Nme5, Nme6, Nme7, Nme9, Nt5c, Nt5m, Tbpl1, Tyms, Uck1, Uck2, Uckl1, Umps, Upp1, Upp2]	TRUE
GO:0006221	GO_BiologicalProcess-EBI-UniProt-GOA_21.10.2020_00h00	pyrimidine nucleotide biosynthetic process	[6, 7, 8, 9]	[None]	2	8.33333	0.0142174	0.412306	{}	{}	[LOC101838863, LOC106021590]	[Cad, Cmpk1, Ctps1, Ctps2, Dhodh, Dtymk, Dut, LOC101838863, LOC101841957, LOC106021590, Nme3, Nme4, Nme5, Nme6, Nme7, Nme9, Tbpl1, Tyms, Uck1, Uck2, Uckl1, Umps, Upp1, Upp2]	TRUE
GO:0006228	GO_BiologicalProcess-EBI-UniProt-GOA_21.10.2020_00h00	UTP biosynthetic process	[8, 9, 10, 11]	[None]	2	25	0.00156157	0.129611	{}	{}	[LOC101838863, LOC106021590]	[LOC101838863, LOC106021590, Nme3, Nme4, Nme5, Nme6, Nme7, Nme9]	TRUE
GO:0006241	GO_BiologicalProcess-EBI-UniProt-GOA_21.10.2020_00h00	CTP biosynthetic process	[8, 9, 10, 11]	[None]	2	15.3846	0.00424311	0.263073	{}	{}	[LOC101838863, LOC106021590]	[Ctps1, Ctps2, LOC101838863, LOC106021590, Nme3, Nme4, Nme5, Nme6, Nme7, Nme9, Uck1, Uck2, Uckl1]	TRUE
GO:0006635	GO_BiologicalProcess-EBI-UniProt-GOA_21.10.2020_00h00	fatty acid beta-oxidation	[5, 6, 7, 8, 9]	[None]	2	5.88235	0.0275097	0.412645	{}	{}	[Acadm, Hadha]	[Abcd1, Abcd2, Abcd3, Acad11, Acadm, Acadvl, Acox1, Acox2, Acox3, Acoxl, Adipoq, Cpt1a, Cpt1b, Cpt1c, Crot, Decr1, Echs1, Eci1, Ehhadh, Etfb, Etfdh, Hadha, Hsd17b4, LOC101825203, LOC101828086, LOC106022772, LOC106023154, Lep, Pex2, Pex5, Pex7, Ppard, Sesn2, Slc27a2]	TRUE
GO:0006721	GO_BiologicalProcess-EBI-UniProt-GOA_21.10.2020_00h00	terpenoid metabolic process	[5, 6]	[None]	2	5.71429	0.0290341	0.406477	{}	{}	[Akr1b1, Ttr]	[Akr1b1, Aldh1a2, Aldh1a3, Aldh8a1, Awat2, Bco2, Crabp1, Crabp2, Dgat1, Dhrs3, Dhrs9, LOC101825565, LOC101825889, LOC101826326, LOC101828339, LOC101830183, LOC101833108, LOC101836237, LOC101836485, LOC101839568, LOC101840643, LOC101843716, LOC101844540, Lrat, Lss, Rarres2, Rbp1, Rbp4, Rdh10, Rdh11, Rdh12, Rdh14, Retsat, Rpe65, Ttr]	TRUE
GO:0006730	GO_BiologicalProcess-EBI-UniProt-GOA_21.10.2020_00h00	one-carbon metabolic process	[3]	[None]	2	10	0.00998293	0.379351	{}	{}	[Ahcy, Ca1]	[Ahcy, Ahcyl1, Aldh1l1, Aldh1l2, Ca1, Ca6, Fpgs, Ftcd, LOC101840471, Mat1a, Mat2a, Mat2b, Mthfd1, Mthfd1l, Mthfd2, Mthfd2l, Mthfr, Sfxn1, Shmt1, Shmt2]	TRUE
GO:0006740	GO_BiologicalProcess-EBI-UniProt-GOA_21.10.2020_00h00	NADPH regeneration	[3, 4]	[None]	2	22.2222	0.00199775	0.157822	{}	{}	[Pgd, Tkt]	[G6pd, H6pd, Pgd, Pgls, Rpe, Rpia, Shpk, Taldo1, Tkt]	TRUE
GO:0006749	GO_BiologicalProcess-EBI-UniProt-GOA_21.10.2020_00h00	glutathione metabolic process	[4, 5, 6]	[None]	2	10	0.00998293	0.379351	{}	{}	[Sod1, Sod2]	[Chac1, Chac2, Dpep1, G6pd, Gclc, Gclm, Ggt1, Ggt5, Ggt6, Ggt7, Gsr, Gss, Gstk1, Gstm3, LOC101822373, LOC101843674, Mmachc, Nfe2l1, Sod1, Sod2]	TRUE
GO:0006754	GO_BiologicalProcess-EBI-UniProt-GOA_21.10.2020_00h00	ATP biosynthetic process	[3, 8, 9, 10, 11]	[None]	2	8.69565	0.0130972	0.406013	{}	{}	[Atp5a1, Atp5f1]	[ATP6, ATP8, Atp5a1, Atp5b, Atp5c1, Atp5d, Atp5e, Atp5f1, Atp5g1, Atp5g2, Atp5g3, Atp5h, Atp5i, Atp5j, Atp5j2, Atp5l, Atp5o, Atp6v1a, LOC101823232, LOC101835150, LOC101844019, Slc25a13, Stoml2]	TRUE
GO:0006757	GO_BiologicalProcess-EBI-UniProt-GOA_21.10.2020_00h00	ATP generation from ADP	[3, 4, 7, 8, 9, 10, 11]	[None]	3	11.1111	0.00110115	0.0980022	{}	{}	[Aldoa, Bpgm, Gpi]	[Adpgk, Aldoa, Aldob, Aldoc, Bpgm, Eno1, Eno2, Eno3, Galk1, Gapdhs, Gck, Gpi, Hk1, Hk2, Hk3, Hkdc1, LOC101824939, LOC101835548, Pfkfb2, Pfkl, Pfkm, Pfkp, Pgam1, Pgk1, Pgk2, Pklr, Pkm]	TRUE
GO:0006801	GO_BiologicalProcess-EBI-UniProt-GOA_21.10.2020_00h00	superoxide metabolic process	[4]	[None]	3	20	0.000183088	0.0214213	{}	{}	[Prdx2, Sod1, Sod2]	[Cbs, Ccs, LOC101822574, LOC101833334, Ncf2, Nos3, Nox1, Nox3, Noxa1, Noxo1, Prdx2, Sh3pxd2a, Sod1, Sod2, Sod3]	TRUE
GO:0006879	GO_BiologicalProcess-EBI-UniProt-GOA_21.10.2020_00h00	cellular iron ion homeostasis	[8, 10]	[None]	3	8.57143	0.00235726	0.179152	{}	{}	[Aco1, Fth1, Sod1]	[Abcb7, Aco1, Alas2, Atp6v1a, Bmp6, Ccdc115, Cp, Fth1, Ftl, Ftmt, Fxn, Hamp, Heph, Hephl1, Hfe, Hfe2, Hmox1, Hpx, Ireb2, LOC101834345, LOC106023073, LOC106023221, LOC106023222, Lcn2, Ncoa4, Ndfip1, Scara5, Slc11a1, Slc11a2, Slc39a8, Smad4, Sod1, Tfr2, Tfrc, Tmem199]	TRUE
GO:0006909	GO_BiologicalProcess-EBI-UniProt-GOA_21.10.2020_00h00	phagocytosis	[3, 5]	[None]	2	4.16667	0.0516544	0.103309	{}	{}	[Anxa1, Cdc42]	[Abca1, Abl1, Anxa1, Arhgap25, Cd36, Cdc42, Cdc42se1, Cdc42se2, Colec12, Coro1a, Elmo1, Elmo2, Elmo3, Fcer1g, Fcn1, Gsn, Icam5, Irf8, Itgav, Itgb2, Itgb3, Jmjd6, LOC106022252, Lep, Myd88, Myh9, Myo7a, Ncf2, Ncf4, Pear1, Pikfyve, Ptx3, Rab11fip2, Rab20, Rab39a, Rara, Scarb1, Slc11a1, Syt7, Tgm2, Thbs1, Tlr4, Tmem175, Tub, Tusc2, Tyro3, Vav1, Xkr8]	TRUE
GO:0006959	GO_BiologicalProcess-EBI-UniProt-GOA_21.10.2020_00h00	humoral immune response	[3]	[None]	2	4.34783	0.0478596	0.191439	{}	{}	[Fga, Fgb]	[Aire, Bmi1, C1qa, C1qb, C1r, C1s, C2, C3, C6, C7, C8a, C8b, C8g, C9, Camp, Cd81, Cfb, Cfp, F2, Fau, Fga, Fgb, Foxj1, Gata3, Gpr183, Jchain, LOC101825423, LOC101829702, LOC101830930, LOC101835615, LOC101835923, LOC106022126, LOC106022252, Masp2, Mbl2, Notch1, Notch2, Pglyrp4, Rarres2, Reg3gamma, Romo1, Tfe3, Tfeb, Tnf, Tnfrsf21, Zp3]	TRUE
GO:0006979	GO_BiologicalProcess-EBI-UniProt-GOA_21.10.2020_00h00	response to oxidative stress	[3]	[None]	7	5.30303	6.67472e-05	0.00874388	{}	{}	[Cat, Gpx1, LOC101840972, Prdx2, Prdx6, Sod1, Sod2]	[Abl1, Adam9, Adipoq, Akt1, Als2, Apoe, Apopt1, Arl6ip5, Armc3, Arntl, Atf4, Brf2, Cat, Ccs, Cd36, Chrna4, Chuk, Cryab, Dhcr24, Duox1, Duox2, Ect2, Egfr, Epx, Ercc1, Ercc3, Etfdh, Etv5, Ezh2, Fabp1, Fer, Fos, Foxo3, Fxn, G6pd, Gclc, Gpx1, Gpx2, Gpx3, Gpx4, Gpx6, Gpx7, Gpx8, Gskip, Hmox1, Hnf1a, Htra2, Hyal2, Jun, Keap1, LOC101834032, LOC101839568, LOC101840972, LOC106023043, Lonp1, Lpo, Lrrk2, Ma…	TRUE
GO:0007051	GO_BiologicalProcess-EBI-UniProt-GOA_21.10.2020_00h00	spindle organization	[3, 4, 7]	[None]	3	5.66038	0.00764088	0.336199	{}	{}	[Ppp2r1a, Ranbp1, Tubb]	[Aaas, Arhgef10, Aspm, Aunip, Aurkb, Aurkc, Cdc20, Cep126, Cep72, Chek2, Dctn2, Dlg1, Efhc1, Fbxo5, Gpsm2, Haus1, Haus2, Haus3, Haus4, Haus5, Haus6, Haus7, Hdac3, Kif2a, Kif3b, Kiz, Knstrn, Kpnb1, LOC106022726, Limk2, Map9, Myh9, Nek2, Ntmt1, Plk2, Ppp2r1a, Rab11a, Ranbp1, Rgs14, Smc1a, Smc3, Spice1, Stag1, Stag2, Stmn1, Tacc1, Tacc2, Tacc3, Tnks, Tpx2, Trim36, Tubb, Znf207]	TRUE
GO:0008015	GO_BiologicalProcess-EBI-UniProt-GOA_21.10.2020_00h00	blood circulation	[4]	[None]	6	4.54545	0.000514999	0.0535599	{}	{}	[Actc1, Cdc42, Fga, Fgb, Sod1, Sod2]	[Ace2, Acta2, Actc1, Acvrl1, Adcy6, Adipoq, Adm, Adora1, Adora2b, Adra1a, Adra1b, Adra2a, Adra2b, Adra2c, Adrb2, Agt, Agtr1, Agtr2, Agtrap, Apoe, Ar, Arhgap35, Asic2, Atg5, Atp1b1, Atp6ap2, Avpr1b, Bbs4, Bdkrb2, Bmp6, Cacnb2, Cartpt, Casq2, Cav1, Cbs, Cd34, Cdc42, Cdh5, Comp, Corin, Cps1, Crp, Drd1, Drd2, Drd3, Drd5, Edn1, Edn2, Edn3, Ednra, Ednrb, Emp2, Erap1, F2r, Ffar3, Fga, Fgb, Fgfbp3, Fgg, …	TRUE
GO:0009055	GO_BiologicalProcess-EBI-UniProt-GOA_21.10.2020_00h00	electron transfer activity	[4, 5]	[None]	3	5.26316	0.00933662	0.373465	{}	{}	[Glrx3, LOC101842058, LOC106021303]	[Aifm2, Aox1, COX1, COX2, COX3, CYTB, Ciapin1, Etfa, Etfb, Etfdh, Fdx1, Fdx1l, Glrx, Glrx2, Glrx3, Glrx5, Grxcr1, LOC101822574, LOC101822731, LOC101823275, LOC101823544, LOC101823809, LOC101827967, LOC101829317, LOC101829663, LOC101830904, LOC101832091, LOC101832408, LOC101833775, LOC101833969, LOC101834067, LOC101834557, LOC101834758, LOC101837612, LOC101838803, LOC101839273, LOC101839655, LOC10…	TRUE
GO:0009060	GO_BiologicalProcess-EBI-UniProt-GOA_21.10.2020_00h00	aerobic respiration	[5, 6]	[None]	7	23.3333	2.18605e-09	4.08791e-07	{}	{}	[Aco2, Cat, Fh, Idh1, Idh2, Mdh1, Mdh2]	[Aco2, Bloc1s1, COX1, COX3, Cat, Cs, Dhtkd1, Dlst, Fh, Fxn, Idh1, Idh2, Idh3a, Idh3b, Idh3g, LOC101829317, LOC101835451, LOC101843465, Mdh1, Mdh2, Mtfr1, Ogdh, Ogdhl, Sdha, Sdhb, Sdhc, Sdhd, Sucla2, Suclg1, Suclg2]	TRUE
GO:0009062	GO_BiologicalProcess-EBI-UniProt-GOA_21.10.2020_00h00	fatty acid catabolic process	[5, 6, 7, 8]	[None]	2	4.65116	0.0423714	0.296599	{}	{}	[Acadm, Hadha]	[Abcd1, Abcd2, Abcd3, Abhd16a, Acad11, Acadl, Acadm, Acadvl, Acox1, Acox2, Acox3, Acoxl, Adipoq, Aig1, Cpt1a, Cpt1b, Cpt1c, Crot, Decr1, Echs1, Eci1, Ehhadh, Etfb, Etfdh, Hadha, Hsd17b4, Ilvbl, LOC101825203, LOC101828086, LOC101832386, LOC106022772, LOC106023154, Lep, Lpin1, Lypla2, Pex2, Pex5, Pex7, Phyh, Ppard, Sesn2, Slc27a2, Slc27a4]	TRUE
GO:0009063	GO_BiologicalProcess-EBI-UniProt-GOA_21.10.2020_00h00	cellular amino acid catabolic process	[4, 5, 6, 7]	[None]	2	4.44444	0.0460025	0.230012	{}	{}	[Ddah2, Got2]	[Aass, Acat1, Afmid, Agxt2, Aldh4a1, Aldh6a1, Amdhd1, Amt, Bckdha, Bckdhb, Dao, Ddah1, Ddah2, Dlst, Fah, Ftcd, Gcat, Gcsh, Gldc, Got1, Got2, Gstz1, Haao, Hal, Hgd, Hibadh, Hibch, Hoga1, Ido1, Ido2, Ivd, Kmo, Kynu, LOC101842078, Mat1a, Mtrr, Nos3, Pah, Pcyox1, Pcyox1l, Prodh, Prodh2, Tat, Tdo2, Uroc1]	TRUE
GO:0009064	GO_BiologicalProcess-EBI-UniProt-GOA_21.10.2020_00h00	glutamine family amino acid metabolic process	[5, 6, 8]	[None]	2	4.65116	0.0423714	0.296599	{}	{}	[Ddah2, Got2]	[Aadat, Aldh18a1, Aldh4a1, Amdhd1, Arg1, Arg2, Asl, Asns, Ass1, Cad, Cps1, Ctps1, Ctps2, Dao, Ddah1, Ddah2, Fah, Fpgs, Ftcd, Gclc, Gfpt1, Gfpt2, Gls, Gls2, Glud1, Glul, Gmps, Got1, Got2, Hal, LOC101841963, Lgsn, Nags, Nos3, Oat, Pfas, Prodh, Prodh2, Pycr1, Pycr2, Sirt4, Slc39a8, Uroc1]	TRUE
GO:0009065	GO_BiologicalProcess-EBI-UniProt-GOA_21.10.2020_00h00	glutamine family amino acid catabolic process	[6, 7, 8, 9]	[None]	2	20	0.00248478	0.186358	{}	{}	[Ddah2, Got2]	[Aldh4a1, Dao, Ddah1, Ddah2, Fah, Got1, Got2, Nos3, Prodh, Prodh2]	TRUE
GO:0009116	GO_BiologicalProcess-EBI-UniProt-GOA_21.10.2020_00h00	nucleoside metabolic process	[4, 5, 6]	[None]	3	6.38298	0.00546617	0.289707	{}	{}	[Adk, LOC101838863, LOC106021590]	[Adk, Ak3, Ak4, Amd1, Ampd3, Apobec2, Aprt, Dera, Dguok, Dnph1, Gmps, Gnai3, Guk1, Hprt1, Impdh1, Impdh2, LOC101830342, LOC101838863, LOC101841963, LOC106021590, Lrrk2, Macrod1, Mfn1, Mtap, Nme3, Nme4, Nme5, Nme6, Nme7, Nme9, Nt5e, Nudt18, Pnp, Ppat, Prps1, Prps1l1, Prps2, Prpsap1, Prpsap2, Prtfdc1, Rhoq, Tymp, Uckl1, Umps, Upp1, Upp2, Uprt]	TRUE
GO:0009117	GO_BiologicalProcess-EBI-UniProt-GOA_21.10.2020_00h00	nucleotide metabolic process	[5, 6, 7]	[None]	10	4.04858	1.90842e-05	0.00274813	{}	{}	[Adk, Ak1, Aldoa, Atic, Atp5a1, Atp5f1, Bpgm, Gpi, LOC101838863, LOC106021590]	[ATP6, ATP8, Aass, Abcd1, Acaca, Acacb, Acat1, Acly, Acot8, Acss1, Adcy1, Adcy10, Adcy2, Adcy3, Adcy4, Adcy5, Adcy6, Adcy7, Adcy8, Adcy9, Adk, Adpgk, Adsl, Adss, Adssl1, Afmid, Ak1, Ak2, Ak3, Ak4, Ak5, Ak6, Ak7, Ak8, Ak9, Aldoa, Aldob, Aldoc, Ampd1, Ampd2, Ampd3, Aprt, Aspdh, Atic, Atp5a1, Atp5b, Atp5c1, Atp5d, Atp5e, Atp5f1, Atp5g1, Atp5g2, Atp5g3, Atp5h, Atp5i, Atp5j, Atp5j2, Atp5l, Atp5o, Atp6…	TRUE
GO:0009119	GO_BiologicalProcess-EBI-UniProt-GOA_21.10.2020_00h00	ribonucleoside metabolic process	[5, 6, 7]	[None]	3	9.67742	0.00165513	0.135721	{}	{}	[Adk, LOC101838863, LOC106021590]	[Adk, Ak3, Ak4, Amd1, Ampd3, Apobec2, Aprt, Gmps, Gnai3, Guk1, Hprt1, Impdh1, Impdh2, LOC101830342, LOC101838863, LOC101841963, LOC106021590, Lrrk2, Mfn1, Mtap, Nme3, Nme4, Nme5, Nme6, Nme7, Nme9, Nt5e, Nudt18, Rhoq, Upp1, Upp2]	TRUE
GO:0009123	GO_BiologicalProcess-EBI-UniProt-GOA_21.10.2020_00h00	nucleoside monophosphate metabolic process	[5, 6, 7]	[None]	3	5.35714	0.00889385	0.373542	{}	{}	[Adk, Ak1, Atic]	[Ada, Adk, Adsl, Adss, Adssl1, Ak1, Ak2, Ak3, Ak4, Ak5, Ak6, Ak7, Ak8, Ampd1, Ampd2, Ampd3, Aprt, Atic, Cad, Cmpk1, Cmpk2, Dck, Dguok, Dhodh, Dnph1, Dtymk, Dut, Entpd8, Gart, Gmps, Guk1, Hprt1, Impdh1, Impdh2, LOC101841957, LOC101841963, LOC106022829, Nt5e, Nt5m, Paics, Pfas, Ppat, Prps1, Prps1l1, Prps2, Rfk, Taf9, Tk1, Tk2, Tyms, Uck1, Uck2, Uckl1, Umps, Upp1, Upp2]	TRUE
GO:0009124	GO_BiologicalProcess-EBI-UniProt-GOA_21.10.2020_00h00	nucleoside monophosphate biosynthetic process	[6, 7, 8]	[None]	2	5.12821	0.0354565	0.354565	{}	{}	[Adk, Atic]	[Ada, Adk, Adsl, Adss, Adssl1, Ampd1, Ampd2, Ampd3, Aprt, Atic, Cad, Dck, Dguok, Dhodh, Dut, Entpd8, Gart, Gmps, Hprt1, Impdh1, Impdh2, LOC101841957, LOC101841963, Paics, Pfas, Ppat, Prps1, Prps1l1, Prps2, Rfk, Tk1, Tk2, Tyms, Uck1, Uck2, Uckl1, Umps, Upp1, Upp2]	TRUE
GO:0009126	GO_BiologicalProcess-EBI-UniProt-GOA_21.10.2020_00h00	purine nucleoside monophosphate metabolic process	[6, 7, 8]	[None]	3	12	0.00087551	0.0805469	{}	{}	[Adk, Ak1, Atic]	[Ada, Adk, Adsl, Adss, Adssl1, Ak1, Ak2, Ak3, Ak4, Ampd1, Ampd2, Ampd3, Aprt, Atic, Gart, Gmps, Guk1, Hprt1, Impdh1, Impdh2, LOC101841963, Nt5e, Paics, Pfas, Ppat]	TRUE
GO:0009127	GO_BiologicalProcess-EBI-UniProt-GOA_21.10.2020_00h00	purine nucleoside monophosphate biosynthetic process	[7, 8, 9]	[None]	2	10.5263	0.00902925	0.370199	{}	{}	[Adk, Atic]	[Ada, Adk, Adsl, Adss, Adssl1, Ampd1, Ampd2, Ampd3, Aprt, Atic, Gart, Gmps, Hprt1, Impdh1, Impdh2, LOC101841963, Paics, Pfas, Ppat]	TRUE
GO:0009132	GO_BiologicalProcess-EBI-UniProt-GOA_21.10.2020_00h00	nucleoside diphosphate metabolic process	[5, 6, 7]	[None]	6	10	6.14209e-06	0.000952024	{}	{}	[Ak1, Aldoa, Bpgm, Gpi, LOC101838863, LOC106021590]	[Adpgk, Ak1, Ak2, Ak3, Ak4, Ak5, Ak7, Ak8, Ak9, Aldoa, Aldob, Aldoc, Ampd3, Bad, Bpgm, Cmpk1, Dtymk, Eno1, Eno2, Eno3, Entpd2, Entpd3, Entpd4, Entpd8, Galk1, Gapdhs, Gck, Gpi, Guk1, Hk1, Hk2, Hk3, Hkdc1, LOC101822414, LOC101824939, LOC101832257, LOC101832519, LOC101835548, LOC101838863, LOC106021590, LOC106022829, Nme3, Nme4, Nme5, Nme6, Nme7, Nme9, Nudt18, Nudt5, Nudt7, Nudt9, Pfkfb2, Pfkl, Pfkm…	TRUE
GO:0009135	GO_BiologicalProcess-EBI-UniProt-GOA_21.10.2020_00h00	purine nucleoside diphosphate metabolic process	[6, 7, 8]	[None]	4	10.8108	0.000173686	0.020495	{}	{}	[Ak1, Aldoa, Bpgm, Gpi]	[Adpgk, Ak1, Ak2, Ak3, Ak4, Aldoa, Aldob, Aldoc, Ampd3, Bad, Bpgm, Eno1, Eno2, Eno3, Entpd2, Galk1, Gapdhs, Gck, Gpi, Guk1, Hk1, Hk2, Hk3, Hkdc1, LOC101824939, LOC101835548, Nudt18, Nudt9, Pfkfb2, Pfkl, Pfkm, Pfkp, Pgam1, Pgk1, Pgk2, Pklr, Pkm]	TRUE
GO:0009141	GO_BiologicalProcess-EBI-UniProt-GOA_21.10.2020_00h00	nucleoside triphosphate metabolic process	[5, 6, 7]	[None]	6	10.9091	3.66849e-06	0.00058329	{}	{}	[Adk, Ak1, Atp5a1, Atp5f1, LOC101838863, LOC106021590]	[ATP6, ATP8, Adk, Ak1, Ak3, Ak4, Ak5, Ampd3, Atp5a1, Atp5b, Atp5c1, Atp5d, Atp5e, Atp5f1, Atp5g1, Atp5g2, Atp5g3, Atp5h, Atp5i, Atp5j, Atp5j2, Atp5l, Atp5o, Atp6v1a, Ctps1, Ctps2, Dguok, Dut, Enpp1, Entpd3, Gnai3, Itpa, LOC101823232, LOC101823712, LOC101835150, LOC101838863, LOC101841957, LOC101844019, LOC106021590, Lrrk2, Mfn1, Nme3, Nme4, Nme5, Nme6, Nme7, Nme9, Rhoq, Slc25a13, Smpdl3a, Stoml2,…	TRUE
GO:0009142	GO_BiologicalProcess-EBI-UniProt-GOA_21.10.2020_00h00	nucleoside triphosphate biosynthetic process	[6, 7, 8]	[None]	6	15	5.33068e-07	9.48861e-05	{}	{}	[Adk, Ak1, Atp5a1, Atp5f1, LOC101838863, LOC106021590]	[ATP6, ATP8, Adk, Ak1, Ak5, Atp5a1, Atp5b, Atp5c1, Atp5d, Atp5e, Atp5f1, Atp5g1, Atp5g2, Atp5g3, Atp5h, Atp5i, Atp5j, Atp5j2, Atp5l, Atp5o, Atp6v1a, Ctps1, Ctps2, LOC101823232, LOC101835150, LOC101838863, LOC101844019, LOC106021590, Nme3, Nme4, Nme5, Nme6, Nme7, Nme9, Slc25a13, Stoml2, Tbpl1, Uck1, Uck2, Uckl1]	TRUE
GO:0009144	GO_BiologicalProcess-EBI-UniProt-GOA_21.10.2020_00h00	purine nucleoside triphosphate metabolic process	[6, 7, 8]	[None]	5	11.9048	1.59647e-05	0.00231488	{}	{}	[Adk, Atp5a1, Atp5f1, LOC101838863, LOC106021590]	[ATP6, ATP8, Adk, Ak3, Ak4, Ampd3, Atp5a1, Atp5b, Atp5c1, Atp5d, Atp5e, Atp5f1, Atp5g1, Atp5g2, Atp5g3, Atp5h, Atp5i, Atp5j, Atp5j2, Atp5l, Atp5o, Atp6v1a, Dguok, Gnai3, Itpa, LOC101823232, LOC101823712, LOC101835150, LOC101838863, LOC101844019, LOC106021590, Lrrk2, Mfn1, Nme3, Nme4, Nme5, Nme6, Nme7, Nme9, Rhoq, Slc25a13, Stoml2]	TRUE
GO:0009145	GO_BiologicalProcess-EBI-UniProt-GOA_21.10.2020_00h00	purine nucleoside triphosphate biosynthetic process	[7, 8, 9]	[None]	5	15.625	4.016e-06	0.000626497	{}	{}	[Adk, Atp5a1, Atp5f1, LOC101838863, LOC106021590]	[ATP6, ATP8, Adk, Atp5a1, Atp5b, Atp5c1, Atp5d, Atp5e, Atp5f1, Atp5g1, Atp5g2, Atp5g3, Atp5h, Atp5i, Atp5j, Atp5j2, Atp5l, Atp5o, Atp6v1a, LOC101823232, LOC101835150, LOC101838863, LOC101844019, LOC106021590, Nme3, Nme4, Nme5, Nme6, Nme7, Nme9, Slc25a13, Stoml2]	TRUE
GO:0009147	GO_BiologicalProcess-EBI-UniProt-GOA_21.10.2020_00h00	pyrimidine nucleoside triphosphate metabolic process	[6, 7, 8]	[None]	2	11.7647	0.00725272	0.326372	{}	{}	[LOC101838863, LOC106021590]	[Ak3, Ctps1, Ctps2, Dut, LOC101838863, LOC101841957, LOC106021590, Nme3, Nme4, Nme5, Nme6, Nme7, Nme9, Tbpl1, Uck1, Uck2, Uckl1]	TRUE
GO:0009148	GO_BiologicalProcess-EBI-UniProt-GOA_21.10.2020_00h00	pyrimidine nucleoside triphosphate biosynthetic process	[7, 8, 9]	[None]	2	14.2857	0.00492575	0.280768	{}	{}	[LOC101838863, LOC106021590]	[Ctps1, Ctps2, LOC101838863, LOC106021590, Nme3, Nme4, Nme5, Nme6, Nme7, Nme9, Tbpl1, Uck1, Uck2, Uckl1]	TRUE
GO:0009150	GO_BiologicalProcess-EBI-UniProt-GOA_21.10.2020_00h00	purine ribonucleotide metabolic process	[6, 7, 8, 9]	[None]	10	5.88235	6.82452e-07	0.000119429	{}	{}	[Adk, Ak1, Aldoa, Atic, Atp5a1, Atp5f1, Bpgm, Gpi, LOC101838863, LOC106021590]	[ATP6, ATP8, Aass, Abcd1, Acaca, Acacb, Acat1, Acly, Acot8, Acss1, Adcy1, Adcy2, Adcy3, Adcy4, Adcy5, Adcy6, Adcy7, Adcy8, Adcy9, Adk, Adpgk, Adsl, Adss, Adssl1, Ak1, Ak2, Ak3, Ak4, Aldoa, Aldob, Aldoc, Ampd1, Ampd2, Ampd3, Aprt, Atic, Atp5a1, Atp5b, Atp5c1, Atp5d, Atp5e, Atp5f1, Atp5g1, Atp5g2, Atp5g3, Atp5h, Atp5i, Atp5j, Atp5j2, Atp5l, Atp5o, Atp6v1a, Bad, Bpgm, Cacnb4, Coasy, Crot, Dcakd, Dga…	TRUE
GO:0009152	GO_BiologicalProcess-EBI-UniProt-GOA_21.10.2020_00h00	purine ribonucleotide biosynthetic process	[7, 8, 9, 10]	[None]	7	7.07071	1.03662e-05	0.0015653	{}	{}	[Adk, Ak1, Atic, Atp5a1, Atp5f1, LOC101838863, LOC106021590]	[ATP6, ATP8, Acaca, Acacb, Acat1, Acly, Acss1, Adcy1, Adcy2, Adcy3, Adcy4, Adcy5, Adcy6, Adcy7, Adcy8, Adcy9, Adk, Adsl, Adss, Adssl1, Ak1, Ak2, Ak3, Ak4, Ampd1, Ampd2, Ampd3, Aprt, Atic, Atp5a1, Atp5b, Atp5c1, Atp5d, Atp5e, Atp5f1, Atp5g1, Atp5g2, Atp5g3, Atp5h, Atp5i, Atp5j, Atp5j2, Atp5l, Atp5o, Atp6v1a, Coasy, Dcakd, Elovl1, Elovl4, Elovl5, Elovl6, Elovl7, Gart, Gmps, Gucy1a2, Gucy1b3, Gucy2c…	TRUE
GO:0009156	GO_BiologicalProcess-EBI-UniProt-GOA_21.10.2020_00h00	ribonucleoside monophosphate biosynthetic process	[7, 8, 9]	[None]	2	6.45161	0.0231408	0.416535	{}	{}	[Adk, Atic]	[Ada, Adk, Adsl, Adss, Adssl1, Ampd1, Ampd2, Ampd3, Aprt, Atic, Cad, Dhodh, Gart, Gmps, Hprt1, Impdh1, Impdh2, LOC101841963, Paics, Pfas, Ppat, Prps1, Prps1l1, Prps2, Rfk, Uck1, Uck2, Uckl1, Umps, Upp1, Upp2]	TRUE
GO:0009161	GO_BiologicalProcess-EBI-UniProt-GOA_21.10.2020_00h00	ribonucleoside monophosphate metabolic process	[6, 7, 8]	[None]	3	8.10811	0.00276772	0.199276	{}	{}	[Adk, Ak1, Atic]	[Ada, Adk, Adsl, Adss, Adssl1, Ak1, Ak2, Ak3, Ak4, Ampd1, Ampd2, Ampd3, Aprt, Atic, Cad, Dhodh, Gart, Gmps, Guk1, Hprt1, Impdh1, Impdh2, LOC101841963, Nt5e, Paics, Pfas, Ppat, Prps1, Prps1l1, Prps2, Rfk, Uck1, Uck2, Uckl1, Umps, Upp1, Upp2]	TRUE
GO:0009163	GO_BiologicalProcess-EBI-UniProt-GOA_21.10.2020_00h00	nucleoside biosynthetic process	[5, 6, 7]	[None]	3	15.7895	0.000381344	0.0415665	{}	{}	[Adk, LOC101838863, LOC106021590]	[Adk, Amd1, Aprt, Gmps, Hprt1, Impdh1, Impdh2, LOC101830342, LOC101838863, LOC101841963, LOC106021590, Mtap, Nme3, Nme4, Nme5, Nme6, Nme7, Nme9, Nt5e]	TRUE
GO:0009165	GO_BiologicalProcess-EBI-UniProt-GOA_21.10.2020_00h00	nucleotide biosynthetic process	[6, 7, 8]	[None]	7	4.63576	0.000155115	0.0190792	{}	{}	[Adk, Ak1, Atic, Atp5a1, Atp5f1, LOC101838863, LOC106021590]	[ATP6, ATP8, Acaca, Acacb, Acat1, Acly, Acss1, Adcy1, Adcy10, Adcy2, Adcy3, Adcy4, Adcy5, Adcy6, Adcy7, Adcy8, Adcy9, Adk, Adsl, Adss, Adssl1, Afmid, Ak1, Ak2, Ak3, Ak4, Ak5, Ak6, Ak7, Ak8, Ampd1, Ampd2, Ampd3, Aprt, Aspdh, Atic, Atp5a1, Atp5b, Atp5c1, Atp5d, Atp5e, Atp5f1, Atp5g1, Atp5g2, Atp5g3, Atp5h, Atp5i, Atp5j, Atp5j2, Atp5l, Atp5o, Atp6v1a, Cad, Cmpk1, Cmpk2, Coasy, Ctps1, Ctps2, Dcakd, D…	TRUE
GO:0009167	GO_BiologicalProcess-EBI-UniProt-GOA_21.10.2020_00h00	purine ribonucleoside monophosphate metabolic process	[7, 8, 9]	[None]	3	12	0.00087551	0.0805469	{}	{}	[Adk, Ak1, Atic]	[Ada, Adk, Adsl, Adss, Adssl1, Ak1, Ak2, Ak3, Ak4, Ampd1, Ampd2, Ampd3, Aprt, Atic, Gart, Gmps, Guk1, Hprt1, Impdh1, Impdh2, LOC101841963, Nt5e, Paics, Pfas, Ppat]	TRUE
GO:0009168	GO_BiologicalProcess-EBI-UniProt-GOA_21.10.2020_00h00	purine ribonucleoside monophosphate biosynthetic process	[8, 9, 10]	[None]	2	10.5263	0.00902925	0.370199	{}	{}	[Adk, Atic]	[Ada, Adk, Adsl, Adss, Adssl1, Ampd1, Ampd2, Ampd3, Aprt, Atic, Gart, Gmps, Hprt1, Impdh1, Impdh2, LOC101841963, Paics, Pfas, Ppat]	TRUE
GO:0009179	GO_BiologicalProcess-EBI-UniProt-GOA_21.10.2020_00h00	purine ribonucleoside diphosphate metabolic process	[7, 8, 9]	[None]	4	10.8108	0.000173686	0.020495	{}	{}	[Ak1, Aldoa, Bpgm, Gpi]	[Adpgk, Ak1, Ak2, Ak3, Ak4, Aldoa, Aldob, Aldoc, Ampd3, Bad, Bpgm, Eno1, Eno2, Eno3, Entpd2, Galk1, Gapdhs, Gck, Gpi, Guk1, Hk1, Hk2, Hk3, Hkdc1, LOC101824939, LOC101835548, Nudt18, Nudt9, Pfkfb2, Pfkl, Pfkm, Pfkp, Pgam1, Pgk1, Pgk2, Pklr, Pkm]	TRUE
GO:0009185	GO_BiologicalProcess-EBI-UniProt-GOA_21.10.2020_00h00	ribonucleoside diphosphate metabolic process	[6, 7, 8]	[None]	4	10.2564	0.000213782	0.0247987	{}	{}	[Ak1, Aldoa, Bpgm, Gpi]	[Adpgk, Ak1, Ak2, Ak3, Ak4, Aldoa, Aldob, Aldoc, Ampd3, Bad, Bpgm, Eno1, Eno2, Eno3, Entpd2, Entpd4, Galk1, Gapdhs, Gck, Gpi, Guk1, Hk1, Hk2, Hk3, Hkdc1, LOC101824939, LOC101835548, Nudt18, Nudt5, Nudt9, Pfkfb2, Pfkl, Pfkm, Pfkp, Pgam1, Pgk1, Pgk2, Pklr, Pkm]	TRUE
GO:0009199	GO_BiologicalProcess-EBI-UniProt-GOA_21.10.2020_00h00	ribonucleoside triphosphate metabolic process	[6, 7, 8]	[None]	4	9.09091	0.000342645	0.037691	{}	{}	[Atp5a1, Atp5f1, LOC101838863, LOC106021590]	[ATP6, ATP8, Ak3, Ak4, Ampd3, Atp5a1, Atp5b, Atp5c1, Atp5d, Atp5e, Atp5f1, Atp5g1, Atp5g2, Atp5g3, Atp5h, Atp5i, Atp5j, Atp5j2, Atp5l, Atp5o, Atp6v1a, Ctps1, Ctps2, Gnai3, Itpa, LOC101823232, LOC101835150, LOC101838863, LOC101844019, LOC106021590, Lrrk2, Mfn1, Nme3, Nme4, Nme5, Nme6, Nme7, Nme9, Rhoq, Slc25a13, Stoml2, Uck1, Uck2, Uckl1]	TRUE
GO:0009201	GO_BiologicalProcess-EBI-UniProt-GOA_21.10.2020_00h00	ribonucleoside triphosphate biosynthetic process	[7, 8, 9]	[None]	4	11.1111	0.000155821	0.0190102	{}	{}	[Atp5a1, Atp5f1, LOC101838863, LOC106021590]	[ATP6, ATP8, Atp5a1, Atp5b, Atp5c1, Atp5d, Atp5e, Atp5f1, Atp5g1, Atp5g2, Atp5g3, Atp5h, Atp5i, Atp5j, Atp5j2, Atp5l, Atp5o, Atp6v1a, Ctps1, Ctps2, LOC101823232, LOC101835150, LOC101838863, LOC101844019, LOC106021590, Nme3, Nme4, Nme5, Nme6, Nme7, Nme9, Slc25a13, Stoml2, Uck1, Uck2, Uckl1]	TRUE
GO:0009205	GO_BiologicalProcess-EBI-UniProt-GOA_21.10.2020_00h00	purine ribonucleoside triphosphate metabolic process	[7, 8, 9]	[None]	4	10.2564	0.000213782	0.0247987	{}	{}	[Atp5a1, Atp5f1, LOC101838863, LOC106021590]	[ATP6, ATP8, Ak3, Ak4, Ampd3, Atp5a1, Atp5b, Atp5c1, Atp5d, Atp5e, Atp5f1, Atp5g1, Atp5g2, Atp5g3, Atp5h, Atp5i, Atp5j, Atp5j2, Atp5l, Atp5o, Atp6v1a, Gnai3, Itpa, LOC101823232, LOC101835150, LOC101838863, LOC101844019, LOC106021590, Lrrk2, Mfn1, Nme3, Nme4, Nme5, Nme6, Nme7, Nme9, Rhoq, Slc25a13, Stoml2]	TRUE
GO:0009206	GO_BiologicalProcess-EBI-UniProt-GOA_21.10.2020_00h00	purine ribonucleoside triphosphate biosynthetic process	[8, 9, 10]	[None]	4	12.9032	8.57139e-05	0.0110571	{}	{}	[Atp5a1, Atp5f1, LOC101838863, LOC106021590]	[ATP6, ATP8, Atp5a1, Atp5b, Atp5c1, Atp5d, Atp5e, Atp5f1, Atp5g1, Atp5g2, Atp5g3, Atp5h, Atp5i, Atp5j, Atp5j2, Atp5l, Atp5o, Atp6v1a, LOC101823232, LOC101835150, LOC101838863, LOC101844019, LOC106021590, Nme3, Nme4, Nme5, Nme6, Nme7, Nme9, Slc25a13, Stoml2]	TRUE
GO:0009208	GO_BiologicalProcess-EBI-UniProt-GOA_21.10.2020_00h00	pyrimidine ribonucleoside triphosphate metabolic process	[7, 8, 9]	[None]	2	14.2857	0.00492575	0.280768	{}	{}	[LOC101838863, LOC106021590]	[Ak3, Ctps1, Ctps2, LOC101838863, LOC106021590, Nme3, Nme4, Nme5, Nme6, Nme7, Nme9, Uck1, Uck2, Uckl1]	TRUE
GO:0009209	GO_BiologicalProcess-EBI-UniProt-GOA_21.10.2020_00h00	pyrimidine ribonucleoside triphosphate biosynthetic process	[8, 9, 10]	[None]	2	15.3846	0.00424311	0.263073	{}	{}	[LOC101838863, LOC106021590]	[Ctps1, Ctps2, LOC101838863, LOC106021590, Nme3, Nme4, Nme5, Nme6, Nme7, Nme9, Uck1, Uck2, Uckl1]	TRUE
GO:0009218	GO_BiologicalProcess-EBI-UniProt-GOA_21.10.2020_00h00	pyrimidine ribonucleotide metabolic process	[6, 7, 8, 9]	[None]	2	10	0.00998293	0.379351	{}	{}	[LOC101838863, LOC106021590]	[Ak3, Cad, Ctps1, Ctps2, Dhodh, Entpd4, LOC101838863, LOC106021590, Nme3, Nme4, Nme5, Nme6, Nme7, Nme9, Uck1, Uck2, Uckl1, Umps, Upp1, Upp2]	TRUE
GO:0009220	GO_BiologicalProcess-EBI-UniProt-GOA_21.10.2020_00h00	pyrimidine ribonucleotide biosynthetic process	[7, 8, 9, 10]	[None]	2	11.1111	0.00811894	0.349115	{}	{}	[LOC101838863, LOC106021590]	[Cad, Ctps1, Ctps2, Dhodh, LOC101838863, LOC106021590, Nme3, Nme4, Nme5, Nme6, Nme7, Nme9, Uck1, Uck2, Uckl1, Umps, Upp1, Upp2]	TRUE
GO:0009259	GO_BiologicalProcess-EBI-UniProt-GOA_21.10.2020_00h00	ribonucleotide metabolic process	[5, 6, 7, 8]	[None]	10	5.46448	1.33849e-06	0.000230221	{}	{}	[Adk, Ak1, Aldoa, Atic, Atp5a1, Atp5f1, Bpgm, Gpi, LOC101838863, LOC106021590]	[ATP6, ATP8, Aass, Abcd1, Acaca, Acacb, Acat1, Acly, Acot8, Acss1, Adcy1, Adcy2, Adcy3, Adcy4, Adcy5, Adcy6, Adcy7, Adcy8, Adcy9, Adk, Adpgk, Adsl, Adss, Adssl1, Ak1, Ak2, Ak3, Ak4, Aldoa, Aldob, Aldoc, Ampd1, Ampd2, Ampd3, Aprt, Atic, Atp5a1, Atp5b, Atp5c1, Atp5d, Atp5e, Atp5f1, Atp5g1, Atp5g2, Atp5g3, Atp5h, Atp5i, Atp5j, Atp5j2, Atp5l, Atp5o, Atp6v1a, Bad, Bpgm, Cacnb4, Cad, Coasy, Crot, Ctps1…	TRUE
GO:0009260	GO_BiologicalProcess-EBI-UniProt-GOA_21.10.2020_00h00	ribonucleotide biosynthetic process	[6, 7, 8, 9]	[None]	7	6.36364	2.0683e-05	0.00295768	{}	{}	[Adk, Ak1, Atic, Atp5a1, Atp5f1, LOC101838863, LOC106021590]	[ATP6, ATP8, Acaca, Acacb, Acat1, Acly, Acss1, Adcy1, Adcy2, Adcy3, Adcy4, Adcy5, Adcy6, Adcy7, Adcy8, Adcy9, Adk, Adsl, Adss, Adssl1, Ak1, Ak2, Ak3, Ak4, Ampd1, Ampd2, Ampd3, Aprt, Atic, Atp5a1, Atp5b, Atp5c1, Atp5d, Atp5e, Atp5f1, Atp5g1, Atp5g2, Atp5g3, Atp5h, Atp5i, Atp5j, Atp5j2, Atp5l, Atp5o, Atp6v1a, Cad, Coasy, Ctps1, Ctps2, Dcakd, Dhodh, Elovl1, Elovl4, Elovl5, Elovl6, Elovl7, Gart, Gmps…	TRUE
GO:0009408	GO_BiologicalProcess-EBI-UniProt-GOA_21.10.2020_00h00	response to heat	[3, 4]	[None]	2	5.71429	0.0290341	0.406477	{}	{}	[Sod1, Ywhae]	[Ano1, Asic3, Atxn3, Casq1, Cetn1, Crnn, Dhx36, Dnaja1, Dnaja2, Dnaja3, Dnaja4, Eif2b5, Fgf1, Gclc, Hmox1, Htra2, Ier5, Igf1, Il1a, LOC101831320, LOC101837990, Lrp11, P2rx3, Pdcd6, Psip1, Rbbp7, Scara5, Slc52a3, Slu7, Sod1, Tfec, Tp53inp1, Trpv2, Trpv4, Ywhae]	TRUE
GO:0009636	GO_BiologicalProcess-EBI-UniProt-GOA_21.10.2020_00h00	response to toxic substance	[3]	[None]	7	8.86076	2.28812e-06	0.000375252	{}	{}	[Cat, Esd, Gpx1, Prdx2, Prdx6, Sod1, Sod2]	[Abtb2, Apoe, Armc3, Bak1, Blmh, Cat, Ccl5, Ccs, Cnp, Ddc, Duox1, Duox2, Ephx1, Epx, Esd, Fabp1, Fam213a, Fas, Gjc2, Gpx1, Gpx2, Gpx3, Gpx4, Gpx6, Gpx7, Gpx8, Gsr, Gstk1, Gstm3, Gucy2c, Hp, Htr1d, Iyd, LOC101822373, LOC101825629, LOC101828737, LOC101832299, LOC101839568, LOC101842834, LOC101843100, Loxhd1, Lpo, Mgst3, Mpo, Nos3, Nxn, Oprd1, Pink1, Pon1, Prdx1, Prdx2, Prdx3, Prdx4, Prdx5, Prdx6, P…	TRUE
GO:0009897	GO_CellularComponent-EBI-UniProt-GOA_21.10.2020_00h00	external side of plasma membrane	[3, 4]	[None]	4	4.16667	0.00619354	0.309677	{}	{}	[Anxa1, Fga, Fgb, P4hb]	[Abca1, Abcg1, Antxr1, Anxa1, Aqp4, Astn1, Atp1b2, Atp6ap2, B2m, B4galt1, Bmpr1a, Ca4, Ccr4, Ccr6, Cd14, Cd274, Cd34, Cd36, Cd40, Cd40lg, Cd5, Cd80, Cd83, Cdh13, Cdh5, Chrna4, Chrnb2, Clcn3, Clec12b, Clptm1, Ctla4, Ctsb, Ctsk, Cxcl10, Cxcr3, Cxcr5, Efna5, Enox1, Enox2, F2, Fas, Faslg, Fcer1g, Fcn1, Fga, Fgb, Fgg, Flot1, Gfra3, Gpc4, Hfe, Hyal2, Hyal5, Ide, Il13, Il17a, Il4, Il6, Itga2, Itga2b, It…	TRUE
GO:0009913	GO_BiologicalProcess-EBI-UniProt-GOA_21.10.2020_00h00	epidermal cell differentiation	[5, 6]	[None]	3	5.35714	0.00889385	0.373542	{}	{}	[Anxa1, Clic4, Sod1]	[Adam9, Anxa1, Asah1, Atoh1, Bcl11b, Casp14, Clic4, Dnase1l2, Dsp, Ercc3, Exph5, Fa2h, Flnb, Fosl2, Intu, Irf6, Ivl, Jag1, Kdf1, Klf4, Krt17, LOC101829013, LOC101829276, LOC101829546, LOC101830357, LOC101830623, LOC101831156, LOC101831689, LOC101832478, LOC101833274, LOC101833531, LOC101835442, LOC101836224, LOC101836469, LOC101840643, LOC101841249, Lhfpl5, Myo7a, Notch1, Opn3, Pax6, Pou4f3, Psap…	TRUE
GO:0010035	GO_BiologicalProcess-EBI-UniProt-GOA_21.10.2020_00h00	response to inorganic substance	[3]	[None]	9	7.5	3.2663e-07	5.87934e-05	{}	{}	[Aco1, Calm2, Clic4, Fga, Fgb, LOC101840972, Prdx2, Sod1, Sod2]	[Abl1, Aco1, Adam9, Adcy7, Ahcyl1, Akt1, Ank3, Aqp2, Aqp9, B2m, Bap1, Bmp6, Calm1, Calm2, Calm3, Carf, Cav1, Ccs, Cdh1, Cdkn1b, Chp2, Chuk, Clic4, Cpne2, Cpne3, Cpne7, Cps1, Creb1, Crhbp, Cryab, Cuta, Ddi1, Dhx36, Ect2, Egfr, Ezh2, Fabp1, Fas, Fga, Fgb, Fgg, Fibin, Fos, Fosb, Fxn, Glra2, Haao, Hfe, Hmox1, Hnrnpa1, Hpca, Il1a, Iqgap1, Itpkb, Jun, Junb, Jund, Kcna1, Kcnmb4, LOC101824467, LOC1018287…	TRUE
GO:0010038	GO_BiologicalProcess-EBI-UniProt-GOA_21.10.2020_00h00	response to metal ion	[4]	[None]	5	6.0241	0.000425105	0.0454862	{}	{}	[Aco1, Calm2, Clic4, Fga, Fgb]	[Aco1, Adam9, Adcy7, Ahcyl1, Akt1, Ank3, Aqp2, Aqp9, B2m, Bmp6, Calm1, Calm2, Calm3, Carf, Cav1, Cdh1, Cdkn1b, Chp2, Chuk, Clic4, Cpne2, Cpne3, Cpne7, Creb1, Crhbp, Cuta, Ect2, Egfr, Fas, Fga, Fgb, Fgg, Fibin, Fos, Fosb, Fxn, Glra2, Haao, Hfe, Hmox1, Hpca, Il1a, Iqgap1, Itpkb, Jun, Junb, Jund, Kcna1, Kcnmb4, LOC101824467, LOC101828737, LOC101837645, Lrrk2, Mapk1, Mapk8, Mapk9, Mmp9, Mt2a, Mtf1, M…	TRUE
GO:0010466	GO_BiologicalProcess-EBI-UniProt-GOA_21.10.2020_00h00	negative regulation of peptidase activity	[6, 8, 9]	[None]	8	6.01504	7.9056e-06	0.00121746	{}	{}	[Ahsg, Anxa2, Fetub, LOC101843823, LOC101844701, Serpina1, Serpinf2, Serpinh1]	[A2ml1, Ahsg, Akt1, Ambp, Anxa2, Aplp2, App, Arrb1, Bcl2l12, C3, Cd109, Cdkn2d, Col28a1, Col6a3, Col7a1, Crb2, Crim1, Cryab, Cst6, Cst7, Cst8, Csta, Cstb, Dhcr24, Dpep1, Fabp1, Fetub, Fnip1, Furin, Gpc3, Hgf, Hrg, Itih2, Itih3, Itih4, Itih5, Itih6, Klf4, Kng1, LOC101822348, LOC101825446, LOC101825710, LOC101826247, LOC101828907, LOC101829167, LOC101829243, LOC101829427, LOC101829690, LOC101829702…	TRUE
GO:0010634	GO_BiologicalProcess-EBI-UniProt-GOA_21.10.2020_00h00	positive regulation of epithelial cell migration	[5, 7, 8]	[None]	3	4.7619	0.0122619	0.39238	{}	{}	[Anxa1, Pfn1, Ppm1f]	[Abl1, Adam17, Adam9, Akt1, Akt3, Angpt4, Anxa1, Atoh8, Bcar1, Bmp4, Capn7, Cd40, Cib1, Ctsh, Ets1, Fgf1, Fgf10, Fgf16, Fgf18, Fgf2, Fgf7, Fgfbp1, Flt4, Foxc2, Fut1, Gata2, Gata3, Glipr2, Hbegf, Hdac7, Hmox1, Hspb1, Jun, Mapre2, Met, Mmp9, Mtor, Nos3, Pdcd6, Pdpk1, Pfn1, Plk2, Plpp3, Ppm1f, Prkca, Prkd2, Ptk2b, Rab11a, Rhob, Rras, Sox9, Sp1, Sparc, Src, Tgfb2, Tgfbr2, Thbs1, Tmsb4x, Tsta3, Vegfa,…	TRUE
GO:0010769	GO_BiologicalProcess-EBI-UniProt-GOA_21.10.2020_00h00	regulation of cell morphogenesis involved in differentiation	[6]	[None]	2	7.69231	0.016577	0.414426	{}	{}	[Cdc42, P4hb]	[Abl1, Ap1ar, Apoa1, Arpc2, Bhlhb9, C1qbp, Caprin1, Carmil1, Cdc42, Cib1, Crk, Crkl, Efna5, Fbxw8, Itgb3, Kank1, Mdk, Myadm, Myoc, P4hb, Prex1, Rac1, Rac3, Ss18l1, Tacstd2, Vamp7]	TRUE
GO:0010770	GO_BiologicalProcess-EBI-UniProt-GOA_21.10.2020_00h00	positive regulation of cell morphogenesis involved in differentiation	[7]	[None]	2	9.09091	0.0120176	0.396581	{}	{}	[Cdc42, P4hb]	[Abl1, Apoa1, Arpc2, Bhlhb9, C1qbp, Caprin1, Carmil1, Cdc42, Cib1, Crk, Crkl, Fbxw8, Itgb3, Mdk, Myadm, Myoc, P4hb, Prex1, Rac1, Rac3, Ss18l1, Vamp7]	TRUE
GO:0010811	GO_BiologicalProcess-EBI-UniProt-GOA_21.10.2020_00h00	positive regulation of cell-substrate adhesion	[6]	[None]	3	5.76923	0.00724807	0.333411	{}	{}	[Cdc42, P4hb, Ppm1f]	[Abl1, Agr2, Apoa1, Arpc2, C1qbp, Carmil1, Ccdc80, Ccl21, Ccl28, Cd36, Cdc42, Cdh13, Cib1, Crk, Crkl, Csf1, Cyr61, Ecm2, Edil3, Egfl6, Emp2, Fermt1, Fmn1, Fn1, Foxf1, Fut1, Itgb3, Jak2, LOC101843327, Mdk, Myadm, Myoc, Ndnf, Nid1, Ninj1, Npnt, P4hb, Ppm1f, Prex1, Ptk2b, Rac1, Rac3, Rell2, Rras, Rsu1, Thy1, Tsc1, Tsta3, Vegfa, Vtn, Vwc2, Wnt4]	TRUE
GO:0010951	GO_BiologicalProcess-EBI-UniProt-GOA_21.10.2020_00h00	negative regulation of endopeptidase activity	[7, 9, 10]	[None]	8	6.61157	3.91638e-06	0.000614872	{}	{}	[Ahsg, Anxa2, Fetub, LOC101843823, LOC101844701, Serpina1, Serpinf2, Serpinh1]	[A2ml1, Ahsg, Akt1, Ambp, Anxa2, Aplp2, App, Arrb1, Bcl2l12, C3, Cd109, Cdkn2d, Col28a1, Col6a3, Col7a1, Crb2, Crim1, Cryab, Cst6, Cst7, Cst8, Csta, Cstb, Dhcr24, Dpep1, Fabp1, Fetub, Fnip1, Furin, Hgf, Hrg, Itih2, Itih3, Itih4, Itih5, Itih6, Klf4, Kng1, LOC101822348, LOC101825446, LOC101825710, LOC101826247, LOC101828907, LOC101829167, LOC101829243, LOC101829427, LOC101829690, LOC101829702, LOC1…	TRUE
GO:0014020	GO_BiologicalProcess-EBI-UniProt-GOA_21.10.2020_00h00	primary neural tube formation	[6, 7, 8, 9, 10]	[None]	2	4.87805	0.0388546	0.349691	{}	{}	[Cfl1, Pfn1]	[Abl1, Adm, Alx1, Arhgap35, Bbs4, Bmp4, Bmp5, Bmp7, Cdk20, Celsr1, Cfl1, Cited2, Dvl1, Fzd3, Ift122, Ift172, Kat2a, Lmo4, Luzp1, Nodal, Nog, Pfn1, Ptk7, Rala, Rara, Rarg, Rgma, Sall4, Sdc4, Sema4c, Sfrp1, Sfrp2, Shroom3, Spint1, St14, T, Tmed2, Traf6, Tsc1, Wnt5a, Zeb2]	TRUE
GO:0015035	GO_BiologicalProcess-EBI-UniProt-GOA_21.10.2020_00h00	protein disulfide oxidoreductase activity	[6]	[None]	2	11.7647	0.00725272	0.326372	{}	{}	[Glrx3, LOC101840972]	[Chchd4, Dnajc10, Ero1a, Gfer, Glrx, Glrx2, Glrx3, Glrx5, Grxcr1, Gstk1, LOC101827118, LOC101838836, LOC101840972, Ptges2, Sh3bgrl3, Txn2, Txnrd3]	TRUE
GO:0015036	GO_BiologicalProcess-EBI-UniProt-GOA_21.10.2020_00h00	disulfide oxidoreductase activity	[5]	[None]	4	13.7931	6.5465e-05	0.00864137	{}	{}	[Glrx3, LOC101840972, P4hb, Pdia6]	[Chchd4, Dnajc10, Ero1a, Gfer, Glrx, Glrx2, Glrx3, Glrx5, Grxcr1, Gsr, Gstk1, LOC101822373, LOC101827118, LOC101838836, LOC101840972, LOC101842834, LOC101843100, Nxn, P4hb, Pdia4, Pdia6, Ptges2, Sh3bgrl3, Tmx1, Txn2, Txndc12, Txnrd1, Txnrd2, Txnrd3]	TRUE
GO:0015037	GO_BiologicalProcess-EBI-UniProt-GOA_21.10.2020_00h00	peptide disulfide oxidoreductase activity	[6]	[None]	3	33.3333	3.49491e-05	0.00482298	{}	{}	[LOC101840972, P4hb, Pdia6]	[Gsr, LOC101822373, LOC101840972, LOC101842834, LOC101843100, P4hb, Pdia4, Pdia6, Txndc12]	TRUE
GO:0015252	GO_BiologicalProcess-EBI-UniProt-GOA_21.10.2020_00h00	proton channel activity	[7, 8, 9, 10, 11]	[None]	2	13.3333	0.00565539	0.29408	{}	{}	[Atp5a1, Atp5f1]	[ATP6, Atp5a1, Atp5b, Atp5c1, Atp5d, Atp5e, Atp5f1, Atp5j, Atp5j2, Atp5o, Atp6v1a, LOC101844019, Otop1, Otop2, Slc4a11]	TRUE
GO:0015908	GO_BiologicalProcess-EBI-UniProt-GOA_21.10.2020_00h00	fatty acid transport	[5, 6, 8, 9]	[None]	2	4.44444	0.0460025	0.230012	{}	{}	[Anxa1, Got2]	[Abcc4, Abcd1, Abcd3, Acsl1, Acsl3, Anxa1, Apoe, Bdkrb2, Cd36, Crot, Drd2, Drd3, Drd4, Fabp3, Fabp5, Got2, Hnf1a, LOC101825423, LOC101825945, LOC101826201, LOC101826466, Lep, Mfsd2a, Oc90, Pla2g10, Pla2g12a, Pla2g12b, Pla2g2a, Pla2g2c, Pla2g2d, Pla2g2f, Pla2g3, Pla2g4a, Pla2g5, Ppard, Proca1, Slc27a1, Slc27a2, Slc27a4, Slc27a5, Slc27a6, Slc2a1, Slc5a8, Slco2a1, Slco3a1]	TRUE
GO:0015935	GO_CellularComponent-EBI-UniProt-GOA_21.10.2020_00h00	small ribosomal subunit	[4, 7]	[None]	3	8.82353	0.00216716	0.169038	{}	{}	[Rps28, Rps9, Rpsa]	[Dhx29, Eif2d, Fau, LOC101822898, LOC101824003, LOC101824459, LOC101834330, LOC101835445, LOC106021798, Mcts1, Mrps10, Mrps11, Mrps14, Mrps15, Mrps16, Mrps17, Mrps18b, Mrps2, Mrps22, Mrps26, Mrps31, Mrps5, Mrps7, Rps15, Rps15a, Rps20, Rps23, Rps28, Rps3, Rps4x, Rps5, Rps7, Rps9, Rpsa]	TRUE
GO:0015980	GO_BiologicalProcess-EBI-UniProt-GOA_21.10.2020_00h00	energy derivation by oxidation of organic compounds	[3, 4]	[None]	8	8.33333	6.75991e-07	0.000118974	{}	{}	[Aco2, Cat, Fh, Idh1, Idh2, Mdh1, Mdh2, Sod2]	[Aco2, Agl, Aifm2, Akt1, Bloc1s1, COX1, COX3, CYTB, Cat, Cs, Dhtkd1, Dlst, Etfdh, Fh, Fxn, Gbe1, Gpd1, Gsk3a, Gsk3b, Gys1, Gys2, Idh1, Idh2, Idh3a, Idh3b, Idh3g, Kl, LOC101825739, LOC101826083, LOC101827118, LOC101829317, LOC101835451, LOC101839373, LOC101841714, LOC101843465, LOC101844122, LOC106022783, LOC106023196, Lyrm7, Mdh1, Mdh2, Mtfr1, Mtor, Mybbp1a, ND2, ND4, ND4L, ND5, Ndufa10, Ndufa5, …	TRUE
GO:0015985	GO_BiologicalProcess-EBI-UniProt-GOA_21.10.2020_00h00	energy coupled proton transport, down electrochemical gradient	[7, 8, 9]	[None]	2	9.09091	0.0120176	0.396581	{}	{}	[Atp5a1, Atp5f1]	[ATP6, ATP8, Atp5a1, Atp5b, Atp5c1, Atp5d, Atp5e, Atp5f1, Atp5g1, Atp5g2, Atp5g3, Atp5h, Atp5i, Atp5j, Atp5j2, Atp5l, Atp5o, Atp6v1a, LOC101823232, LOC101835150, LOC101844019, Stoml2]	TRUE
GO:0015986	GO_BiologicalProcess-EBI-UniProt-GOA_21.10.2020_00h00	ATP synthesis coupled proton transport	[4, 8, 9, 10, 11, 12]	[None]	2	9.09091	0.0120176	0.396581	{}	{}	[Atp5a1, Atp5f1]	[ATP6, ATP8, Atp5a1, Atp5b, Atp5c1, Atp5d, Atp5e, Atp5f1, Atp5g1, Atp5g2, Atp5g3, Atp5h, Atp5i, Atp5j, Atp5j2, Atp5l, Atp5o, Atp6v1a, LOC101823232, LOC101835150, LOC101844019, Stoml2]	TRUE
GO:0016052	GO_BiologicalProcess-EBI-UniProt-GOA_21.10.2020_00h00	carbohydrate catabolic process	[4]	[None]	3	6.25	0.0057986	0.295729	{}	{}	[Aldoa, Bpgm, Gpi]	[Abhd10, Adpgk, Agl, Aldoa, Aldob, Aldoc, Bad, Bpgm, Eno1, Eno2, Eno3, Enosf1, Gale, Galk1, Galt, Gapdhs, Gck, Gk, Gk2, Gk5, Gm2a, Gpi, Hk1, Hk2, Hk3, Hkdc1, Idnk, LOC101824939, LOC101835548, LOC101842482, LOC101842885, Lrp5, Miox, Neu3, Neu4, Nudt5, Pfkfb2, Pfkl, Pfkm, Pfkp, Pgam1, Pgk1, Pgk2, Pklr, Pkm, Rbks, Sord, Treh]	TRUE
GO:0016101	GO_BiologicalProcess-EBI-UniProt-GOA_21.10.2020_00h00	diterpenoid metabolic process	[6, 7]	[None]	2	6.06061	0.026019	0.416303	{}	{}	[Akr1b1, Ttr]	[Akr1b1, Aldh1a2, Aldh1a3, Aldh8a1, Awat2, Bco2, Crabp1, Crabp2, Dgat1, Dhrs3, Dhrs9, LOC101825565, LOC101825889, LOC101826326, LOC101828339, LOC101830183, LOC101833108, LOC101836237, LOC101836485, LOC101839568, LOC101840643, LOC101844540, Lrat, Rarres2, Rbp1, Rbp4, Rdh10, Rdh11, Rdh12, Rdh14, Retsat, Rpe65, Ttr]	TRUE
GO:0016209	GO_BiologicalProcess-EBI-UniProt-GOA_21.10.2020_00h00	antioxidant activity	[4, 7]	[None]	6	11.7647	2.3362e-06	0.000380801	{}	{}	[Cat, Gpx1, Prdx2, Prdx6, Sod1, Sod2]	[Apoe, Armc3, Cat, Ccs, Duox1, Duox2, Epx, Fabp1, Fam213a, Gpx1, Gpx2, Gpx3, Gpx4, Gpx6, Gpx7, Gpx8, Gsr, Gstk1, Hp, Iyd, LOC101822373, LOC101832299, LOC101842834, LOC101843100, Loxhd1, Lpo, Mgst3, Mpo, Nxn, Prdx1, Prdx2, Prdx3, Prdx4, Prdx5, Prdx6, Ptges, Ptgs1, Ptgs2, Pxdn, Selenos, Sesn2, Sod1, Sod2, Sod3, Srxn1, Tp53inp1, Tpo, Txnrd1, Txnrd2, Txnrd3, Ubiad1]	TRUE
GO:0016469	GO_CellularComponent-EBI-UniProt-GOA_21.10.2020_00h00	proton-transporting two-sector ATPase complex	[3, 4]	[None]	2	4	0.0555533	0.0555533	{}	{}	[Atp5a1, Atp5f1]	[ATP6, ATP8, Atp5a1, Atp5b, Atp5c1, Atp5d, Atp5e, Atp5f1, Atp5g1, Atp5g2, Atp5g3, Atp5h, Atp5i, Atp5j, Atp5j2, Atp5l, Atp6ap1, Atp6ap1l, Atp6ap2, Atp6v0a1, Atp6v0a2, Atp6v0a4, Atp6v0b, Atp6v0c, Atp6v0d1, Atp6v0d2, Atp6v0e1, Atp6v0e2, Atp6v1a, Atp6v1b1, Atp6v1b2, Atp6v1c1, Atp6v1c2, Atp6v1d, Atp6v1e1, Atp6v1e2, Atp6v1g1, Atp6v1g2, Atp6v1g3, Atp6v1h, Ccdc115, LOC101822429, LOC101823232, LOC10182703…	TRUE
GO:0016614	GO_BiologicalProcess-EBI-UniProt-GOA_21.10.2020_00h00	oxidoreductase activity, acting on CH-OH group of donors	[4]	[None]	8	9.87654	1.8029e-07	3.29931e-05	{}	{}	[Akr1b1, Hadha, Idh1, Idh2, Ldhb, Mdh1, Mdh2, Pgd]	[Adhfe1, Akr1b1, Akr1b10, Bmp2, Cbr4, Chdh, Ctbp1, Ctbp2, Dcxr, Dhrs3, Dhrs7c, Dhrs9, Ehhadh, Fam213b, Fasn, G6pd, Gpd1, Gpd1l, Gpd2, Grhpr, H6pd, Hadh, Hadha, Hao2, Hibadh, Hmgcr, Hpgd, Hsd11b1, Hsd17b1, Hsd17b10, Hsd17b3, Hsd17b7, Hsd17b8, Hsd3b7, Idh1, Idh2, Idh3a, Idh3b, Idh3g, Impdh1, Impdh2, Kdsr, L2hgdh, LOC101829336, LOC101830866, LOC101831585, LOC101835451, LOC101835564, LOC101836091, LO…	TRUE
GO:0016615	GO_BiologicalProcess-EBI-UniProt-GOA_21.10.2020_00h00	malate dehydrogenase activity	[5]	[None]	2	33.3333	0.000844948	0.0794251	{}	{}	[Mdh1, Mdh2]	[Mdh1, Mdh1b, Mdh2, Me1, Me2, Me3]	TRUE
GO:0016616	GO_BiologicalProcess-EBI-UniProt-GOA_21.10.2020_00h00	oxidoreductase activity, acting on the CH-OH group of donors, NAD or NADP as acceptor	[5]	[None]	8	10.8108	8.83059e-08	1.62483e-05	{}	{}	[Akr1b1, Hadha, Idh1, Idh2, Ldhb, Mdh1, Mdh2, Pgd]	[Akr1b1, Akr1b10, Bmp2, Cbr4, Ctbp1, Ctbp2, Dcxr, Dhrs3, Dhrs7c, Dhrs9, Ehhadh, Fam213b, Fasn, G6pd, Gpd1, Gpd1l, Grhpr, H6pd, Hadh, Hadha, Hao2, Hibadh, Hmgcr, Hpgd, Hsd11b1, Hsd17b1, Hsd17b10, Hsd17b3, Hsd17b7, Hsd17b8, Hsd3b7, Idh1, Idh2, Idh3a, Idh3b, Idh3g, Impdh1, Impdh2, Kdsr, LOC101829336, LOC101830866, LOC101835451, LOC101835564, LOC101836091, LOC101837099, LOC101840819, LOC101841539, LO…	TRUE
GO:0016620	GO_BiologicalProcess-EBI-UniProt-GOA_21.10.2020_00h00	oxidoreductase activity, acting on the aldehyde or oxo group of donors, NAD or NADP as acceptor	[5]	[None]	2	5.40541	0.0321815	0.386178	{}	{}	[Akr1b1, LOC106022731]	[Akr1b1, Aldh16a1, Aldh18a1, Aldh1a2, Aldh1a3, Aldh1b1, Aldh1l1, Aldh1l2, Aldh2, Aldh3a1, Aldh3a2, Aldh4a1, Aldh5a1, Aldh6a1, Aldh7a1, Aldh8a1, Aldh9a1, Far1, Far2, Gapdhs, LOC101822890, LOC101823612, LOC101823829, LOC101823888, LOC101832671, LOC101832760, LOC101833108, LOC101835395, LOC101842109, LOC101843221, LOC106022412, LOC106022731, LOC106022900, LOC106022901, Pdha1, Pdhb, Rdh11]	TRUE
GO:0016627	GO_BiologicalProcess-EBI-UniProt-GOA_21.10.2020_00h00	oxidoreductase activity, acting on the CH-CH group of donors	[4]	[None]	2	4.44444	0.0460025	0.230012	{}	{}	[Acadm, Blvrb]	[Acad10, Acad11, Acad8, Acad9, Acadl, Acadm, Acads, Acadsb, Acadvl, Acox1, Acox2, Acox3, Acoxl, Blvra, Blvrb, Cpox, Decr1, Dhcr24, Dhcr7, Dhodh, Dpyd, Dus1l, Dus2, Dus3l, Dus4l, Fasn, Gcdh, Ivd, LOC101839163, Lbr, Ppox, Ptgr1, Ptgr2, Retsat, Rsad1, Sdha, Sdhb, Sdhc, Sdhd, Srd5a1, Srd5a2, Srd5a3, Tecr, Tecrl, Tm7sf2]	TRUE
GO:0016667	GO_BiologicalProcess-EBI-UniProt-GOA_21.10.2020_00h00	oxidoreductase activity, acting on a sulfur group of donors	[4]	[None]	4	9.30232	0.000313326	0.0354058	{}	{}	[Glrx3, LOC101840972, P4hb, Pdia6]	[Chchd4, Dld, Dnajc10, Ero1a, Ero1b, Gfer, Glrx, Glrx2, Glrx3, Glrx5, Grxcr1, Gsr, Gstk1, Ifi30, LOC101822373, LOC101827118, LOC101838836, LOC101840972, LOC101842834, LOC101843100, Msra, Msrb1, Msrb2, Msrb3, Nxn, P4hb, Pcyox1, Pcyox1l, Pdia4, Pdia6, Ptges2, Qsox1, Qsox2, Sesn2, Sh3bgrl3, Srxn1, Suox, Tmx1, Txn2, Txndc12, Txnrd1, Txnrd2, Txnrd3]	TRUE
GO:0016684	GO_BiologicalProcess-EBI-UniProt-GOA_21.10.2020_00h00	oxidoreductase activity, acting on peroxide as acceptor	[4]	[None]	4	12.9032	8.57139e-05	0.0110571	{}	{}	[Cat, Gpx1, Prdx2, Prdx6]	[Armc3, Cat, Duox1, Duox2, Epx, Gpx1, Gpx2, Gpx3, Gpx4, Gpx6, Gpx7, Gpx8, Gstk1, Iyd, LOC101832299, Loxhd1, Lpo, Mgst3, Mpo, Prdx1, Prdx2, Prdx3, Prdx4, Prdx5, Prdx6, Ptges, Ptgs1, Ptgs2, Pxdn, Sesn2, Tpo]	TRUE
GO:0016721	GO_BiologicalProcess-EBI-UniProt-GOA_21.10.2020_00h00	oxidoreductase activity, acting on superoxide radicals as acceptor	[4]	[None]	2	50	0.000341373	0.0378924	{}	{}	[Sod1, Sod2]	[Ccs, Sod1, Sod2, Sod3]	TRUE
GO:0016903	GO_BiologicalProcess-EBI-UniProt-GOA_21.10.2020_00h00	oxidoreductase activity, acting on the aldehyde or oxo group of donors	[4]	[None]	2	4.44444	0.0460025	0.230012	{}	{}	[Akr1b1, LOC106022731]	[Akr1b1, Aldh16a1, Aldh18a1, Aldh1a2, Aldh1a3, Aldh1b1, Aldh1l1, Aldh1l2, Aldh2, Aldh3a1, Aldh3a2, Aldh4a1, Aldh5a1, Aldh6a1, Aldh7a1, Aldh8a1, Aldh9a1, Aox1, Bckdha, Dhtkd1, Far1, Far2, Gapdhs, LOC101822890, LOC101823275, LOC101823612, LOC101823809, LOC101823829, LOC101823888, LOC101832671, LOC101832760, LOC101833108, LOC101835395, LOC101842109, LOC101843221, LOC106022412, LOC106022731, LOC10602…	TRUE
GO:0019205	GO_BiologicalProcess-EBI-UniProt-GOA_21.10.2020_00h00	nucleobase-containing compound kinase activity	[7]	[None]	4	11.1111	0.000155821	0.0190102	{}	{}	[Adk, Ak1, LOC101838863, LOC106021590]	[Adk, Ak1, Ak2, Ak3, Ak4, Ak5, Ak6, Ak7, Ak8, Ak9, Clp1, Cmpk1, Cmpk2, Dck, Dguok, Dtymk, Guk1, LOC101822414, LOC101832257, LOC101832519, LOC101838863, LOC106021590, LOC106022829, Nme3, Nme4, Nme5, Nme6, Nme7, Nme9, Pnkp, Taf9, Tk1, Tk2, Uck1, Uck2, Uckl1]	TRUE
GO:0019229	GO_BiologicalProcess-EBI-UniProt-GOA_21.10.2020_00h00	regulation of vasoconstriction	[6, 7]	[None]	2	9.52381	0.0109793	0.395254	{}	{}	[Fga, Fgb]	[Adm, Adra1a, Adra1b, Adra2a, Adra2b, Adra2c, Agtr1, Asic2, Cav1, Edn1, Edn2, Edn3, F2r, Fga, Fgb, Fgg, Hrh1, Hrh2, LOC101840244, P2rx1, Tbxa2r]	TRUE
GO:0019395	GO_BiologicalProcess-EBI-UniProt-GOA_21.10.2020_00h00	fatty acid oxidation	[4, 5, 6, 7, 8]	[None]	2	5.12821	0.0354565	0.354565	{}	{}	[Acadm, Hadha]	[Abcd1, Abcd2, Abcd3, Acad11, Acadm, Acadvl, Acox1, Acox2, Acox3, Acoxl, Adipoq, Adipor1, Cpt1a, Cpt1b, Cpt1c, Crot, Decr1, Echs1, Eci1, Ehhadh, Etfb, Etfdh, Hadha, Hsd17b4, Ilvbl, LOC101825203, LOC101828086, LOC101842758, LOC106022772, LOC106023154, Lep, Mapk14, Pex2, Pex5, Pex7, Phyh, Ppard, Sesn2, Slc27a2]	TRUE
GO:0019430	GO_BiologicalProcess-EBI-UniProt-GOA_21.10.2020_00h00	removal of superoxide radicals	[4, 5, 7, 8, 9]	[None]	3	50	8.46159e-06	0.00129462	{}	{}	[Prdx2, Sod1, Sod2]	[Ccs, Nos3, Prdx2, Sod1, Sod2, Sod3]	TRUE
GO:0019693	GO_BiologicalProcess-EBI-UniProt-GOA_21.10.2020_00h00	ribose phosphate metabolic process	[4, 5]	[None]	10	5.34759	1.62864e-06	0.000275241	{}	{}	[Adk, Ak1, Aldoa, Atic, Atp5a1, Atp5f1, Bpgm, Gpi, LOC101838863, LOC106021590]	[ATP6, ATP8, Aass, Abcd1, Acaca, Acacb, Acat1, Acly, Acot8, Acss1, Adcy1, Adcy2, Adcy3, Adcy4, Adcy5, Adcy6, Adcy7, Adcy8, Adcy9, Adk, Adpgk, Adsl, Adss, Adssl1, Ak1, Ak2, Ak3, Ak4, Aldoa, Aldob, Aldoc, Ampd1, Ampd2, Ampd3, Aprt, Atic, Atp5a1, Atp5b, Atp5c1, Atp5d, Atp5e, Atp5f1, Atp5g1, Atp5g2, Atp5g3, Atp5h, Atp5i, Atp5j, Atp5j2, Atp5l, Atp5o, Atp6v1a, Bad, Bpgm, Cacnb4, Cad, Coasy, Crot, Ctps1…	TRUE
GO:0019730	GO_BiologicalProcess-EBI-UniProt-GOA_21.10.2020_00h00	antimicrobial humoral response	[3, 4, 5]	[None]	2	14.2857	0.00492575	0.280768	{}	{}	[Fga, Fgb]	[Camp, F2, Fau, Fga, Fgb, Jchain, LOC101825423, LOC101829702, LOC101835923, LOC106022252, Pglyrp4, Rarres2, Reg3gamma, Romo1]	TRUE
GO:0019731	GO_BiologicalProcess-EBI-UniProt-GOA_21.10.2020_00h00	antibacterial humoral response	[4, 5, 6, 7]	[None]	2	33.3333	0.000844948	0.0794251	{}	{}	[Fga, Fgb]	[Fau, Fga, Fgb, Jchain, LOC101825423, LOC106022252]	TRUE
GO:0019834	GO_BiologicalProcess-EBI-UniProt-GOA_21.10.2020_00h00	phospholipase A2 inhibitor activity	[8]	[None]	2	100	5.74676e-05	0.00764319	{}	{}	[Anxa1, Anxa2]	[Anxa1, Anxa2]	TRUE
GO:0019888	GO_BiologicalProcess-EBI-UniProt-GOA_21.10.2020_00h00	protein phosphatase regulator activity	[6, 7, 9, 10]	[None]	2	4.54545	0.0441729	0.265037	{}	{}	[Calm2, Ppp2r1a]	[Arpp19, Calm1, Calm2, Calm3, Ensa, LOC101825815, LOC101826911, LOC101844099, Mgat5, Phactr1, Phactr2, Phactr3, Phactr4, Ppp1r10, Ppp1r11, Ppp1r14a, Ppp1r14b, Ppp1r14c, Ppp1r14d, Ppp1r16a, Ppp1r17, Ppp1r1a, Ppp1r1b, Ppp1r1c, Ppp1r2, Ppp1r26, Ppp1r3b, Ppp1r8, Ppp2r1a, Ppp2r2a, Ppp2r2b, Ppp2r2c, Ppp2r2d, Ppp2r5a, Ppp2r5b, Ppp2r5c, Ppp2r5d, Ppp2r5e, Ppp4r1, Ppp4r2, Ppp4r4, Ptn, Styxl1, Wbp11]	TRUE
GO:0019897	GO_CellularComponent-EBI-UniProt-GOA_21.10.2020_00h00	extrinsic component of plasma membrane	[3, 4]	[None]	3	6.52174	0.0051455	0.283003	{}	{}	[Anxa1, Ctnna1, S100a6]	[Anxa1, Cav2, Cdh1, Cdh2, Crkl, Ctnna1, Ctnnb1, Ctnnd1, Cyth3, Eea1, Epn3, Errfi1, Esyt3, Fcn1, Fer, Fermt2, Fes, Gng10, Gng11, Gng13, Gng2, Gng3, Gng4, Gng5, Gng7, Gng8, Gngt1, Gngt2, Iqgap1, Jup, Kcnip1, Kras, LOC101836422, Myzap, Osbpl2, Ptk2b, Rgs1, S100a6, Smad7, Snap25, Snx18, St14, Stac2, Stoml2, Syap1, Usp8]	TRUE
GO:0022626	GO_CellularComponent-EBI-UniProt-GOA_21.10.2020_00h00	cytosolic ribosome	[3, 4, 5, 6]	[None]	2	9.09091	0.0120176	0.396581	{}	{}	[Rps28, Rpsa]	[Dhx29, Eif2d, Fau, LOC101822898, LOC101835445, LOC101840270, LOC101841383, LOC101842773, LOC106021428, Mcts1, Rpl19, Rpl24, Rpl30, Rpl36, Rpl7, Rpl7l1, Rps15a, Rps28, Rps4x, Rps5, Rps7, Rpsa]	TRUE
GO:0022627	GO_CellularComponent-EBI-UniProt-GOA_21.10.2020_00h00	cytosolic small ribosomal subunit	[4, 5, 6, 7, 8]	[None]	2	16.6667	0.00360823	0.241751	{}	{}	[Rps28, Rpsa]	[Dhx29, Eif2d, Fau, LOC101822898, LOC101835445, Mcts1, Rps15a, Rps28, Rps4x, Rps5, Rps7, Rpsa]	TRUE
GO:0022900	GO_BiologicalProcess-EBI-UniProt-GOA_21.10.2020_00h00	electron transport chain	[3, 4]	[None]	4	4.54545	0.00455399	0.273239	{}	{}	[Glrx3, LOC101842058, LOC106021303, Sod2]	[Aifm2, Aox1, COX1, COX2, COX3, CYTB, Ciapin1, Etfa, Etfb, Etfdh, Fdx1, Fdx1l, Glrx, Glrx2, Glrx3, Glrx5, Gpd1, Grxcr1, LOC101822574, LOC101822731, LOC101823275, LOC101823544, LOC101823809, LOC101825473, LOC101825739, LOC101827118, LOC101827967, LOC101829317, LOC101829663, LOC101830904, LOC101832091, LOC101832408, LOC101833775, LOC101833969, LOC101834067, LOC101834557, LOC101834758, LOC101837612,…	TRUE
GO:0030010	GO_BiologicalProcess-EBI-UniProt-GOA_21.10.2020_00h00	establishment of cell polarity	[3]	[None]	3	5.88235	0.00686753	0.322774	{}	{}	[Cdc42, Cfl1, Nsfl1c]	[Brsk1, Brsk2, Camsap3, Ccl21, Cdc42, Cenpa, Cfl1, Crk, Crkl, Crtam, Cyth3, Dctn1, Ephb1, Fam89b, Fat1, Fbf1, Fermt1, Fgf10, Foxf1, Foxj1, Fscn1, Golph3, Gpsm2, Hes1, Hes5, Ift20, Jam3, Kif26b, LOC101840643, LOC101843348, Mad2l1, Mpp5, Myh9, Nsfl1c, Pafah1b1, Pax6, Pkd1, Plk1, Prkci, Ptk7, Rab11fip2, Sdccag8, Shh, Spry1, Spry2, Stk11, Tcf15, Ubxn2b, Wee1, Wnt5a, Zw10]	TRUE
GO:0030016	GO_CellularComponent-EBI-UniProt-GOA_21.10.2020_00h00	myofibril	[4, 5, 6]	[None]	3	4.34783	0.0156563	0.42272	{}	{}	[Actc1, Calm2, Glrx3]	[Abra, Acta1, Actc1, Ankrd1, Bmp10, Cald1, Calm1, Calm2, Calm3, Capzb, Casq2, Cryab, Ctnnb1, Des, Fbxo32, Fhl3, Fkbp1b, Fxr1, Glrx3, Hspb1, Ilk, Jph1, Kcnj8, Klhl40, Krt19, Krt8, LOC101825458, LOC101827118, LOC106022766, Ldb3, Lman1, Lmod1, Lmod3, Mmp2, Mtm1, Mtmr12, Myl1, Myl2, Myl9, Myod1, Myom2, Myot, Myoz2, Myoz3, Mypn, Myzap, Pdlim1, Pdlim3, Pgm5, Ppp3ca, Pyroxd1, Scn3b, Scn5a, Sri, Synm, Tc…	TRUE
GO:0030017	GO_CellularComponent-EBI-UniProt-GOA_21.10.2020_00h00	sarcomere	[2, 5, 6, 7]	[None]	3	5.17241	0.00979207	0.381891	{}	{}	[Actc1, Calm2, Glrx3]	[Acta1, Actc1, Ankrd1, Bmp10, Calm1, Calm2, Calm3, Capzb, Casq2, Cryab, Ctnnb1, Des, Fbxo32, Fhl3, Fkbp1b, Glrx3, Hspb1, Ilk, Jph1, Klhl40, Krt19, Krt8, LOC101825458, Ldb3, Lman1, Lmod1, Lmod3, Mmp2, Mtm1, Mtmr12, Myl9, Myom2, Myot, Myoz2, Myoz3, Mypn, Myzap, Pdlim1, Pdlim3, Pgm5, Ppp3ca, Pyroxd1, Scn3b, Scn5a, Sri, Tcap, Tmod1, Tmod4, Tnnc1, Tnnc2, Tnni1, Tnni2, Tnni3, Tnnt1, Tnnt2, Tnnt3, Trim3…	TRUE
GO:0030060	GO_BiologicalProcess-EBI-UniProt-GOA_21.10.2020_00h00	L-malate dehydrogenase activity	[6]	[None]	2	100	5.74676e-05	0.00764319	{}	{}	[Mdh1, Mdh2]	[Mdh1, Mdh2]	TRUE
GO:0030168	GO_BiologicalProcess-EBI-UniProt-GOA_21.10.2020_00h00	platelet activation	[3, 4, 6]	[None]	2	6.89655	0.0204046	0.408091	{}	{}	[Fga, Fgb]	[Adra2a, Adra2b, Adra2c, Bloc1s3, Bloc1s4, C1galt1c1, Cd40lg, Comp, Entpd2, F2, F2r, F8, Fermt3, Fga, Fgb, Fgg, Gna13, Itgb3, P2rx1, P2ry1, P2ry12, Pdgfra, Pik3cb, Plek, Rap2b, Srf, Tyro3, Ubash3b, Wnt3a]	TRUE
GO:0030193	GO_BiologicalProcess-EBI-UniProt-GOA_21.10.2020_00h00	regulation of blood coagulation	[4, 5, 7]	[None]	5	16.129	3.40917e-06	0.000545467	{}	{}	[Anxa2, Fga, Fgb, Prdx2, Serpinf2]	[Ano6, Anxa2, Apoe, Cav1, Cd34, Cd36, Enpp4, F11, F2, F2r, Fga, Fgb, Fgg, Foxa2, Klkb1, Kng1, Nfe2l2, Pdgfra, Plau, Plg, Prdx2, Pros1, Serpinc1, Serpine1, Serpinf2, Serping1, Sh2b3, Tfpi, Thbd, Thbs1, Ubash3b]	TRUE
GO:0030194	GO_BiologicalProcess-EBI-UniProt-GOA_21.10.2020_00h00	positive regulation of blood coagulation	[5, 6, 7, 8]	[None]	2	20	0.00248478	0.186358	{}	{}	[Prdx2, Serpinf2]	[Ano6, Cd36, Enpp4, F2, F2r, Nfe2l2, Prdx2, Serpine1, Serpinf2, Thbs1]	TRUE
GO:0030195	GO_BiologicalProcess-EBI-UniProt-GOA_21.10.2020_00h00	negative regulation of blood coagulation	[5, 6, 7, 8]	[None]	3	16.6667	0.000322921	0.0361671	{}	{}	[Anxa2, Fga, Fgb]	[Anxa2, Apoe, Cd34, F11, F2, Fga, Fgb, Fgg, Klkb1, Kng1, Pdgfra, Plau, Plg, Pros1, Sh2b3, Tfpi, Thbd, Ubash3b]	TRUE
GO:0030199	GO_BiologicalProcess-EBI-UniProt-GOA_21.10.2020_00h00	collagen fibril organization	[5, 6]	[None]	2	9.09091	0.0120176	0.396581	{}	{}	[Anxa2, Serpinh1]	[Anxa2, Col1a1, Col2a1, Col3a1, Col5a1, Comp, Ddr2, Dpt, Fkbp10, Fmod, Foxc1, Foxc2, Grem1, LOC101839568, Lox, Lum, P3h4, Serpinh1, Sfrp2, Tgfb2, Tgfbr1, Tnxb]	TRUE
GO:0030216	GO_BiologicalProcess-EBI-UniProt-GOA_21.10.2020_00h00	keratinocyte differentiation	[5, 6, 7]	[None]	2	4.65116	0.0423714	0.296599	{}	{}	[Anxa1, Clic4]	[Adam9, Anxa1, Asah1, Bcl11b, Casp14, Clic4, Dnase1l2, Dsp, Exph5, Flnb, Fosl2, Intu, Irf6, Ivl, Kdf1, Krt17, LOC101829013, LOC101829276, LOC101829546, LOC101830357, LOC101830623, LOC101831156, LOC101831689, LOC101832478, LOC101833274, LOC101833531, LOC101835442, LOC101836224, LOC101836469, LOC101840643, Notch1, Opn3, Pax6, Psap, Sav1, Sfn, St14, Tgm1, Tmem79, Tsg101, Txnip, Wnt16, Wnt5a]	TRUE
GO:0030414	GO_BiologicalProcess-EBI-UniProt-GOA_21.10.2020_00h00	peptidase inhibitor activity	[6, 7, 9, 10]	[None]	8	7.61905	1.34277e-06	0.000229614	{}	{}	[Ahsg, Anxa2, Fetub, LOC101843823, LOC101844701, Serpina1, Serpinf2, Serpinh1]	[A2ml1, Ahsg, Ambp, Anxa2, Aplp2, App, Arrb1, C3, Cd109, Col28a1, Col6a3, Col7a1, Crb2, Crim1, Cst6, Cst7, Cst8, Csta, Cstb, Dpep1, Fetub, Furin, Gpc3, Hrg, Itih2, Itih3, Itih4, Itih5, Itih6, Kng1, LOC101822348, LOC101825446, LOC101825710, LOC101826247, LOC101828907, LOC101829167, LOC101829243, LOC101829427, LOC101829690, LOC101829702, LOC101829710, LOC101830930, LOC101832504, LOC101833308, LOC10…	TRUE
GO:0030863	GO_CellularComponent-EBI-UniProt-GOA_21.10.2020_00h00	cortical cytoskeleton	[4, 5, 6]	[None]	2	5.55556	0.0305915	0.39769	{}	{}	[Cfl1, Eef1a1]	[Cap1, Capza3, Capzb, Cdh1, Cdh2, Cfl1, Cib2, Coro1a, Cttn, Dfnb59, Dstn, Eef1a1, Fchsd1, Flot1, Flot2, Gsn, Iqgap1, Kncn, Krt19, Myadm, Myh9, Myo1a, Myzap, Nf2, Plekhh2, Ppp1r9b, Rapgef3, Slc2a1, Slc4a1, Sptb, Sptbn1, Sptbn2, Sptbn4, Tmod1, Trpc4, Wasl]	TRUE
GO:0030864	GO_CellularComponent-EBI-UniProt-GOA_21.10.2020_00h00	cortical actin cytoskeleton	[5, 6, 7]	[None]	2	6.66667	0.0217547	0.413338	{}	{}	[Cfl1, Eef1a1]	[Cap1, Cdh1, Cdh2, Cfl1, Cib2, Coro1a, Dfnb59, Dstn, Eef1a1, Fchsd1, Flot1, Flot2, Gsn, Iqgap1, Kncn, Krt19, Myadm, Myh9, Myo1a, Myzap, Nf2, Plekhh2, Ppp1r9b, Rapgef3, Slc2a1, Sptb, Sptbn1, Sptbn2, Sptbn4, Wasl]	TRUE
GO:0031091	GO_CellularComponent-EBI-UniProt-GOA_21.10.2020_00h00	platelet alpha granule	[4, 6, 7, 8, 9]	[None]	2	25	0.00156157	0.129611	{}	{}	[Fga, Fgb]	[Fga, Fgb, Fgg, Serpina5, Snca, Sparc, Thbs1, Vamp7]	TRUE
GO:0031256	GO_CellularComponent-EBI-UniProt-GOA_21.10.2020_00h00	leading edge membrane	[2, 3, 4]	[None]	3	6.97674	0.00425286	0.259424	{}	{}	[Cdc42, Cfl1, Eef1a1]	[Adam17, Aif1, Aif1l, Akt2, Antxr1, Appl2, Arf4, Arhgap44, Atp6ap2, Cdc42, Cfl1, Dagla, Dpp4, Eef1a1, Fam107a, Fap, Fgr, Gria1, Hip1r, Itgav, Itgb1, Kank1, Kcna2, Kcnc1, LOC101824147, Lamp5, Myo6, Pacsin1, Pacsin2, Pdxp, Plek, Plekha1, Ppp1r9b, Psd, Psd2, Psd4, Rac1, Scimp, Sgce, Spry2, Src, Trpv1, Twf1]	TRUE
GO:0031338	GO_BiologicalProcess-EBI-UniProt-GOA_21.10.2020_00h00	regulation of vesicle fusion	[5, 6]	[None]	2	18.1818	0.00302186	0.21153	{}	{}	[Anxa1, Anxa2]	[Akt2, Anxa1, Anxa2, Coro1a, Cplx2, Cplx3, Doc2b, Rab3a, Snca, Syt4, Syt7]	TRUE
GO:0031340	GO_BiologicalProcess-EBI-UniProt-GOA_21.10.2020_00h00	positive regulation of vesicle fusion	[5, 6, 7]	[None]	2	33.3333	0.000844948	0.0794251	{}	{}	[Anxa1, Anxa2]	[Akt2, Anxa1, Anxa2, Doc2b, Snca, Syt7]	TRUE
GO:0031638	GO_BiologicalProcess-EBI-UniProt-GOA_21.10.2020_00h00	zymogen activation	[6, 7]	[None]	2	10.5263	0.00902925	0.370199	{}	{}	[Fga, Fgb]	[Bad, Bak1, Casp8, Cideb, Ctsh, Dhcr24, F11, Fadd, Fga, Fgb, Fgg, Furin, Klkb1, LOC101843909, Mmp14, Perp, Plat, Plau, Tbc1d10a]	TRUE
GO:0031639	GO_BiologicalProcess-EBI-UniProt-GOA_21.10.2020_00h00	plasminogen activation	[7, 8]	[None]	2	25	0.00156157	0.129611	{}	{}	[Fga, Fgb]	[Dhcr24, F11, Fga, Fgb, Fgg, Klkb1, Plat, Plau]	TRUE
GO:0031674	GO_CellularComponent-EBI-UniProt-GOA_21.10.2020_00h00	I band	[2, 3, 6, 7, 8]	[None]	2	6.06061	0.026019	0.416303	{}	{}	[Actc1, Glrx3]	[Actc1, Ankrd1, Bmp10, Casq2, Cryab, Ctnnb1, Des, Fbxo32, Fhl3, Fkbp1b, Glrx3, Hspb1, Jph1, Klhl40, Krt19, Krt8, LOC101825458, Ldb3, Myl9, Myot, Myoz2, Myoz3, Mypn, Myzap, Pdlim1, Pdlim3, Pgm5, Ppp3ca, Scn3b, Scn5a, Sri, Tcap, Trim54]	TRUE
GO:0031970	GO_CellularComponent-EBI-UniProt-GOA_21.10.2020_00h00	organelle envelope lumen	[4, 5]	[None]	3	6.97674	0.00425286	0.259424	{}	{}	[LOC101842058, LOC106021303, Tubb]	[Agk, Aifm1, Ak2, Arl2, Arl2bp, Bche, Bloc1s1, Chchd4, Ciapin1, Fkbp10, Gatm, Hax1, Htra2, Immt, LOC101824149, LOC101830460, LOC101830603, LOC101834274, LOC101834441, LOC101834814, LOC101838008, LOC101840301, LOC101842058, LOC101842784, LOC106021303, Myoc, Ndufa8, Ndufb7, Pink1, Pnpt1, Prelid2, Prelid3a, Prelid3b, Ptges, Sirt5, Sorl1, Stoml2, Timm10, Timm13, Timm8a, Timm8b, Triap1, Tubb]	TRUE
GO:0032088	GO_BiologicalProcess-EBI-UniProt-GOA_21.10.2020_00h00	negative regulation of NF-kappaB transcription factor activity	[5, 9, 10, 11, 12]	[None]	2	6.25	0.0245625	0.417562	{}	{}	[Cat, Prdx2]	[Adora3, Arrb1, Cat, Ccdc22, Cdk5rap3, Chp1, Chuk, Commd1, Dab2ip, Erbin, Foxj1, Foxp3, Klf4, LOC101839568, LOC101842715, LOC101843909, Lrrc14, Mturn, Nfkbia, Nfkbil1, Nlrc5, Nr1h4, Peli1, Pias4, Prdx2, Rwdd3, Tceal7, Tmsb4x, Tnfaip3, Traf3, Traip, Zc3h12a]	TRUE
GO:0032102	GO_BiologicalProcess-EBI-UniProt-GOA_21.10.2020_00h00	negative regulation of response to external stimulus	[5]	[None]	6	4.34783	0.000651352	0.0644839	{}	{}	[Anxa2, Fga, Fgb, Prdx2, Psmb4, Sod1]	[Acp5, Adar, Adipoq, Adora1, Adora2a, Ajap1, Angpt2, Anxa2, Apoa1, Apoe, Arg1, Bbs4, C1qbp, Cartpt, Cd34, Cdh5, Cldn19, Clec12b, Cnot7, Coro1b, Crk, Cxcl17, Dhx58, Drd2, Drd3, Dusp1, Dusp10, Dvl1, Epha4, Ets1, F11, F2, Fabp7, Fem1a, Ffar4, Fga, Fgb, Fgg, Fgl2, Fndc4, Foxf1, Foxp3, Gata3, Ghsr, Gpatch3, Gper1, Gpr17, Gpr18, Gps2, Grid2, Grin1, Grin3a, Hgf, Igf1, Il10, Il13, Il2, Inpp5f, Ins, Irak3…	TRUE
GO:0032231	GO_BiologicalProcess-EBI-UniProt-GOA_21.10.2020_00h00	regulation of actin filament bundle assembly	[5, 7, 9]	[None]	3	7.5	0.00346154	0.235385	{}	{}	[Cdc42, Pfn1, Ppm1f]	[Abl1, Alms1, Apoa1, Bag4, Bbs4, Carmil1, Ccdc88a, Cdc42, Cgnl1, F11r, Fhod1, Gpr65, LOC101834032, Lpar1, Met, Mkks, Mtor, Myoc, Nf2, Pfn1, Pik3r1, Plek, Ppfia1, Ppm1e, Ppm1f, Ptger4, Rac1, Rapgef3, Shank1, Sorbs3, Stmn1, Swap70, Synpo, Tacstd2, Tgfbr1, Tmeff2, Tsc1, Was, Wnt11, Wnt4]	TRUE
GO:0032233	GO_BiologicalProcess-EBI-UniProt-GOA_21.10.2020_00h00	positive regulation of actin filament bundle assembly	[6, 7, 8, 10]	[None]	2	8.69565	0.0130972	0.406013	{}	{}	[Cdc42, Ppm1f]	[Abl1, Apoa1, Bag4, Carmil1, Ccdc88a, Cdc42, Gpr65, LOC101834032, Lpar1, Mtor, Myoc, Nf2, Plek, Ppm1e, Ppm1f, Rac1, Rapgef3, Sorbs3, Swap70, Synpo, Tgfbr1, Wnt11, Wnt4]	TRUE
GO:0032387	GO_BiologicalProcess-EBI-UniProt-GOA_21.10.2020_00h00	negative regulation of intracellular transport	[5, 6]	[None]	2	8	0.0153776	0.430573	{}	{}	[Gdi1, LOC101840972]	[Abca2, Adipoq, Arfip1, Bag4, Bard1, Cd36, Cdk5, Chp1, Cryab, Derl2, Derl3, Fermt1, Gdi1, LOC101840972, Lrrk2, Mdfic, Os9, Pkia, Pln, Siah3, Snx3, Svip, Ubac2, Ube2g2, Ufm1]	TRUE
GO:0032410	GO_BiologicalProcess-EBI-UniProt-GOA_21.10.2020_00h00	negative regulation of transporter activity	[4, 5, 6]	[None]	2	6.45161	0.0231408	0.416535	{}	{}	[Calm2, Ywhae]	[Ank3, Ano9, Apoa2, Calm1, Calm2, Calm3, Casq2, Cav1, Cbarp, Cttnbp2nl, Drd4, Epo, Fkbp1b, Gem, Gpr35, Kcne2, Kcne3, LOC101843100, Mmp9, Ndfip1, Ndfip2, Osr1, Pkd2, Pln, Ppif, Rem1, Rrad, Snca, Sri, Ubqln1, Ywhae]	TRUE
GO:0032413	GO_BiologicalProcess-EBI-UniProt-GOA_21.10.2020_00h00	negative regulation of ion transmembrane transporter activity	[5, 6, 7, 8]	[None]	2	8	0.0153776	0.430573	{}	{}	[Calm2, Ywhae]	[Ank3, Ano9, Calm1, Calm2, Calm3, Casq2, Cav1, Cbarp, Drd4, Epo, Fkbp1b, Gem, Gpr35, Kcne2, Kcne3, LOC101843100, Mmp9, Osr1, Pkd2, Pln, Rem1, Rrad, Sri, Ubqln1, Ywhae]	TRUE
GO:0032465	GO_BiologicalProcess-EBI-UniProt-GOA_21.10.2020_00h00	regulation of cytokinesis	[5, 6]	[None]	2	4.87805	0.0388546	0.349691	{}	{}	[Calm2, Cdc42]	[Ahctf1, Ankrd53, Aurkb, Bbs4, Bcl2l1, Becn1, Birc6, Calm1, Calm2, Calm3, Ccp110, Cdc42, Cdc6, Cetn2, Cspp1, Cxcr5, Drd2, Drd3, E2f7, Ect2, Fsd1, Incenp, Kif20a, Klhl13, Klhl21, LOC101832350, Map9, Nup62, Pdxp, Pik3r4, Pkp4, Plk1, Plk3, Prc1, Rab11a, Rab11fip3, Rab11fip4, Rxfp3, Sdccag3, Sstr5, Tas1r2]	TRUE
GO:0032587	GO_CellularComponent-EBI-UniProt-GOA_21.10.2020_00h00	ruffle membrane	[3, 4, 5, 6]	[None]	2	6.89655	0.0204046	0.408091	{}	{}	[Cfl1, Eef1a1]	[Adam17, Aif1, Aif1l, Akt2, Appl2, Arf4, Cfl1, Eef1a1, Fam107a, Fgr, Hip1r, Itgav, Itgb1, Kank1, LOC101824147, Myo6, Pacsin1, Pacsin2, Pdxp, Plek, Plekha1, Ppp1r9b, Psd, Psd2, Psd4, Rac1, Spry2, Src, Twf1]	TRUE
GO:0032984	GO_BiologicalProcess-EBI-UniProt-GOA_21.10.2020_00h00	protein-containing complex disassembly	[5]	[None]	2	4.7619	0.0405984	0.324787	{}	{}	[Cfl1, Hspa8]	[Ccsap, Cfl1, Cfl2, Ddit4, Dnajc6, Dstn, Dyrk3, Epg5, Etf1, Grwd1, Hspa8, Kif18a, Kif19, Kif2b, Kif2c, LOC101828968, Mfsd8, Mical1, Mical2, Mrpl58, Mtrf1, Mtrf1l, Napa, Nckap5l, Nsf, Pym1, Rpl23, Sh3gl1, Smarcd1, Smarcd3, Smarce1, Snx14, Stmn1, Stx17, Tecpr1, Tfip11, Tnp1, Ubqln1, Vamp8, Vps16, Wdr1, Zfand1]	TRUE
GO:0033120	GO_BiologicalProcess-EBI-UniProt-GOA_21.10.2020_00h00	positive regulation of RNA splicing	[7, 8]	[None]	2	11.7647	0.00725272	0.326372	{}	{}	[Hspa8, Prdx6]	[Celf3, Dazap1, Dyrk1a, Habp4, Hmx2, Hspa8, Lmntd2, Pik3r1, Prdx6, Prpf19, Rbm22, Sf3b4, Slc38a2, Slc39a5, Snrnp70, Thrap3, Zpr1]	TRUE
GO:0033135	GO_BiologicalProcess-EBI-UniProt-GOA_21.10.2020_00h00	regulation of peptidyl-serine phosphorylation	[8, 9]	[None]	2	4	0.0555533	0.0555533	{}	{}	[LOC101840972, Ppm1f]	[Akt1, Arrb1, Bag4, Bak1, Bdkrb2, Camk1, Cav1, Cnksr3, Cnot9, Dkk1, Egfr, Fnip1, Gadd45a, Ggnbp2, Gpd1l, Hax1, Hgf, Il11, Inpp5j, LOC101840972, Lif, Mad2l2, Mlxipl, Mtcp1, Nsd1, Ntf3, Ntrk2, Oprd1, Pde4d, Pik3ca, Pink1, Plcl1, Ppm1f, Prkd2, Ptgs2, Pwp1, Raf1, Rapgef3, Rassf2, Ret, Rictor, Sfrp2, Smad7, Snca, Spry2, Tfrc, Tnf, Tnks1bp1, Wnt3a, Wnt5a]	TRUE
GO:0034101	GO_BiologicalProcess-EBI-UniProt-GOA_21.10.2020_00h00	erythrocyte homeostasis	[3, 6]	[None]	2	4.7619	0.0405984	0.324787	{}	{}	[Gpi, LOC101836558]	[Adar, Ahsp, Alas2, Ampd3, Bcl6, Bmp4, Cdk5rap3, Cebpg, Cited2, Dnase2, Dyrk3, Epo, Flvcr1, G6pd, Gata1, Gata3, Gpi, Hmox1, Hoxb6, Ikzf1, Jmjd6, Klf1, Kmt2e, L3mbtl3, LOC101834439, LOC101836558, Maea, Nckap1l, Nfe2l1, Pknox1, Ptpn2, Sfxn1, Sh2b3, Slc11a2, Slc25a38, Slc4a1, Smad5, Srf, Tmod3, Trim10, Tspo2, Uba5]	TRUE
GO:0034109	GO_BiologicalProcess-EBI-UniProt-GOA_21.10.2020_00h00	homotypic cell-cell adhesion	[4]	[None]	2	10	0.00998293	0.379351	{}	{}	[Fga, Fgb]	[Bloc1s4, Comp, Cxadr, Dsc2, Dsp, Fermt3, Fga, Fgb, Fgg, Itgb3, P2ry12, Pdgfra, Pkp2, Plek, Plpp3, Ptpru, Rap2b, Tyro3, Ubash3b, Wnt3a]	TRUE
GO:0034114	GO_BiologicalProcess-EBI-UniProt-GOA_21.10.2020_00h00	regulation of heterotypic cell-cell adhesion	[6]	[None]	2	12.5	0.00643129	0.315133	{}	{}	[Fga, Fgb]	[Adipoq, Apoa1, Bmp7, Fga, Fgb, Fgg, Flot1, Gcnt2, Il10, Il1b, Il1rn, Klf4, Mapk7, Myadm, Thy1, Tnf]	TRUE
GO:0034116	GO_BiologicalProcess-EBI-UniProt-GOA_21.10.2020_00h00	positive regulation of heterotypic cell-cell adhesion	[7]	[None]	2	22.2222	0.00199775	0.157822	{}	{}	[Fga, Fgb]	[Bmp7, Fga, Fgb, Fgg, Flot1, Gcnt2, Il1b, Thy1, Tnf]	TRUE
GO:0034308	GO_BiologicalProcess-EBI-UniProt-GOA_21.10.2020_00h00	primary alcohol metabolic process	[4, 5]	[None]	2	8.69565	0.0130972	0.406013	{}	{}	[Akr1b1, Ttr]	[Akr1b1, Awat2, Cbr4, Dgat1, Dhrs3, Gpd1, LOC101825565, LOC101825889, LOC101826326, LOC101839568, LOC101844540, LOC101844855, Lrat, Napepld, Rbp4, Rdh10, Rdh11, Rdh12, Rdh14, Retsat, Rpe65, Sult1b1, Ttr]	TRUE
GO:0034404	GO_BiologicalProcess-EBI-UniProt-GOA_21.10.2020_00h00	nucleobase-containing small molecule biosynthetic process	[4, 5, 6]	[None]	3	5.88235	0.00686753	0.322774	{}	{}	[Adk, LOC101838863, LOC106021590]	[Abcd1, Acat1, Adk, Amd1, Aprt, Cnp, Dera, Dnph1, Dut, Enpp1, Entpd2, Entpd3, Entpd4, Gmps, Hprt1, Impdh1, Impdh2, Itpa, LOC101823712, LOC101829132, LOC101830342, LOC101838863, LOC101841957, LOC101841963, LOC106021590, Mlycd, Mtap, Nme3, Nme4, Nme5, Nme6, Nme7, Nme9, Nt5c, Nt5e, Nt5m, Nudt12, Nudt13, Nudt18, Nudt5, Nudt9, Pde4a, Pde4b, Pde4c, Pde4d, Pde8a, Pde8b, Sarm1, Smpdl3a, Upp1, Upp2]	TRUE
GO:0034440	GO_BiologicalProcess-EBI-UniProt-GOA_21.10.2020_00h00	lipid oxidation	[3, 5, 6]	[None]	2	5.12821	0.0354565	0.354565	{}	{}	[Acadm, Hadha]	[Abcd1, Abcd2, Abcd3, Acad11, Acadm, Acadvl, Acox1, Acox2, Acox3, Acoxl, Adipoq, Adipor1, Cpt1a, Cpt1b, Cpt1c, Crot, Decr1, Echs1, Eci1, Ehhadh, Etfb, Etfdh, Hadha, Hsd17b4, Ilvbl, LOC101825203, LOC101828086, LOC101842758, LOC106022772, LOC106023154, Lep, Mapk14, Pex2, Pex5, Pex7, Phyh, Ppard, Sesn2, Slc27a2]	TRUE
GO:0034614	GO_BiologicalProcess-EBI-UniProt-GOA_21.10.2020_00h00	cellular response to reactive oxygen species	[5, 6]	[None]	3	7.14286	0.00397801	0.254592	{}	{}	[Prdx2, Sod1, Sod2]	[Abl1, Akt1, Ccs, Chuk, Ect2, Egfr, Ezh2, Fabp1, Fer, Fos, Fxn, Jun, LOC101834032, LOC101839568, Map3k5, Mapk1, Mapk13, Mapk7, Mapk8, Mapk9, Mmp2, Mmp9, Nfe2l2, Nos3, Pdgfra, Pdk2, Plekha1, Ppif, Prdx2, Rhob, Ripk1, Romo1, Sigmar1, Smpd3, Sod1, Sod2, Sod3, Src, Tnfaip3, Traf2, Ucp1, Znf580]	TRUE
GO:0034663	GO_CellularComponent-EBI-UniProt-GOA_21.10.2020_00h00	endoplasmic reticulum chaperone complex	[2, 4, 5, 6]	[None]	3	50	8.46159e-06	0.00129462	{}	{}	[Hsp90b1, P4hb, Ppib]	[Hsp90b1, Hyou1, LOC101841486, P4hb, Ppib, Sdf2l1]	TRUE
GO:0034763	GO_BiologicalProcess-EBI-UniProt-GOA_21.10.2020_00h00	negative regulation of transmembrane transport	[5, 6]	[None]	2	4	0.0555533	0.0555533	{}	{}	[Calm2, Ywhae]	[Akt1, Akt2, Ank3, Ano9, Appl2, Arl6ip5, Calm1, Calm2, Calm3, Casq2, Cav1, Cbarp, Commd1, Cttnbp2nl, Drd4, Enpp1, Epo, Fabp5, Fkbp1b, Gem, Gpr35, Il1b, Irs2, Iscu, Kcne2, Kcne3, Kcne5, Kcnh2, Kel, LOC101843100, Lep, Mmp9, Oaz1, Oaz2, Osr1, Ostn, Pea15, Pkd2, Pln, Ppif, Rem1, Rrad, Sirt6, Slc43a1, Slc43a2, Sri, Thbs1, Tnf, Ubqln1, Ywhae]	TRUE
GO:0034766	GO_BiologicalProcess-EBI-UniProt-GOA_21.10.2020_00h00	negative regulation of ion transmembrane transport	[6, 7]	[None]	2	5.26316	0.0338033	0.371836	{}	{}	[Calm2, Ywhae]	[Akt1, Akt2, Ank3, Ano9, Arl6ip5, Calm1, Calm2, Calm3, Casq2, Cav1, Cbarp, Commd1, Drd4, Epo, Fkbp1b, Gem, Gpr35, Irs2, Iscu, Kcne2, Kcne3, Kcne5, Kcnh2, Kel, LOC101843100, Mmp9, Osr1, Pkd2, Pln, Ppif, Rem1, Rrad, Slc43a1, Slc43a2, Sri, Thbs1, Ubqln1, Ywhae]	TRUE
GO:0035150	GO_BiologicalProcess-EBI-UniProt-GOA_21.10.2020_00h00	regulation of tube size	[4]	[None]	4	6.89655	0.000986679	0.0888011	{}	{}	[Fga, Fgb, Sod1, Sod2]	[Acta2, Adcy6, Adm, Adora2b, Adra1a, Adra1b, Adra2a, Adra2b, Adra2c, Adrb2, Agt, Agtr1, Agtr2, Apoe, Asic2, Atg5, Bdkrb2, Cav1, Cbs, Comp, Cps1, Crp, Drd1, Drd5, Edn1, Edn2, Edn3, Ednra, Ednrb, F2r, Fga, Fgb, Fgg, Foxc1, Foxc2, Gclc, Gja5, Hrh1, Hrh2, Htr1a, Htr1b, Htr1d, Htr2b, Htr7, Kng1, LOC101831320, LOC101840244, Mkks, Nos3, P2rx1, P2ry2, Sod1, Sod2, Tbxa2r, Trpm4, Uts2, Uts2b, Uts2r]	TRUE
GO:0035296	GO_BiologicalProcess-EBI-UniProt-GOA_21.10.2020_00h00	regulation of tube diameter	[5]	[None]	4	6.89655	0.000986679	0.0888011	{}	{}	[Fga, Fgb, Sod1, Sod2]	[Acta2, Adcy6, Adm, Adora2b, Adra1a, Adra1b, Adra2a, Adra2b, Adra2c, Adrb2, Agt, Agtr1, Agtr2, Apoe, Asic2, Atg5, Bdkrb2, Cav1, Cbs, Comp, Cps1, Crp, Drd1, Drd5, Edn1, Edn2, Edn3, Ednra, Ednrb, F2r, Fga, Fgb, Fgg, Foxc1, Foxc2, Gclc, Gja5, Hrh1, Hrh2, Htr1a, Htr1b, Htr1d, Htr2b, Htr7, Kng1, LOC101831320, LOC101840244, Mkks, Nos3, P2rx1, P2ry2, Sod1, Sod2, Tbxa2r, Trpm4, Uts2, Uts2b, Uts2r]	TRUE
GO:0035304	GO_BiologicalProcess-EBI-UniProt-GOA_21.10.2020_00h00	regulation of protein dephosphorylation	[7, 8]	[None]	4	5.71429	0.00198816	0.159053	{}	{}	[Calm2, Hsp90b1, Ppp2r1a, Ywhae]	[Agtr2, Ankle2, Arpp19, Calm1, Calm2, Calm3, Cdca2, Cdh5, Cnep1r1, Dusp26, Ensa, Fkbp1b, Gba, Hsp90b1, Ikbkb, LOC101825815, LOC101826911, LOC101829776, LOC101844099, Mastl, Mgat5, Nckap1l, Nuak1, Phactr1, Phactr2, Phactr3, Phactr4, Pink1, Ppp1r10, Ppp1r11, Ppp1r14a, Ppp1r14b, Ppp1r14c, Ppp1r14d, Ppp1r16a, Ppp1r17, Ppp1r1a, Ppp1r1b, Ppp1r1c, Ppp1r2, Ppp1r26, Ppp1r3b, Ppp1r8, Ppp2r1a, Ppp2r2a, Ppp2…	TRUE
GO:0040014	GO_BiologicalProcess-EBI-UniProt-GOA_21.10.2020_00h00	regulation of multicellular organism growth	[4, 5]	[None]	2	5.88235	0.0275097	0.412645	{}	{}	[Ppib, Sod1]	[Adrb2, Bbs4, Cacna2d2, Cdk4, Celf1, Creb1, Csf1, Drd2, Drd3, Foxs1, Fto, Fxn, Gamt, Gdf15, Gdf5, Ghsr, Gpam, Gpat4, Htra2, Igf1, Mfsd2a, Mkks, Nipbl, Nppc, Npy1r, Pex5, Pik3ca, Pou3f2, Ppib, Sgpl1, Socs2, Sod1, Stc2, Zmpste24]	TRUE
GO:0042274	GO_BiologicalProcess-EBI-UniProt-GOA_21.10.2020_00h00	ribosomal small subunit biogenesis	[5, 6]	[None]	2	14.2857	0.00492575	0.280768	{}	{}	[Rps28, Rpsa]	[Fam207a, Gtf2h5, LOC101835445, Ltv1, Nat10, Nob1, Nol11, Riok1, Riok3, Rps28, Rps7, Rpsa, Utp4, Utp6]	TRUE
GO:0042278	GO_BiologicalProcess-EBI-UniProt-GOA_21.10.2020_00h00	purine nucleoside metabolic process	[5, 6, 7]	[None]	3	10	0.00150325	0.127776	{}	{}	[Adk, LOC101838863, LOC106021590]	[Adk, Ak3, Ak4, Amd1, Ampd3, Aprt, Dguok, Gmps, Gnai3, Guk1, Hprt1, Impdh1, Impdh2, LOC101830342, LOC101838863, LOC101841963, LOC106021590, Lrrk2, Macrod1, Mfn1, Mtap, Nme3, Nme4, Nme5, Nme6, Nme7, Nme9, Nt5e, Nudt18, Rhoq]	TRUE
GO:0042311	GO_BiologicalProcess-EBI-UniProt-GOA_21.10.2020_00h00	vasodilation	[7, 8]	[None]	2	15.3846	0.00424311	0.263073	{}	{}	[Sod1, Sod2]	[Adora2b, Adrb2, Agtr2, Apoe, Atg5, Bdkrb2, Cps1, Drd1, Kng1, LOC101831320, Mkks, Sod1, Sod2]	TRUE
GO:0042383	GO_CellularComponent-EBI-UniProt-GOA_21.10.2020_00h00	sarcolemma	[4]	[None]	3	7.31707	0.00371428	0.245142	{}	{}	[Anxa1, Anxa2, Vcl]	[Ank3, Anxa1, Anxa2, Aqp4, Atp1b1, Bgn, Bves, Cacnb1, Cacnb2, Cacng1, Cacng4, Cacng6, Cacng7, Cav3, Cdh2, Cib1, Clcn1, Col6a2, Des, Fkrp, Flot1, Kcnb1, Kcnj11, Krt19, Krt8, LOC101830719, Nos1, Pgm5, Scn1b, Scn5a, Sgca, Sgcb, Sgcd, Sgce, Sgcg, Sgcz, Stac2, Stac3, Synm, Trim72, Vcl]	TRUE
GO:0042451	GO_BiologicalProcess-EBI-UniProt-GOA_21.10.2020_00h00	purine nucleoside biosynthetic process	[6, 7, 8]	[None]	3	15.7895	0.000381344	0.0415665	{}	{}	[Adk, LOC101838863, LOC106021590]	[Adk, Amd1, Aprt, Gmps, Hprt1, Impdh1, Impdh2, LOC101830342, LOC101838863, LOC101841963, LOC106021590, Mtap, Nme3, Nme4, Nme5, Nme6, Nme7, Nme9, Nt5e]	TRUE
GO:0042455	GO_BiologicalProcess-EBI-UniProt-GOA_21.10.2020_00h00	ribonucleoside biosynthetic process	[6, 7, 8]	[None]	3	15.7895	0.000381344	0.0415665	{}	{}	[Adk, LOC101838863, LOC106021590]	[Adk, Amd1, Aprt, Gmps, Hprt1, Impdh1, Impdh2, LOC101830342, LOC101838863, LOC101841963, LOC106021590, Mtap, Nme3, Nme4, Nme5, Nme6, Nme7, Nme9, Nt5e]	TRUE
GO:0042470	GO_CellularComponent-EBI-UniProt-GOA_21.10.2020_00h00	melanosome	[5, 6, 7, 8]	[None]	2	6.25	0.0245625	0.417562	{}	{}	[Hsp90b1, P4hb]	[Anxa6, Cd63, Cnp, Dct, Erp29, Gchfr, Gpr143, Hps4, Hsp90ab1, Hsp90b1, Itgb1, LOC101828088, Mlana, Mreg, Myo7a, Myrip, P4hb, Pdia3, Pdia4, Rab17, Rab1a, Rab27a, Rab27b, Rab32, Rab38, Stx3, Tfrc, Th, Tmed10, Tmem33, Tyr, Tyrp1]	TRUE
GO:0042542	GO_BiologicalProcess-EBI-UniProt-GOA_21.10.2020_00h00	response to hydrogen peroxide	[4, 5]	[None]	2	8	0.0153776	0.430573	{}	{}	[Sod1, Sod2]	[Abl1, Adam9, Cryab, Ect2, Ezh2, Fabp1, Fxn, LOC101839568, Map3k5, Mapk13, Mapk7, Nfe2l2, Nr4a3, Plekha1, Ppif, Rhob, Ripk1, Sigmar1, Smpd3, Sod1, Sod2, Src, Stk24, Tnfaip3, Znf580]	TRUE
GO:0042554	GO_BiologicalProcess-EBI-UniProt-GOA_21.10.2020_00h00	superoxide anion generation	[5]	[None]	2	33.3333	0.000844948	0.0794251	{}	{}	[Sod1, Sod2]	[LOC101822574, Ncf2, Nox1, Nox3, Sod1, Sod2]	TRUE
GO:0042579	GO_CellularComponent-EBI-UniProt-GOA_21.10.2020_00h00	microbody	[3, 4, 5]	[None]	3	4.22535	0.0168936	0.405446	{}	{}	[Cat, Idh2, Sod1]	[Abcd1, Abcd2, Abcd3, Abcd4, Acbd5, Acox1, Acox2, Acox3, Acoxl, Agps, Agxt, Amacr, Cat, Crot, Dao, Dnm1l, Far1, Far2, Gnpat, Gstk1, Hmgcr, Hsd17b4, Hsdl2, Ide, Idh2, Idi1, LOC101823807, LOC101825821, LOC101827128, LOC101827959, LOC101830643, LOC101833108, LOC101835789, LOC101839253, LOC106023154, Lonp2, Mavs, Mff, Mlycd, Mul1, Nudt12, Pex1, Pex10, Pex11a, Pex11b, Pex11g, Pex12, Pex14, Pex16, Pex1…	TRUE
GO:0042730	GO_BiologicalProcess-EBI-UniProt-GOA_21.10.2020_00h00	fibrinolysis	[6, 7, 8, 9]	[None]	3	37.5	2.34297e-05	0.00332701	{}	{}	[Anxa2, Fga, Fgb]	[Anxa2, F2, Fga, Fgb, Fgg, Plau, Plg, Pros1]	TRUE
GO:0042743	GO_BiologicalProcess-EBI-UniProt-GOA_21.10.2020_00h00	hydrogen peroxide metabolic process	[4]	[None]	3	30	4.96499e-05	0.00665309	{}	{}	[Cat, Prdx2, Sod1]	[Acox1, Cat, Duox1, Duox2, Duoxa1, Duoxa2, Prdx2, Pxdn, Sod1, Tpo]	TRUE
GO:0042744	GO_BiologicalProcess-EBI-UniProt-GOA_21.10.2020_00h00	hydrogen peroxide catabolic process	[4, 5]	[None]	2	50	0.000341373	0.0378924	{}	{}	[Cat, Prdx2]	[Cat, Prdx2, Pxdn, Tpo]	TRUE
GO:0043152	GO_BiologicalProcess-EBI-UniProt-GOA_21.10.2020_00h00	induction of bacterial agglutination	[5, 6, 7, 8]	[None]	2	100	5.74676e-05	0.00764319	{}	{}	[Fga, Fgb]	[Fga, Fgb]	TRUE
GO:0043230	GO_CellularComponent-EBI-UniProt-GOA_21.10.2020_00h00	extracellular organelle	[3]	[None]	3	7.14286	0.00397801	0.254592	{}	{}	[Anxa1, Anxa2, Hspa8]	[Alpl, Anxa1, Anxa2, Aqp1, Aqp2, Arrdc1, Ca4, Cd274, Cd63, Cd81, Clic1, Dicer1, Faslg, Fn1, Gprc5b, Hspa8, Itga2b, Naglu, Nsun2, Pdcd6ip, Phospho1, Pkd1, Plaa, Prom2, Rab11a, Rab4a, Rab5b, Rap2b, Scnn1g, Serpina5, Serpine1, Slc11a2, Slc26a4, Snx18, Sord, Sri, Syt4, Tfrc, Tmem98, Tsg101, Vasn, Xpnpep2]	TRUE
GO:0043271	GO_BiologicalProcess-EBI-UniProt-GOA_21.10.2020_00h00	negative regulation of ion transport	[5, 6]	[None]	2	4.25532	0.0497438	0.149231	{}	{}	[Calm2, Ywhae]	[Akt1, Akt2, Ank3, Ano9, Arl6ip5, Best3, Calm1, Calm2, Calm3, Casq2, Cav1, Cav3, Cbarp, Commd1, Drd4, Epo, Fkbp1b, Gem, Gpr35, Htr1b, Irs2, Iscu, Kcne2, Kcne3, Kcne5, Kcnh2, Kel, LOC101843100, Mmp9, Nos3, Osr1, Pacsin3, Pkd2, Pln, Ppif, Ptk2b, Rem1, Rrad, Slc43a1, Slc43a2, Snca, Sri, Thbs1, Tmbim6, Trim27, Ubqln1, Ywhae]	TRUE
GO:0043292	GO_CellularComponent-EBI-UniProt-GOA_21.10.2020_00h00	contractile fiber	[3, 4, 5]	[None]	3	4.10959	0.0181842	0.400053	{}	{}	[Actc1, Calm2, Glrx3]	[Abra, Acta1, Acta2, Actc1, Ankrd1, Bmp10, Cald1, Calm1, Calm2, Calm3, Capzb, Casq2, Cryab, Ctnnb1, Des, Fbxo32, Fhl3, Fkbp1b, Fxr1, Gja1, Glrx3, Hspb1, Ilk, Jph1, Kcnj8, Klhl40, Krt19, Krt8, LOC101825458, LOC101825642, LOC101827118, LOC106022766, Ldb3, Lman1, Lmod1, Lmod3, Mmp2, Mtm1, Mtmr12, Myl1, Myl2, Myl9, Myod1, Myom2, Myot, Myoz2, Myoz3, Mypn, Myzap, Npnt, Pdlim1, Pdlim3, Pgm5, Ppp3ca, Pyr…	TRUE
GO:0043388	GO_BiologicalProcess-EBI-UniProt-GOA_21.10.2020_00h00	positive regulation of DNA binding	[5]	[None]	2	7.69231	0.016577	0.414426	{}	{}	[Calm2, LOC101840972]	[Calm1, Calm2, Calm3, Ctnnb1, Ddrgk1, Ep300, Foxc1, Gata3, Gtf2b, Hand2, Hes1, Hmgb2, Igf1, Irf4, Isl1, Klf4, LOC101840972, Mau2, Mmp9, Neurod1, Nipbl, Pax6, Pinx1, Ski, Traf6, Wnt3a]	TRUE
GO:0043624	GO_BiologicalProcess-EBI-UniProt-GOA_21.10.2020_00h00	cellular protein complex disassembly	[6]	[None]	2	9.09091	0.0120176	0.396581	{}	{}	[Cfl1, Hspa8]	[Ccsap, Cfl1, Cfl2, Dnajc6, Dstn, Etf1, Hspa8, Kif18a, Kif19, Kif2b, Kif2c, Mical1, Mical2, Mrpl58, Mtrf1, Mtrf1l, Napa, Nckap5l, Nsf, Sh3gl1, Stmn1, Wdr1]	TRUE
GO:0043648	GO_BiologicalProcess-EBI-UniProt-GOA_21.10.2020_00h00	dicarboxylic acid metabolic process	[6]	[None]	4	13.3333	7.50939e-05	0.00976221	{}	{}	[Fh, Got2, Mdh1, Mdh2]	[Aadat, Acly, Acsf3, Aldh18a1, Aldh1l1, Aldh1l2, Aldh4a1, Amdhd1, Asl, Ass1, Fh, Fpgs, Ftcd, Gclc, Got1, Got2, Gpt2, Haao, Hal, Hoga1, Kmo, Kynu, Mdh1, Mdh1b, Mdh2, Mtrr, Nags, Phyh, Qprt, Uroc1]	TRUE
GO:0043666	GO_BiologicalProcess-EBI-UniProt-GOA_21.10.2020_00h00	regulation of phosphoprotein phosphatase activity	[6, 8, 9]	[None]	3	5.08475	0.0102603	0.37963	{}	{}	[Calm2, Hsp90b1, Ppp2r1a]	[Agtr2, Arpp19, Calm1, Calm2, Calm3, Ensa, Fkbp1b, Hsp90b1, Ikbkb, LOC101825815, LOC101826911, LOC101829776, LOC101844099, Mastl, Mgat5, Nckap1l, Nuak1, Phactr1, Phactr2, Phactr3, Phactr4, Ppp1r10, Ppp1r11, Ppp1r14a, Ppp1r14b, Ppp1r14c, Ppp1r14d, Ppp1r16a, Ppp1r17, Ppp1r1a, Ppp1r1b, Ppp1r1c, Ppp1r2, Ppp1r26, Ppp1r3b, Ppp1r8, Ppp2r1a, Ppp2r2a, Ppp2r2b, Ppp2r2c, Ppp2r2d, Ppp2r5a, Ppp2r5b, Ppp2r5c, …	TRUE
GO:0043903	GO_BiologicalProcess-EBI-UniProt-GOA_21.10.2020_00h00	regulation of symbiotic process	[3]	[None]	3	4.05405	0.0188496	0.395841	{}	{}	[Hspa8, P4hb, Ppib]	[Adar, Adarb1, Apcs, Apoe, Arg1, Bad, Banf1, Bcl2l11, Cav1, Cav2, Ccl5, Chmp2a, Chmp4b, Cnot7, Csf1r, Ddb1, Ep300, Exoc2, Exoc7, Fbxl2, Fcn1, Gsn, Gtf2b, Hacd3, Hs3st5, Hspa8, Isg20, Itgav, Jun, LOC101835923, Lamp3, Larp1, Lef1, Mavs, Mdfic, Nectin2, Notch1, P4hb, Pc, Phb, Pou2f3, Ppib, Ppid, Ppih, Ptx3, Rnasel, Rsf1, Snf8, Snx3, Sp1, Srpk1, Srpk2, Stat1, Stau1, Taf11, Tarbp2, Tardbp, Tbc1d20, Tn…	TRUE
GO:0044788	GO_BiologicalProcess-EBI-UniProt-GOA_21.10.2020_00h00	modulation by host of viral process	[4, 5]	[None]	2	16.6667	0.00360823	0.241751	{}	{}	[Hspa8, Ppib]	[Apcs, Apoe, Cav2, Csf1r, Fbxl2, Hspa8, Pc, Phb, Ppib, Ptx3, Tbc1d20, Zc3h12a]	TRUE
GO:0044794	GO_BiologicalProcess-EBI-UniProt-GOA_21.10.2020_00h00	positive regulation by host of viral process	[5, 6]	[None]	2	28.5714	0.00117704	0.102402	{}	{}	[Hspa8, Ppib]	[Apoe, Cav2, Csf1r, Hspa8, Pc, Ppib, Tbc1d20]	TRUE
GO:0044827	GO_BiologicalProcess-EBI-UniProt-GOA_21.10.2020_00h00	modulation by host of viral genome replication	[5, 6, 7]	[None]	2	33.3333	0.000844948	0.0794251	{}	{}	[Hspa8, Ppib]	[Fbxl2, Hspa8, Phb, Ppib, Tbc1d20, Zc3h12a]	TRUE
GO:0044829	GO_BiologicalProcess-EBI-UniProt-GOA_21.10.2020_00h00	positive regulation by host of viral genome replication	[6, 7, 8]	[None]	2	66.6667	0.000171542	0.0204135	{}	{}	[Hspa8, Ppib]	[Hspa8, Ppib, Tbc1d20]	TRUE
GO:0044853	GO_CellularComponent-EBI-UniProt-GOA_21.10.2020_00h00	plasma membrane raft	[4, 5]	[None]	2	4.44444	0.0460025	0.230012	{}	{}	[Ctnna1, Prkar2a]	[Add2, Adra1a, Adra1b, Aqp1, Bmpr1a, Bves, Cav1, Cav2, Cav3, Cdh1, Cdh13, Cdh15, Cdh2, Ctnna1, Ctnnb1, Ehd2, F2r, Flot1, Flot2, Has2, Htr2a, Irs1, Itgam, Kif18a, Lipe, Lrp8, Lrrk2, Mal, Mapk1, Mapk3, Ms4a1, Myo1a, Nos3, Orai1, Plpp1, Plvap, Prkar1a, Prkar2a, Rangrf, Scarb1, Scn5a, Src, Tfpi, Tgfbr2, Trpc4]	TRUE
GO:0045069	GO_BiologicalProcess-EBI-UniProt-GOA_21.10.2020_00h00	regulation of viral genome replication	[6]	[None]	2	7.69231	0.016577	0.414426	{}	{}	[Hspa8, Ppib]	[Adar, Adarb1, Banf1, Ccl5, Cnot7, Ddb1, Fbxl2, Hacd3, Hspa8, Isg20, Larp1, Mavs, Notch1, Phb, Ppib, Ppid, Ppih, Rnasel, Srpk1, Srpk2, Stau1, Tarbp2, Tbc1d20, Tnf, Vapb, Zc3h12a]	TRUE
GO:0045070	GO_BiologicalProcess-EBI-UniProt-GOA_21.10.2020_00h00	positive regulation of viral genome replication	[5, 6, 7]	[None]	2	11.7647	0.00725272	0.326372	{}	{}	[Hspa8, Ppib]	[Adar, Adarb1, Cnot7, Ddb1, Hacd3, Hspa8, Larp1, Notch1, Ppib, Ppid, Ppih, Srpk1, Srpk2, Stau1, Tarbp2, Tbc1d20, Vapb]	TRUE
GO:0045259	GO_CellularComponent-EBI-UniProt-GOA_21.10.2020_00h00	proton-transporting ATP synthase complex	[3, 4, 5]	[None]	2	9.52381	0.0109793	0.395254	{}	{}	[Atp5a1, Atp5f1]	[ATP6, ATP8, Atp5a1, Atp5b, Atp5c1, Atp5d, Atp5e, Atp5f1, Atp5g1, Atp5g2, Atp5g3, Atp5h, Atp5i, Atp5j, Atp5j2, Atp5l, LOC101822429, LOC101823232, LOC101835150, LOC101844019, Usmg5]	TRUE
GO:0045333	GO_BiologicalProcess-EBI-UniProt-GOA_21.10.2020_00h00	cellular respiration	[4, 5]	[None]	8	12.5	2.76279e-08	5.11116e-06	{}	{}	[Aco2, Cat, Fh, Idh1, Idh2, Mdh1, Mdh2, Sod2]	[Aco2, Aifm2, Bloc1s1, COX1, COX3, CYTB, Cat, Cs, Dhtkd1, Dlst, Etfdh, Fh, Fxn, Gpd1, Idh1, Idh2, Idh3a, Idh3b, Idh3g, LOC101825739, LOC101827118, LOC101829317, LOC101835451, LOC101839373, LOC101841714, LOC101843465, LOC101844122, Lyrm7, Mdh1, Mdh2, Mtfr1, Mybbp1a, ND2, ND4, ND4L, ND5, Ndufa10, Ndufa5, Ndufa7, Ndufa8, Ndufb6, Ndufb8, Ndufb9, Ndufs1, Ndufs4, Ndufs6, Ndufv3, Nr4a3, Ogdh, Ogdhl, Pin…	TRUE
GO:0045428	GO_BiologicalProcess-EBI-UniProt-GOA_21.10.2020_00h00	regulation of nitric oxide biosynthetic process	[5, 6, 7]	[None]	2	9.09091	0.0120176	0.396581	{}	{}	[Ddah2, Sod2]	[Acp5, Agxt2, Akt1, Ass1, Cav1, Cd34, Cd36, Clu, Cx3cr1, Ddah1, Ddah2, Esr1, Il1b, Klf4, Pkd2, Ptk2b, Ptx3, Smad3, Sod2, Tlr4, Tnf, Zc3h12a]	TRUE
GO:0045429	GO_BiologicalProcess-EBI-UniProt-GOA_21.10.2020_00h00	positive regulation of nitric oxide biosynthetic process	[6, 7, 8]	[None]	2	12.5	0.00643129	0.315133	{}	{}	[Ddah2, Sod2]	[Agxt2, Akt1, Ass1, Cd36, Clu, Ddah1, Ddah2, Esr1, Il1b, Klf4, Pkd2, Ptx3, Smad3, Sod2, Tlr4, Tnf]	TRUE
GO:0045471	GO_BiologicalProcess-EBI-UniProt-GOA_21.10.2020_00h00	response to ethanol	[5]	[None]	2	11.7647	0.00725272	0.326372	{}	{}	[Got2, Sod1]	[Chrnb2, Crhbp, Drd2, Drd3, Fyn, Glra2, Got2, Grin1, Grin2a, Grin2b, Grin3a, Oprm1, Sod1, Th, Tp53inp1, Unc79, Usp46]	TRUE
GO:0045581	GO_BiologicalProcess-EBI-UniProt-GOA_21.10.2020_00h00	negative regulation of T cell differentiation	[8, 9]	[None]	2	7.69231	0.016577	0.414426	{}	{}	[Anxa1, Prdx2]	[Anxa1, Bcl6, Bmp4, Cbfb, Ctla4, Dtx1, Fgl2, Foxj1, Foxp3, Gli3, Hlx, Il2, Il4, Mdk, Nrarp, Prdx2, Ptpn2, Shh, Smad7, Socs1, Socs5, Tbx21, Tnfsf18, Zbtb7b, Zc3h12a, Zc3h8]	TRUE
GO:0045620	GO_BiologicalProcess-EBI-UniProt-GOA_21.10.2020_00h00	negative regulation of lymphocyte differentiation	[7, 8]	[None]	2	6.89655	0.0204046	0.408091	{}	{}	[Anxa1, Prdx2]	[Anxa1, Bcl6, Bmp4, Cbfb, Ctla4, Dtx1, Fbxo7, Fgl2, Foxj1, Foxp3, Gli3, Hlx, Hmgb3, Il2, Il4, Mdk, Nrarp, Prdx2, Ptpn2, Sfrp1, Shh, Smad7, Socs1, Socs5, Tbx21, Tnfsf18, Zbtb7b, Zc3h12a, Zc3h8]	TRUE
GO:0045807	GO_BiologicalProcess-EBI-UniProt-GOA_21.10.2020_00h00	positive regulation of endocytosis	[5, 6, 7]	[None]	2	5.12821	0.0354565	0.354565	{}	{}	[Anxa2, Cdc42]	[Ano6, Anxa2, Apln, Apoe, Appl2, Arrb1, B2m, Caly, Cd14, Cd151, Cd36, Cd63, Cdc42, Clip3, Clu, Flot1, Gpc3, Grem1, Hfe, Il4, LOC101828080, Ldlrap1, Mib1, Nckap1l, Nlgn1, Ntf3, Plcg2, Ppp3ca, Ppt1, Serpine1, Sgip1, Snca, Syk, Tbc1d5, Tfr2, Tor1a, Tsg101, Wnt3a, Wnt5a]	TRUE
GO:0045861	GO_BiologicalProcess-EBI-UniProt-GOA_21.10.2020_00h00	negative regulation of proteolysis	[7, 8]	[None]	8	4.7619	4.29905e-05	0.0058467	{}	{}	[Ahsg, Anxa2, Fetub, LOC101843823, LOC101844701, Serpina1, Serpinf2, Serpinh1]	[A2ml1, Ahsg, Akt1, Ambp, Anxa2, Aplp2, App, Aqp11, Arrb1, Bag5, Bcl2l12, C3, Camk2n1, Camlg, Ccar2, Cd109, Cdk5, Cdkn2d, Clec16a, Col28a1, Col6a3, Col7a1, Crb2, Crim1, Cryab, Cst6, Cst7, Cst8, Csta, Cstb, Ctsz, Ddrgk1, Dhcr24, Dpep1, Efna1, Epha4, F2, Fabp1, Fam192a, Fetub, Fnip1, Furin, Gabarapl2, Gpc3, Hfe, Hgf, Hrg, Il10, Ins, Itih2, Itih3, Itih4, Itih5, Itih6, Klf4, Kng1, LOC101822348, LOC10…	TRUE
GO:0045907	GO_BiologicalProcess-EBI-UniProt-GOA_21.10.2020_00h00	positive regulation of vasoconstriction	[5, 7, 8]	[None]	2	28.5714	0.00117704	0.102402	{}	{}	[Fga, Fgb]	[Cav1, F2r, Fga, Fgb, Fgg, Hrh1, Hrh2]	TRUE
GO:0045921	GO_BiologicalProcess-EBI-UniProt-GOA_21.10.2020_00h00	positive regulation of exocytosis	[6, 7, 8]	[None]	2	4.87805	0.0388546	0.349691	{}	{}	[Fga, Fgb]	[Adora2b, Ap1g1, Cacnb2, Cdk5, Cdk5r2, Chmp2a, Doc2b, Exph5, Fcer1g, Fga, Fgb, Fgg, Fgr, Hgs, Hyal3, Il13, Il4, Itgam, Nlgn1, Pla2g3, Rab27a, Rab27b, Rab3a, Rab3d, Scamp5, Sdc1, Sdc4, Slc4a8, Snca, Snf8, Sphk2, Stx4, Syk, Syt10, Syt4, Sytl4, Tsg101, Vamp7, Vamp8, Vsnl1, Zp3]	TRUE
GO:0046031	GO_BiologicalProcess-EBI-UniProt-GOA_21.10.2020_00h00	ADP metabolic process	[7, 8, 9, 10]	[None]	4	11.7647	0.000124127	0.01564	{}	{}	[Ak1, Aldoa, Bpgm, Gpi]	[Adpgk, Ak1, Ak2, Ak3, Ak4, Aldoa, Aldob, Aldoc, Ampd3, Bad, Bpgm, Eno1, Eno2, Eno3, Galk1, Gapdhs, Gck, Gpi, Hk1, Hk2, Hk3, Hkdc1, LOC101824939, LOC101835548, Nudt9, Pfkfb2, Pfkl, Pfkm, Pfkp, Pgam1, Pgk1, Pgk2, Pklr, Pkm]	TRUE
GO:0046033	GO_BiologicalProcess-EBI-UniProt-GOA_21.10.2020_00h00	AMP metabolic process	[7, 8, 9, 10]	[None]	2	18.1818	0.00302186	0.21153	{}	{}	[Adk, Ak1]	[Adk, Adsl, Adss, Adssl1, Ak1, Ak2, Ak3, Ak4, Ampd3, Aprt, Nt5e]	TRUE
GO:0046036	GO_BiologicalProcess-EBI-UniProt-GOA_21.10.2020_00h00	CTP metabolic process	[7, 8, 9, 10]	[None]	2	15.3846	0.00424311	0.263073	{}	{}	[LOC101838863, LOC106021590]	[Ctps1, Ctps2, LOC101838863, LOC106021590, Nme3, Nme4, Nme5, Nme6, Nme7, Nme9, Uck1, Uck2, Uckl1]	TRUE
GO:0046039	GO_BiologicalProcess-EBI-UniProt-GOA_21.10.2020_00h00	GTP metabolic process	[7, 8, 9, 10]	[None]	2	13.3333	0.00565539	0.29408	{}	{}	[LOC101838863, LOC106021590]	[Ak3, Ak4, Ampd3, Gnai3, LOC101838863, LOC106021590, Lrrk2, Mfn1, Nme3, Nme4, Nme5, Nme6, Nme7, Nme9, Rhoq]	TRUE
GO:0046051	GO_BiologicalProcess-EBI-UniProt-GOA_21.10.2020_00h00	UTP metabolic process	[7, 8, 9, 10]	[None]	2	22.2222	0.00199775	0.157822	{}	{}	[LOC101838863, LOC106021590]	[Ak3, LOC101838863, LOC106021590, Nme3, Nme4, Nme5, Nme6, Nme7, Nme9]	TRUE
GO:0046128	GO_BiologicalProcess-EBI-UniProt-GOA_21.10.2020_00h00	purine ribonucleoside metabolic process	[6, 7, 8]	[None]	3	10.7143	0.00122647	0.105477	{}	{}	[Adk, LOC101838863, LOC106021590]	[Adk, Ak3, Ak4, Amd1, Ampd3, Aprt, Gmps, Gnai3, Guk1, Hprt1, Impdh1, Impdh2, LOC101830342, LOC101838863, LOC101841963, LOC106021590, Lrrk2, Mfn1, Mtap, Nme3, Nme4, Nme5, Nme6, Nme7, Nme9, Nt5e, Nudt18, Rhoq]	TRUE
GO:0046129	GO_BiologicalProcess-EBI-UniProt-GOA_21.10.2020_00h00	purine ribonucleoside biosynthetic process	[7, 8, 9]	[None]	3	15.7895	0.000381344	0.0415665	{}	{}	[Adk, LOC101838863, LOC106021590]	[Adk, Amd1, Aprt, Gmps, Hprt1, Impdh1, Impdh2, LOC101830342, LOC101838863, LOC101841963, LOC106021590, Mtap, Nme3, Nme4, Nme5, Nme6, Nme7, Nme9, Nt5e]	TRUE
GO:0046364	GO_BiologicalProcess-EBI-UniProt-GOA_21.10.2020_00h00	monosaccharide biosynthetic process	[4, 5]	[None]	2	10.5263	0.00902925	0.370199	{}	{}	[Gpi, Pgd]	[Atf3, Atf4, Chst15, G6pc, G6pc2, G6pc3, G6pd, Gpd1, Gpd2, Gpi, LOC101831585, LOC106023045, Pc, Pck1, Pck2, Pgd, Rbp4, Rgn, Sord]	TRUE
GO:0046390	GO_BiologicalProcess-EBI-UniProt-GOA_21.10.2020_00h00	ribose phosphate biosynthetic process	[5, 6]	[None]	7	6.14035	2.60825e-05	0.00367764	{}	{}	[Adk, Ak1, Atic, Atp5a1, Atp5f1, LOC101838863, LOC106021590]	[ATP6, ATP8, Acaca, Acacb, Acat1, Acly, Acss1, Adcy1, Adcy2, Adcy3, Adcy4, Adcy5, Adcy6, Adcy7, Adcy8, Adcy9, Adk, Adsl, Adss, Adssl1, Ak1, Ak2, Ak3, Ak4, Ampd1, Ampd2, Ampd3, Aprt, Atic, Atp5a1, Atp5b, Atp5c1, Atp5d, Atp5e, Atp5f1, Atp5g1, Atp5g2, Atp5g3, Atp5h, Atp5i, Atp5j, Atp5j2, Atp5l, Atp5o, Atp6v1a, Cad, Coasy, Ctps1, Ctps2, Dcakd, Dhodh, Elovl1, Elovl4, Elovl5, Elovl6, Elovl7, G6pd, Gart…	TRUE
GO:0046487	GO_BiologicalProcess-EBI-UniProt-GOA_21.10.2020_00h00	glyoxylate metabolic process	[4, 7]	[None]	2	40	0.000566119	0.0577442	{}	{}	[Idh1, Idh2]	[Agxt2, Grhpr, Hoga1, Idh1, Idh2]	TRUE
GO:0046602	GO_BiologicalProcess-EBI-UniProt-GOA_21.10.2020_00h00	regulation of mitotic centrosome separation	[6]	[None]	2	40	0.000566119	0.0577442	{}	{}	[Nsfl1c, Ranbp1]	[Map9, Nek2, Nsfl1c, Ranbp1, Ubxn2b]	TRUE
GO:0046604	GO_BiologicalProcess-EBI-UniProt-GOA_21.10.2020_00h00	positive regulation of mitotic centrosome separation	[7]	[None]	2	66.6667	0.000171542	0.0204135	{}	{}	[Nsfl1c, Ranbp1]	[Nsfl1c, Ranbp1, Ubxn2b]	TRUE
GO:0046822	GO_BiologicalProcess-EBI-UniProt-GOA_21.10.2020_00h00	regulation of nucleocytoplasmic transport	[6]	[None]	2	4.65116	0.0423714	0.296599	{}	{}	[LOC101840972, Ywhae]	[Bard1, Bmp4, Camk1, Cd36, Cdh1, Cdk5, Chp1, Chp2, Cpsf6, Dmap1, Dnajc27, Ect2, Emd, Fermt1, Gli3, Hdac3, Hyal2, LOC101840972, Lep, Mapk14, Mdfic, Nsun2, Pik3r1, Pkia, Prkd1, Psen1, Rapgef3, Rbm22, Sfn, Shh, Sirt7, Supt6h, Tardbp, Tcf7l2, Thoc2, Ubr5, Ufm1, Uhmk1, Xpo1, Ywhae, Zc3h12a, Zic1, Zpr1]	TRUE
GO:0046825	GO_BiologicalProcess-EBI-UniProt-GOA_21.10.2020_00h00	regulation of protein export from nucleus	[7, 8]	[None]	2	14.2857	0.00492575	0.280768	{}	{}	[LOC101840972, Ywhae]	[Bard1, Camk1, Cdk5, Dnajc27, Emd, LOC101840972, Rapgef3, Rbm22, Sfn, Sirt7, Tcf7l2, Uhmk1, Xpo1, Ywhae]	TRUE
GO:0046916	GO_BiologicalProcess-EBI-UniProt-GOA_21.10.2020_00h00	cellular transition metal ion homeostasis	[7, 9]	[None]	3	6.66667	0.00483648	0.280516	{}	{}	[Aco1, Fth1, Sod1]	[Abcb7, Aco1, Alas2, Atox1, Atp6v1a, Bmp6, Ccdc115, Ccdc22, Cp, Fth1, Ftl, Ftmt, Fxn, Hamp, Heph, Hephl1, Hfe, Hfe2, Hmox1, Hpx, Ireb2, LOC101827118, LOC101828737, LOC101830460, LOC101834345, LOC106023073, LOC106023221, LOC106023222, Lcn2, Ncoa4, Ndfip1, Scara5, Slc11a1, Slc11a2, Slc30a5, Slc30a8, Slc30a9, Slc31a1, Slc31a2, Slc39a8, Smad4, Sod1, Tfr2, Tfrc, Tmem199]	TRUE
GO:0046933	GO_BiologicalProcess-EBI-UniProt-GOA_21.10.2020_00h00	proton-transporting ATP synthase activity, rotational mechanism	[5, 8, 9, 10, 11, 12, 13]	[None]	2	16.6667	0.00360823	0.241751	{}	{}	[Atp5a1, Atp5f1]	[ATP6, Atp5a1, Atp5b, Atp5c1, Atp5d, Atp5e, Atp5f1, Atp5j, Atp5j2, Atp5o, Atp6v1a, LOC101844019]	TRUE
GO:0046939	GO_BiologicalProcess-EBI-UniProt-GOA_21.10.2020_00h00	nucleotide phosphorylation	[6]	[None]	6	12.2449	1.83662e-06	0.000304879	{}	{}	[Ak1, Aldoa, Bpgm, Gpi, LOC101838863, LOC106021590]	[Adpgk, Ak1, Ak2, Ak3, Ak4, Ak5, Ak7, Ak8, Ak9, Aldoa, Aldob, Aldoc, Bpgm, Cmpk1, Eno1, Eno2, Eno3, Galk1, Gapdhs, Gck, Gpi, Hk1, Hk2, Hk3, Hkdc1, LOC101822414, LOC101824939, LOC101832257, LOC101832519, LOC101835548, LOC101838863, LOC106021590, LOC106022829, Nme3, Nme4, Nme5, Nme6, Nme7, Nme9, Pfkfb2, Pfkl, Pfkm, Pfkp, Pgam1, Pgk1, Pgk2, Pklr, Pkm, Pnkp]	TRUE
GO:0048024	GO_BiologicalProcess-EBI-UniProt-GOA_21.10.2020_00h00	regulation of mRNA splicing, via spliceosome	[7, 8, 9]	[None]	2	5.88235	0.0275097	0.412645	{}	{}	[Hspa8, Prdx6]	[C1qbp, Celf3, Dazap1, Ddx5, Dyrk1a, Hmx2, Hnrnpa1, Hnrnpl, Hspa8, Jmjd6, LOC101837501, LOC101838102, Lmntd2, Myod1, Prdx6, Prpf19, Rbm10, Rbm11, Rbm15, Rbm24, Rbm5, Rbm8a, Sf3b4, Slc39a5, Snrnp70, Srek1, Srrm4, Srsf10, Srsf12, Srsf2, Srsf4, Srsf9, Thrap3, Wtap]	TRUE
GO:0048026	GO_BiologicalProcess-EBI-UniProt-GOA_21.10.2020_00h00	positive regulation of mRNA splicing, via spliceosome	[8, 9, 10]	[None]	2	18.1818	0.00302186	0.21153	{}	{}	[Hspa8, Prdx6]	[Celf3, Dazap1, Hmx2, Hspa8, Lmntd2, Prdx6, Prpf19, Sf3b4, Slc39a5, Snrnp70, Thrap3]	TRUE
GO:0048524	GO_BiologicalProcess-EBI-UniProt-GOA_21.10.2020_00h00	positive regulation of viral process	[4, 5]	[None]	3	8.57143	0.00235726	0.179152	{}	{}	[Hspa8, P4hb, Ppib]	[Adar, Adarb1, Apoe, Cav2, Chmp2a, Chmp4b, Cnot7, Csf1r, Ddb1, Ep300, Gtf2b, Hacd3, Hspa8, Jun, Larp1, Lef1, Mdfic, Notch1, P4hb, Pc, Ppib, Ppid, Ppih, Rsf1, Sp1, Srpk1, Srpk2, Stau1, Taf11, Tarbp2, Tbc1d20, Trim11, Tsg101, Vapb, Vps37b]	TRUE
GO:0048678	GO_BiologicalProcess-EBI-UniProt-GOA_21.10.2020_00h00	response to axon injury	[4]	[None]	2	25	0.00156157	0.129611	{}	{}	[Sod1, Sod2]	[Dpysl3, Fgf2, Jun, Lamb2, Morn4, Sarm1, Sod1, Sod2]	TRUE
GO:0048770	GO_CellularComponent-EBI-UniProt-GOA_21.10.2020_00h00	pigment granule	[4, 5, 6, 7]	[None]	2	6.25	0.0245625	0.417562	{}	{}	[Hsp90b1, P4hb]	[Anxa6, Cd63, Cnp, Dct, Erp29, Gchfr, Gpr143, Hps4, Hsp90ab1, Hsp90b1, Itgb1, LOC101828088, Mlana, Mreg, Myo7a, Myrip, P4hb, Pdia3, Pdia4, Rab17, Rab1a, Rab27a, Rab27b, Rab32, Rab38, Stx3, Tfrc, Th, Tmed10, Tmem33, Tyr, Tyrp1]	TRUE
GO:0048872	GO_BiologicalProcess-EBI-UniProt-GOA_21.10.2020_00h00	homeostasis of number of cells	[4]	[None]	6	5.94059	0.00012067	0.015325	{}	{}	[Anxa1, Fh, Gpi, LOC101836558, Prdx2, Sod1]	[Abl1, Adar, Ahsp, Akt1, Akt3, Alas2, Ampd3, Anxa1, Bak1, Bap1, Bcl2l11, Bcl6, Bmp4, Cacna1f, Card11, Ccr4, Cdh2, Cdk5rap3, Cebpg, Cited2, Coro1a, Csf1, Dnase2, Dyrk3, Epo, Ezh2, F2r, Fadd, Fas, Fh, Flvcr1, Foxp3, G6pd, Gata1, Gata2, Gata3, Gcnt4, Gigyf2, Gpi, Gpr174, Gpr183, Hmox1, Hoxb6, Ikzf1, Il6, Itpkb, Jam3, Jmjd6, Kif3a, Klf1, Klhl10, Kmt2e, Kras, L3mbtl3, LOC101834439, LOC101835923, LOC10…	TRUE
GO:0050685	GO_BiologicalProcess-EBI-UniProt-GOA_21.10.2020_00h00	positive regulation of mRNA processing	[8, 9]	[None]	2	13.3333	0.00565539	0.29408	{}	{}	[Hspa8, Prdx6]	[Cdc73, Celf3, Dazap1, Dhx36, Hmx2, Hspa8, Lmntd2, Ncbp2, Nudt21, Prdx6, Prpf19, Sf3b4, Slc39a5, Snrnp70, Thrap3]	TRUE
GO:0050792	GO_BiologicalProcess-EBI-UniProt-GOA_21.10.2020_00h00	regulation of viral process	[4]	[None]	3	4.54545	0.0138998	0.416994	{}	{}	[Hspa8, P4hb, Ppib]	[Adar, Adarb1, Apcs, Apoe, Banf1, Cav2, Ccl5, Chmp2a, Chmp4b, Cnot7, Csf1r, Ddb1, Ep300, Fbxl2, Fcn1, Gsn, Gtf2b, Hacd3, Hs3st5, Hspa8, Isg20, Jun, Lamp3, Larp1, Lef1, Mavs, Mdfic, Nectin2, Notch1, P4hb, Pc, Phb, Pou2f3, Ppib, Ppid, Ppih, Ptx3, Rnasel, Rsf1, Snf8, Snx3, Sp1, Srpk1, Srpk2, Stat1, Stau1, Taf11, Tarbp2, Tardbp, Tbc1d20, Tnf, Trim10, Trim11, Trim13, Trim26, Trim27, Trim32, Trim35, Tr…	TRUE
GO:0050818	GO_BiologicalProcess-EBI-UniProt-GOA_21.10.2020_00h00	regulation of coagulation	[4]	[None]	6	17.6471	1.93864e-07	3.52832e-05	{}	{}	[Anxa2, Anxa5, Fga, Fgb, Prdx2, Serpinf2]	[Ano6, Anxa2, Anxa5, Apoe, Cav1, Cd34, Cd36, Enpp4, F11, F2, F2r, Fga, Fgb, Fgg, Foxa2, Hs3st5, Klkb1, Kng1, Nfe2l2, Pdgfra, Plau, Plg, Prdx2, Pros1, Psen1, Serpinc1, Serpine1, Serpinf2, Serping1, Sh2b3, Tfpi, Thbd, Thbs1, Ubash3b]	TRUE
GO:0050819	GO_BiologicalProcess-EBI-UniProt-GOA_21.10.2020_00h00	negative regulation of coagulation	[5]	[None]	4	20	1.40803e-05	0.00208389	{}	{}	[Anxa2, Anxa5, Fga, Fgb]	[Anxa2, Anxa5, Apoe, Cd34, F11, F2, Fga, Fgb, Fgg, Hs3st5, Klkb1, Kng1, Pdgfra, Plau, Plg, Pros1, Sh2b3, Tfpi, Thbd, Ubash3b]	TRUE
GO:0050820	GO_BiologicalProcess-EBI-UniProt-GOA_21.10.2020_00h00	positive regulation of coagulation	[5]	[None]	2	18.1818	0.00302186	0.21153	{}	{}	[Prdx2, Serpinf2]	[Ano6, Cd36, Enpp4, F2, F2r, Nfe2l2, Prdx2, Psen1, Serpine1, Serpinf2, Thbs1]	TRUE
GO:0050878	GO_BiologicalProcess-EBI-UniProt-GOA_21.10.2020_00h00	regulation of body fluid levels	[3]	[None]	6	4.72441	0.000419323	0.0452868	{}	{}	[Akr1b1, Anxa2, Fga, Fgb, Prdx2, Serpinf2]	[Adm, Adora1, Adra2a, Adra2b, Adra2c, Agr2, Akr1b1, Aloxe3, Ano6, Anxa2, Anxa7, Apoe, Aqp1, Aqp2, Aqp3, Aqp4, Atg5, Atp6v1b1, Bloc1s3, Bloc1s4, Bloc1s6, C1galt1c1, Cav1, Ccnd1, Cd34, Cd36, Cd40lg, Celsr2, Chrm1, Chrm3, Comp, Creb1, Drd2, Edn1, Elovl1, Emp2, Enpp4, Entpd2, Erbb4, F11, F13a1, F2, F2r, F2rl1, F2rl2, F2rl3, F3, F7, F8, F9, Fa2h, Fermt3, Fga, Fgb, Fgf10, Fgg, Foxa2, Foxb1, Gja1, Gna13…	TRUE
GO:0051099	GO_BiologicalProcess-EBI-UniProt-GOA_21.10.2020_00h00	positive regulation of binding	[4]	[None]	3	4.28571	0.0162683	0.422975	{}	{}	[Anxa2, Calm2, LOC101840972]	[Abl1, Add2, Anxa2, Apoe, Arhgef7, Arrb1, B2m, Bambi, Bmp2, Bmp4, Calm1, Calm2, Calm3, Cav1, Cdk5, Cdk9, Ctnnb1, Dact1, Ddrgk1, Derl1, Dph3, Ebf2, Eif3d, Eif3e, Ep300, Epha4, Ephb6, Flot1, Foxc1, Gata3, Gtf2b, Hand2, Hes1, Hfe, Hip1r, Hmgb2, Hoxa3, Ide, Igf1, Irf4, Isl1, Klf4, LOC101840972, Larp6, Lrrk2, Mapre3, Mark3, Mau2, Men1, Met, Mmp9, Neurod1, Nipbl, Nphp3, Pax6, Pinx1, Pkd1, Plcl1, Plxnd1…	TRUE
GO:0051156	GO_BiologicalProcess-EBI-UniProt-GOA_21.10.2020_00h00	glucose 6-phosphate metabolic process	[4, 5]	[None]	2	16.6667	0.00360823	0.241751	{}	{}	[Pgd, Tkt]	[G6pd, Gck, H6pd, Hk2, Nfe2l1, Pgd, Pgls, Rpe, Rpia, Shpk, Taldo1, Tkt]	TRUE
GO:0051224	GO_BiologicalProcess-EBI-UniProt-GOA_21.10.2020_00h00	negative regulation of protein transport	[5, 6, 7]	[None]	3	4.83871	0.011742	0.399229	{}	{}	[Gdi1, LOC101840972, Ppm1f]	[Acvr1c, Adipoq, Adra2a, Apoe, Bag4, Bard1, Cd36, Cdk5, Chp1, Csk, Derl2, Derl3, Dph3, Drd2, Drd3, Drd4, Erp29, F2r, Fam3d, Fermt1, Ffar4, Foxp3, Gdi1, Gopc, Hmgcr, Il1b, Inhbb, Ins, Irs1, Kcnb1, Kcnj11, Klf7, LOC101830754, LOC101840972, Lgr4, Lrrk2, Mdfic, Ndfip1, Ndfip2, Oprm1, Os9, Pfkl, Pim3, Pkia, Ppm1f, Ptger4, Rhbdf1, Rhbdf2, Sfrp1, Siah3, Sirt4, Snx3, Srebf1, Stxbp5l, Svip, Syt4, Sytl4, T…	TRUE
GO:0051258	GO_BiologicalProcess-EBI-UniProt-GOA_21.10.2020_00h00	protein polymerization	[7]	[None]	2	6.45161	0.0231408	0.416535	{}	{}	[Fga, Fgb]	[Arpc2, Arpc4, Casq1, Casq2, Cep192, Chmp2a, Chmp4b, Cttn, Diaph1, Fam107a, Fbxo5, Fga, Fgb, Fgg, Gsn, Hcls1, LOC101835749, Mid1ip1, Mief2, Msrb2, Tppp, Tppp3, Tpx2, Ttc17, Tubgcp2, Tubgcp3, Tubgcp4, Tubgcp5, Tubgcp6, Was, Wasl]	TRUE
GO:0051261	GO_BiologicalProcess-EBI-UniProt-GOA_21.10.2020_00h00	protein depolymerization	[7]	[None]	2	12.5	0.00643129	0.315133	{}	{}	[Cfl1, Hspa8]	[Ccsap, Cfl1, Cfl2, Dnajc6, Dstn, Hspa8, Kif18a, Kif19, Kif2b, Kif2c, Mical1, Mical2, Nckap5l, Sh3gl1, Stmn1, Wdr1]	TRUE
GO:0051492	GO_BiologicalProcess-EBI-UniProt-GOA_21.10.2020_00h00	regulation of stress fiber assembly	[6, 7, 8, 9, 10]	[None]	3	8.33333	0.0025574	0.189247	{}	{}	[Cdc42, Pfn1, Ppm1f]	[Abl1, Alms1, Apoa1, Bag4, Bbs4, Carmil1, Ccdc88a, Cdc42, Cgnl1, F11r, Fhod1, Gpr65, LOC101834032, Lpar1, Met, Mkks, Mtor, Myoc, Nf2, Pfn1, Pik3r1, Ppfia1, Ppm1e, Ppm1f, Ptger4, Rac1, Rapgef3, Sorbs3, Stmn1, Tacstd2, Tgfbr1, Tmeff2, Tsc1, Was, Wnt11, Wnt4]	TRUE
GO:0051495	GO_BiologicalProcess-EBI-UniProt-GOA_21.10.2020_00h00	positive regulation of cytoskeleton organization	[7]	[None]	4	4.3956	0.00512947	0.28725	{}	{}	[Cdc42, Cfl1, Pfn1, Ppm1f]	[Abl1, Actr2, Actr3b, Apoa1, Arl2, Arpc1a, Arpc1b, Arpc2, Arpc3, Arpc4, Arpc5, Arpc5l, Bag4, Baiap2l1, Bmp10, Carmil1, Ccdc88a, Ccl21, Ccl24, Cdc42, Cdc42ep2, Cdc42ep5, Cdkn1b, Cfl1, Cttn, Dctn1, Dlg1, Dstn, Edn1, Evl, Fchsd1, Fchsd2, Fer, Fes, Fmn1, Fmn2, Gpr65, Gpsm2, Grb2, Gsn, Hax1, Hras, Jmy, Katnb1, Katnbl1, Kirrel, LOC101830266, LOC101834032, LOC101843909, Lmod1, Lmod3, Lpar1, Met, Mlst8, …	TRUE
GO:0051496	GO_BiologicalProcess-EBI-UniProt-GOA_21.10.2020_00h00	positive regulation of stress fiber assembly	[7, 8, 9, 10, 11]	[None]	2	10	0.00998293	0.379351	{}	{}	[Cdc42, Ppm1f]	[Abl1, Apoa1, Bag4, Carmil1, Ccdc88a, Cdc42, Gpr65, LOC101834032, Lpar1, Mtor, Myoc, Nf2, Ppm1e, Ppm1f, Rac1, Rapgef3, Sorbs3, Tgfbr1, Wnt11, Wnt4]	TRUE
GO:0051592	GO_BiologicalProcess-EBI-UniProt-GOA_21.10.2020_00h00	response to calcium ion	[5]	[None]	4	10.2564	0.000213782	0.0247987	{}	{}	[Calm2, Clic4, Fga, Fgb]	[Adam9, Ahcyl1, Calm1, Calm2, Calm3, Carf, Cav1, Chp2, Clic4, Cpne2, Cpne3, Cpne7, Crhbp, Ect2, Fga, Fgb, Fgg, Fos, Fosb, Hpca, Iqgap1, Itpkb, Jun, Junb, Jund, Kcnmb4, Ncstn, Neurod2, Pkd2, Ppif, Ppp3ca, Rasal1, Rasgrp2, S100a16, Scn5a, Slc25a13, Sucnr1, Thbs1, Wnt5a]	TRUE
GO:0051604	GO_BiologicalProcess-EBI-UniProt-GOA_21.10.2020_00h00	protein maturation	[4, 5]	[None]	4	4.08163	0.00665728	0.319549	{}	{}	[Fga, Fgb, Glrx3, Serpinh1]	[Aanat, Adam10, Aip, Aph1a, Aph1b, Atp6ap2, Bad, Bak1, Casp2, Casp8, Ciao1, Cideb, Comp, Corin, Cpe, Ctse, Ctsh, Dhcr24, Dhh, Dhps, Disp1, Dohh, Duoxa2, Ep300, Ero1a, F11, F7, Fadd, Fam96a, Fam96b, Fga, Fgb, Fgg, Fkrp, Furin, Fxn, Gli3, Glrx3, Glrx5, Hfe2, Hscb, Ift172, Ihh, Immp2l, Isca1, Isca2, Klk13, Klkb1, LOC101828371, LOC101835487, LOC101838775, LOC101843909, Lias, Lipt1, Lipt2, Lonp2, Mme,…	TRUE
GO:0051702	GO_BiologicalProcess-EBI-UniProt-GOA_21.10.2020_00h00	interaction with symbiont	[2, 3]	[None]	3	9.09091	0.00198689	0.160938	{}	{}	[Anxa2, Hspa8, Ppib]	[Anxa2, Apcs, Apoe, Aqp1, Camp, Cav2, Ccl5, Csf1r, Ddb1, Ep300, F2, Fbxl2, Fn1, Gtf2b, Hspa8, Jun, LOC101842885, LOC106022252, Lef1, Napepld, Pc, Phb, Pou2f3, Ppib, Ptx3, Reg3gamma, Romo1, Sp1, Taf11, Tardbp, Tbc1d20, Tusc2, Zc3h12a]	TRUE
GO:0051781	GO_BiologicalProcess-EBI-UniProt-GOA_21.10.2020_00h00	positive regulation of cell division	[5]	[None]	2	5.71429	0.0290341	0.406477	{}	{}	[Cat, Cdc42]	[Aurkb, Cat, Cdc42, Cdc6, Cspp1, Cxcr5, Drd2, Drd3, Ect2, Fgf1, Fgf3, Fgf4, Fgf9, Il1a, Il1b, LOC101832350, Mdk, Nkx3-1, Nup62, Pdgfa, Pdgfb, Pdgfc, Pgf, Pkp4, Ptn, Rxfp3, Shh, Sstr5, Tas1r2, Tgfb2, Tgfb3, Vegfa, Vegfb, Vegfc, Vegfd]	TRUE
GO:0051817	GO_BiologicalProcess-EBI-UniProt-GOA_21.10.2020_00h00	modulation of process of other organism involved in symbiotic interaction	[3]	[None]	3	8.82353	0.00216716	0.169038	{}	{}	[Anxa2, Hspa8, Ppib]	[Anxa2, Apcs, Apoe, Aqp1, Atg5, Bad, Bcl2l1, Bcl2l11, Cav2, Ccl5, Csf1r, Ep300, Fbxl2, Gtf2b, Hspa8, Hyal2, Jun, LOC101842885, Lef1, Napepld, Pc, Phb, Phb2, Pou2f3, Ppib, Ptx3, Rraga, Sp1, Taf11, Tardbp, Tbc1d20, Ulk1, Vapb, Zc3h12a]	TRUE
GO:0051851	GO_BiologicalProcess-EBI-UniProt-GOA_21.10.2020_00h00	modulation by host of symbiont process	[3, 4]	[None]	3	12	0.00087551	0.0805469	{}	{}	[Anxa2, Hspa8, Ppib]	[Anxa2, Apcs, Apoe, Aqp1, Cav2, Ccl5, Csf1r, Ep300, Fbxl2, Gtf2b, Hspa8, Jun, LOC101842885, Lef1, Napepld, Pc, Phb, Pou2f3, Ppib, Ptx3, Sp1, Taf11, Tardbp, Tbc1d20, Zc3h12a]	TRUE
GO:0051881	GO_BiologicalProcess-EBI-UniProt-GOA_21.10.2020_00h00	regulation of mitochondrial membrane potential	[4]	[None]	2	6.25	0.0245625	0.417562	{}	{}	[Sod1, Sod2]	[Abcd1, Akt1, Akt2, Arl6ip5, Bad, Bak1, Bcl2l1, Bco2, Bok, Dcn, Gclc, Hebp2, Hsh2d, Lrrk2, Mfn1, Mllt11, Mul1, Myoc, Oprd1, Pid1, Pink1, Pmaip1, Ppp2r3c, Rnf122, Slc25a33, Sod1, Sod2, Spg20, Src, Stoml2, Tusc2, Ucp2]	TRUE
GO:0051920	GO_BiologicalProcess-EBI-UniProt-GOA_21.10.2020_00h00	peroxiredoxin activity	[5, 8]	[None]	2	33.3333	0.000844948	0.0794251	{}	{}	[Prdx2, Prdx6]	[LOC101832299, Prdx1, Prdx2, Prdx3, Prdx4, Prdx6]	TRUE
GO:0051926	GO_BiologicalProcess-EBI-UniProt-GOA_21.10.2020_00h00	negative regulation of calcium ion transport	[6, 7, 8]	[None]	2	8.69565	0.0130972	0.406013	{}	{}	[Calm2, Ywhae]	[Calm1, Calm2, Calm3, Casq2, Cav3, Cbarp, Drd4, Epo, Fkbp1b, Gem, Gpr35, LOC101843100, Nos3, Pacsin3, Pkd2, Pln, Rem1, Rrad, Sri, Tmbim6, Trim27, Ubqln1, Ywhae]	TRUE
GO:0052547	GO_BiologicalProcess-EBI-UniProt-GOA_21.10.2020_00h00	regulation of peptidase activity	[5, 7]	[None]	9	4.34783	2.89865e-05	0.00405811	{}	{}	[Ahsg, Anxa2, Fetub, LOC101843823, LOC101844701, Ppm1f, Serpina1, Serpinf2, Serpinh1]	[A2ml1, Abca2, Acvr1c, Adrm1, Ahsg, Aifm1, Akt1, Ambp, Antxr1, Anxa2, Aplp2, App, Arl6ip5, Arrb1, Bad, Bak1, Bbc3, Bcl2l11, Bcl2l12, Bid, Bok, C3, Card9, Casp8, Casp8ap2, Cav1, Cd109, Cdkn2d, Cideb, Clpx, Col28a1, Col6a3, Col7a1, Cradd, Crb2, Crim1, Cryab, Cst6, Cst7, Cst8, Csta, Cstb, Ctsc, Ctsh, Cyr61, Ddrgk1, Dhcr24, Diablo, Dpep1, Efna1, Efna3, Epha4, F2r, Fabp1, Fadd, Fas, Faslg, Fbln1, Fetu…	TRUE
GO:0052548	GO_BiologicalProcess-EBI-UniProt-GOA_21.10.2020_00h00	regulation of endopeptidase activity	[6, 8]	[None]	9	4.94505	1.04063e-05	0.00156095	{}	{}	[Ahsg, Anxa2, Fetub, LOC101843823, LOC101844701, Ppm1f, Serpina1, Serpinf2, Serpinh1]	[A2ml1, Abca2, Acvr1c, Adrm1, Ahsg, Aifm1, Akt1, Ambp, Anxa2, Aplp2, App, Arl6ip5, Arrb1, Bad, Bak1, Bbc3, Bcl2l11, Bcl2l12, Bid, Bok, C3, Card9, Casp8, Casp8ap2, Cd109, Cdkn2d, Cideb, Col28a1, Col6a3, Col7a1, Cradd, Crb2, Crim1, Cryab, Cst6, Cst7, Cst8, Csta, Cstb, Ctsh, Cyr61, Dhcr24, Diablo, Dpep1, Efna1, Efna3, Epha4, F2r, Fabp1, Fadd, Fas, Faslg, Fetub, Fnip1, Furin, Gsn, Hgf, Hip1r, Hrg, Ht…	TRUE
GO:0055076	GO_BiologicalProcess-EBI-UniProt-GOA_21.10.2020_00h00	transition metal ion homeostasis	[8]	[None]	4	7.14286	0.000864206	0.0803711	{}	{}	[Aco1, Fth1, Sod1, Sod2]	[Abcb7, Aco1, Alas2, Atox1, Atp6v1a, B2m, Bmp6, Btbd9, Ccdc115, Ccdc22, Commd1, Cp, Cutc, Fth1, Ftl, Ftmt, Fxn, Hamp, Heph, Hephl1, Hfe, Hfe2, Hmox1, Hpx, Hyal2, Ireb2, LOC101827118, LOC101828737, LOC101830460, LOC101834345, LOC106023073, LOC106023221, LOC106023222, Lcn2, Ncoa4, Ndfip1, Neo1, Scara5, Slc11a1, Slc11a2, Slc30a4, Slc30a5, Slc30a8, Slc30a9, Slc31a1, Slc31a2, Slc39a8, Smad4, Sod1, Sod…	TRUE
GO:0055102	GO_BiologicalProcess-EBI-UniProt-GOA_21.10.2020_00h00	lipase inhibitor activity	[6]	[None]	2	25	0.00156157	0.129611	{}	{}	[Anxa1, Anxa2]	[Angptl3, Anxa1, Anxa2, Anxa3, Apoa2, Apoc1, Faf2, LOC101839353]	TRUE
GO:0060047	GO_BiologicalProcess-EBI-UniProt-GOA_21.10.2020_00h00	heart contraction	[5]	[None]	3	9.09091	0.00198689	0.160938	{}	{}	[Actc1, Cdc42, Sod1]	[Actc1, Atg5, Atp1b1, Cacnb2, Casq2, Cdc42, Gja5, Gpd1l, Kcnd3, Kcne1, Kcne2, Kcne5, Kcnh2, Kcnj2, Kcnj8, Kcnq1, Map2k6, Mtor, Myl2, Nkx2-5, Pkp2, Rps6ka2, Scn1b, Scn2b, Scn3b, Scn4b, Scn5a, Smad5, Sod1, Taz, Tcap, Tnnc1, Vegfb]	TRUE
GO:0061041	GO_BiologicalProcess-EBI-UniProt-GOA_21.10.2020_00h00	regulation of wound healing	[6]	[None]	6	12	2.07417e-06	0.000342239	{}	{}	[Anxa1, Anxa2, Fga, Fgb, Prdx2, Serpinf2]	[Adra2a, Ajap1, Ano6, Anxa1, Anxa2, Apoe, Arfgef1, Cav1, Cd34, Cd36, Cldn19, Crk, Enpp4, F11, F2, F2r, Fga, Fgb, Fgg, Foxa2, Foxc2, Hbegf, Hras, Kank1, Klkb1, Kng1, LOC101839055, Mtor, Nfe2l2, Pdgfra, Plau, Plg, Plpp3, Prdx2, Pros1, Reg3gamma, Serpinc1, Serpine1, Serpinf2, Serping1, Sh2b3, Smad3, Tfpi, Thbd, Thbs1, Tnf, Tnfrsf12a, Ubash3b, Wfdc1, Wnt4]	TRUE
GO:0061045	GO_BiologicalProcess-EBI-UniProt-GOA_21.10.2020_00h00	negative regulation of wound healing	[6, 7]	[None]	3	11.5385	0.000984237	0.0895655	{}	{}	[Anxa2, Fga, Fgb]	[Ajap1, Anxa2, Apoe, Cd34, Cldn19, Crk, F11, F2, Fga, Fgb, Fgg, Klkb1, Kng1, Pdgfra, Plau, Plg, Pros1, Serpine1, Sh2b3, Smad3, Tfpi, Thbd, Tnf, Ubash3b, Wfdc1, Wnt4]	TRUE
GO:0061077	GO_BiologicalProcess-EBI-UniProt-GOA_21.10.2020_00h00	chaperone-mediated protein folding	[3]	[None]	2	11.1111	0.00811894	0.349115	{}	{}	[Hspa8, Ppib]	[Clu, Dnajb1, Dnajb14, Dnajb2, Dnajb8, Dnajc5, Dnajc7, Ero1a, Fkbp5, Hspa8, Hspb1, Hspb6, Hsph1, Ppib, Ppid, Tor1a, Tor1b, Umod]	TRUE
GO:0061134	GO_BiologicalProcess-EBI-UniProt-GOA_21.10.2020_00h00	peptidase regulator activity	[5, 6, 8]	[None]	8	6.66667	3.68063e-06	0.000581539	{}	{}	[Ahsg, Anxa2, Fetub, LOC101843823, LOC101844701, Serpina1, Serpinf2, Serpinh1]	[A2ml1, Abca2, Adrm1, Ahsg, Ambp, Anxa2, Aplp2, App, Arrb1, Bad, C3, Casp8ap2, Cav1, Cd109, Clpx, Col28a1, Col6a3, Col7a1, Crb2, Crim1, Cst6, Cst7, Cst8, Csta, Cstb, Ctsc, Ctsh, Dpep1, Fbln1, Fetub, Fn1, Furin, Gpc3, Hrg, Itih2, Itih3, Itih4, Itih5, Itih6, Kng1, LOC101822348, LOC101825446, LOC101825710, LOC101826247, LOC101828907, LOC101829167, LOC101829243, LOC101829427, LOC101829690, LOC1018297…	TRUE
GO:0061135	GO_BiologicalProcess-EBI-UniProt-GOA_21.10.2020_00h00	endopeptidase regulator activity	[6, 7, 9]	[None]	8	8.16327	7.92161e-07	0.000137836	{}	{}	[Ahsg, Anxa2, Fetub, LOC101843823, LOC101844701, Serpina1, Serpinf2, Serpinh1]	[A2ml1, Abca2, Adrm1, Ahsg, Ambp, Anxa2, Aplp2, App, Arrb1, C3, Cd109, Col28a1, Col6a3, Col7a1, Crb2, Crim1, Cst6, Cst7, Cst8, Csta, Cstb, Dpep1, Fetub, Furin, Hrg, Itih2, Itih3, Itih4, Itih5, Itih6, Kng1, LOC101822348, LOC101825446, LOC101825710, LOC101826247, LOC101828907, LOC101829167, LOC101829243, LOC101829427, LOC101829690, LOC101829702, LOC101829710, LOC101830930, LOC101832504, LOC10183406…	TRUE
GO:0061515	GO_BiologicalProcess-EBI-UniProt-GOA_21.10.2020_00h00	myeloid cell development	[4, 5, 6, 7, 8, 9]	[None]	2	8.33333	0.0142174	0.412306	{}	{}	[Anxa2, LOC101836558]	[Abi1, Anxa2, Bcl6, Cited2, Ep300, Epo, Fam20c, G6pd, Gata1, Jmjd6, L3mbtl3, LOC101834439, LOC101836558, Maea, Meis1, Nckap1l, Sh2b3, Slc11a2, Slc4a1, Src, Srf, Tmod3, Tnfsf11, Tspan2]	TRUE
GO:0062197	GO_BiologicalProcess-EBI-UniProt-GOA_21.10.2020_00h00	cellular response to chemical stress	[4]	[None]	4	4.34783	0.00533163	0.287908	{}	{}	[Akr1b1, Prdx2, Sod1, Sod2]	[Abl1, Akr1b1, Akt1, Arl6ip5, Arntl, Atf4, Atg5, Brf2, Cav1, Ccs, Cd36, Chuk, Ect2, Egfr, Epo, Etv5, Ezh2, Fabp1, Fas, Fer, Fos, Foxo3, Fxn, G6pd, Gskip, Htra2, Jun, Keap1, LOC101834032, LOC101839568, Lonp1, Lrrc8d, Lrrc8e, Lrrk2, Map3k5, Mapk1, Mapk13, Mapk7, Mapk8, Mapk9, Melk, Mmp2, Mmp9, Nfe2l1, Nfe2l2, Nos3, Nr4a2, Parp1, Pdgfra, Pdk2, Pink1, Pkd2, Pla2g3, Plekha1, Pnpt1, Ppargc1a, Ppif, Prd…	TRUE
GO:0070003	GO_BiologicalProcess-EBI-UniProt-GOA_21.10.2020_00h00	threonine-type peptidase activity	[6, 7]	[None]	2	7.69231	0.016577	0.414426	{}	{}	[Psmb1, Psmb4]	[Asrgl1, Ggt1, Ggt5, Ggt6, Ggt7, LOC101822549, LOC106023246, Psma1, Psma2, Psma3, Psma4, Psma5, Psma6, Psma7, Psma8, Psmb1, Psmb11, Psmb2, Psmb3, Psmb4, Psmb5, Psmb6, Psmb7, Psmb8, Psmb9, Tasp1]	TRUE
GO:0070062	GO_CellularComponent-EBI-UniProt-GOA_21.10.2020_00h00	extracellular exosome	[3, 4, 5, 6]	[None]	3	8.33333	0.0025574	0.189247	{}	{}	[Anxa1, Anxa2, Hspa8]	[Anxa1, Anxa2, Aqp1, Aqp2, Ca4, Cd274, Cd63, Cd81, Clic1, Dicer1, Faslg, Fn1, Gprc5b, Hspa8, Itga2b, Naglu, Nsun2, Pdcd6ip, Pkd1, Plaa, Rab11a, Rab4a, Rab5b, Rap2b, Scnn1g, Serpina5, Serpine1, Slc26a4, Snx18, Sord, Sri, Tfrc, Tmem98, Tsg101, Vasn, Xpnpep2]	TRUE
GO:0070262	GO_BiologicalProcess-EBI-UniProt-GOA_21.10.2020_00h00	peptidyl-serine dephosphorylation	[7, 8]	[None]	2	40	0.000566119	0.0577442	{}	{}	[Ppm1f, Ppp2r1a]	[Dusp1, LOC101844437, Ppm1f, Ppp2r1a, Ppp3ca]	TRUE
GO:0070527	GO_BiologicalProcess-EBI-UniProt-GOA_21.10.2020_00h00	platelet aggregation	[4, 5, 7]	[None]	2	14.2857	0.00492575	0.280768	{}	{}	[Fga, Fgb]	[Bloc1s4, Comp, Fermt3, Fga, Fgb, Fgg, Itgb3, P2ry12, Pdgfra, Plek, Rap2b, Tyro3, Ubash3b, Wnt3a]	TRUE
GO:0071450	GO_BiologicalProcess-EBI-UniProt-GOA_21.10.2020_00h00	cellular response to oxygen radical	[5, 6, 7]	[None]	3	50	8.46159e-06	0.00129462	{}	{}	[Prdx2, Sod1, Sod2]	[Ccs, Nos3, Prdx2, Sod1, Sod2, Sod3]	TRUE
GO:0071451	GO_BiologicalProcess-EBI-UniProt-GOA_21.10.2020_00h00	cellular response to superoxide	[6, 7, 8]	[None]	3	50	8.46159e-06	0.00129462	{}	{}	[Prdx2, Sod1, Sod2]	[Ccs, Nos3, Prdx2, Sod1, Sod2, Sod3]	TRUE
GO:0071621	GO_BiologicalProcess-EBI-UniProt-GOA_21.10.2020_00h00	granulocyte chemotaxis	[4, 5, 6, 7, 8]	[None]	2	8	0.0153776	0.430573	{}	{}	[Anxa1, Ppib]	[Anxa1, Bsg, Ccl24, Ccl5, Cklf, Cxadr, Cxcr2, Dpep1, Edn2, Fcer1g, Hrh1, Il1b, LOC101835923, LOC101839663, Lgals3, Nckap1l, Pde4d, Pikfyve, Ppib, Prex1, Scg2, Slc37a4, Syk, Vav1, Vav3]	TRUE
GO:0072350	GO_BiologicalProcess-EBI-UniProt-GOA_21.10.2020_00h00	tricarboxylic acid metabolic process	[6]	[None]	3	37.5	2.34297e-05	0.00332701	{}	{}	[Aco1, Idh1, Idh2]	[Acly, Aco1, Ass1, Cs, Glud1, Idh1, Idh2, Sirt4]	TRUE
GO:0072376	GO_BiologicalProcess-EBI-UniProt-GOA_21.10.2020_00h00	protein activation cascade	[2, 4, 5]	[None]	2	50	0.000341373	0.0378924	{}	{}	[Fga, Fgb]	[F13a1, Fga, Fgb, Fgg]	TRUE
GO:0072378	GO_BiologicalProcess-EBI-UniProt-GOA_21.10.2020_00h00	blood coagulation, fibrin clot formation	[3, 4, 5, 6]	[None]	2	50	0.000341373	0.0378924	{}	{}	[Fga, Fgb]	[F13a1, Fga, Fgb, Fgg]	TRUE
GO:0072521	GO_BiologicalProcess-EBI-UniProt-GOA_21.10.2020_00h00	purine-containing compound metabolic process	[4]	[None]	10	5.31915	1.70922e-06	0.000287149	{}	{}	[Adk, Ak1, Aldoa, Atic, Atp5a1, Atp5f1, Bpgm, Gpi, LOC101838863, LOC106021590]	[ATP6, ATP8, Aass, Abcd1, Acaca, Acacb, Acat1, Acly, Acot8, Acss1, Adcy1, Adcy2, Adcy3, Adcy4, Adcy5, Adcy6, Adcy7, Adcy8, Adcy9, Adk, Adpgk, Adsl, Adss, Adssl1, Ak1, Ak2, Ak3, Ak4, Aldoa, Aldob, Aldoc, Amd1, Ampd1, Ampd2, Ampd3, Aprt, Atic, Atp5a1, Atp5b, Atp5c1, Atp5d, Atp5e, Atp5f1, Atp5g1, Atp5g2, Atp5g3, Atp5h, Atp5i, Atp5j, Atp5j2, Atp5l, Atp5o, Atp6v1a, Bad, Bpgm, Cacnb4, Carmil1, Coasy, C…	TRUE
GO:0072522	GO_BiologicalProcess-EBI-UniProt-GOA_21.10.2020_00h00	purine-containing compound biosynthetic process	[5]	[None]	7	6.66667	1.52642e-05	0.00222858	{}	{}	[Adk, Ak1, Atic, Atp5a1, Atp5f1, LOC101838863, LOC106021590]	[ATP6, ATP8, Acaca, Acacb, Acat1, Acly, Acss1, Adcy1, Adcy2, Adcy3, Adcy4, Adcy5, Adcy6, Adcy7, Adcy8, Adcy9, Adk, Adsl, Adss, Adssl1, Ak1, Ak2, Ak3, Ak4, Amd1, Ampd1, Ampd2, Ampd3, Aprt, Atic, Atp5a1, Atp5b, Atp5c1, Atp5d, Atp5e, Atp5f1, Atp5g1, Atp5g2, Atp5g3, Atp5h, Atp5i, Atp5j, Atp5j2, Atp5l, Atp5o, Atp6v1a, Coasy, Dcakd, Elovl1, Elovl4, Elovl5, Elovl6, Elovl7, Gart, Gmps, Gucy1a2, Gucy1b3, …	TRUE
GO:0072527	GO_BiologicalProcess-EBI-UniProt-GOA_21.10.2020_00h00	pyrimidine-containing compound metabolic process	[4]	[None]	2	4.87805	0.0388546	0.349691	{}	{}	[LOC101838863, LOC106021590]	[Ak3, Aldh6a1, Apobec2, Cad, Cmpk1, Cps1, Ctps1, Ctps2, Dctd, Dhodh, Dpys, Dtymk, Dut, Entpd4, LOC101838863, LOC101841957, LOC106021590, Mapk1, Mtor, Nme3, Nme4, Nme5, Nme6, Nme7, Nme9, Nt5c, Nt5m, Tbpl1, Tet1, Tet2, Tet3, Thtpa, Tpk1, Tymp, Tyms, Uck1, Uck2, Uckl1, Umps, Upp1, Upp2]	TRUE
GO:0072528	GO_BiologicalProcess-EBI-UniProt-GOA_21.10.2020_00h00	pyrimidine-containing compound biosynthetic process	[5]	[None]	2	7.40741	0.0178151	0.409748	{}	{}	[LOC101838863, LOC106021590]	[Cad, Cmpk1, Cps1, Ctps1, Ctps2, Dhodh, Dtymk, Dut, LOC101838863, LOC101841957, LOC106021590, Mtor, Nme3, Nme4, Nme5, Nme6, Nme7, Nme9, Tbpl1, Tpk1, Tyms, Uck1, Uck2, Uckl1, Umps, Upp1, Upp2]	TRUE
GO:0072593	GO_BiologicalProcess-EBI-UniProt-GOA_21.10.2020_00h00	reactive oxygen species metabolic process	[3]	[None]	4	8.51064	0.000442365	0.0468907	{}	{}	[Cat, Prdx2, Sod1, Sod2]	[Acox1, Cat, Cbs, Ccs, Cps1, Cyr61, Ddit4, Drd5, Duox1, Duox2, Duoxa1, Duoxa2, Gls2, Il19, LOC101822574, LOC101833334, LOC101839568, Lrrk2, Mpo, ND2, Ncf2, Ndufa13, Ndufs3, Ndufs4, Nos1, Nos2, Nos3, Nox1, Nox3, Noxa1, Noxo1, Pdk4, Prdx2, Prdx4, Prex1, Pxdn, Rfk, Rora, Sesn1, Sesn2, Sh3pxd2a, Slc7a2, Sod1, Sod2, Sod3, Tpo, Vav1]	TRUE
GO:0090068	GO_BiologicalProcess-EBI-UniProt-GOA_21.10.2020_00h00	positive regulation of cell cycle process	[6]	[None]	4	4.49438	0.00474071	0.279702	{}	{}	[Anxa1, Cdc42, Nsfl1c, Ranbp1]	[Adam17, Akt1, Anxa1, Aurkb, Brd4, Casp2, Ccnd1, Cdc25b, Cdc25c, Cdc42, Cdc6, Cdc73, Cdca5, Cdk1, Cdk4, Cdk5r1, Cradd, Crlf3, Crnn, Cspp1, Cxcr5, Dab2ip, Drd2, Drd3, Dync1li1, Dyrk3, E2f7, Ect2, Edn1, Egfr, Ereg, Ezh2, Fbxo5, Fen1, Fgf10, Foxo4, Gpsm2, Hspa2, Igf1, Il1a, Il1b, Ins, Insm1, Kmt2e, LOC101826345, LOC101832350, LOC101833610, LOC101842500, LOC101842940, Lrp5, Lsm11, Mad2l1, Mepce, Msx1…	TRUE
GO:0090277	GO_BiologicalProcess-EBI-UniProt-GOA_21.10.2020_00h00	positive regulation of peptide hormone secretion	[6, 7, 8, 9]	[None]	2	5.26316	0.0338033	0.371836	{}	{}	[Fga, Fgb]	[Adcy8, Ano1, Arhgef7, Arrb1, Bad, Baiap3, Blk, C2cd2l, Crh, Doc2b, Drd2, Ffar1, Ffar4, Fga, Fgb, Fgg, Gck, Glud1, Gper1, Gpr27, Hfe, Irs2, Mcu, Mpc2, Nlgn2, Nr1h4, Pfkm, Rasl10b, Rbp4, Rfx6, Sox4, Sri, Stx4, Tcf7l2, Tfr2, Tnfsf11, Ucn, Vsnl1]	TRUE
GO:0090303	GO_BiologicalProcess-EBI-UniProt-GOA_21.10.2020_00h00	positive regulation of wound healing	[6, 7]	[None]	3	14.2857	0.000517633	0.0533162	{}	{}	[Anxa1, Prdx2, Serpinf2]	[Adra2a, Ano6, Anxa1, Arfgef1, Cd36, Enpp4, F2, F2r, Foxc2, Hbegf, Hras, Kank1, LOC101839055, Mtor, Nfe2l2, Plpp3, Prdx2, Reg3gamma, Serpine1, Serpinf2, Thbs1]	TRUE
GO:0090317	GO_BiologicalProcess-EBI-UniProt-GOA_21.10.2020_00h00	negative regulation of intracellular protein transport	[6, 7, 8]	[None]	2	10	0.00998293	0.379351	{}	{}	[Gdi1, LOC101840972]	[Adipoq, Bag4, Bard1, Cd36, Cdk5, Chp1, Derl2, Derl3, Fermt1, Gdi1, LOC101840972, Lrrk2, Mdfic, Os9, Pkia, Siah3, Svip, Ubac2, Ube2g2, Ufm1]	TRUE
GO:0097237	GO_BiologicalProcess-EBI-UniProt-GOA_21.10.2020_00h00	cellular response to toxic substance	[4]	[None]	7	11.6667	3.43459e-07	6.14791e-05	{}	{}	[Cat, Esd, Gpx1, Prdx2, Prdx6, Sod1, Sod2]	[Abtb2, Apoe, Armc3, Cat, Ccs, Duox1, Duox2, Epx, Esd, Fabp1, Fam213a, Gpx1, Gpx2, Gpx3, Gpx4, Gpx6, Gpx7, Gpx8, Gsr, Gstk1, Gstm3, Hp, Iyd, LOC101822373, LOC101832299, LOC101842834, LOC101843100, Loxhd1, Lpo, Mgst3, Mpo, Nos3, Nxn, Oprd1, Pink1, Prdx1, Prdx2, Prdx3, Prdx4, Prdx5, Prdx6, Ptges, Ptgs1, Ptgs2, Pxdn, Rdh11, Rdh12, Selenos, Sesn1, Sesn2, Sod1, Sod2, Sod3, Srxn1, Tp53inp1, Tpo, Txnrd1…	TRUE
GO:0097305	GO_BiologicalProcess-EBI-UniProt-GOA_21.10.2020_00h00	response to alcohol	[4]	[None]	3	6.66667	0.00483648	0.280516	{}	{}	[Ctnna1, Got2, Sod1]	[Abca2, Adcy3, Adcy5, Adcy6, Akt1, Bcl2l1, Ccl21, Cdh1, Cdk4, Chrnb2, Crhbp, Ctnna1, Ctnnb1, Drd2, Drd3, Efna5, Epha5, Fdx1, Fyn, Glra2, Golph3, Got2, Grin1, Grin2a, Grin2b, Grin3a, LOC101833790, LOC101841731, Larp1, Nfe2l1, Npas4, Oprm1, P2ry4, P2ry6, Ptger2, Ptgfr, Sfrp1, Sod1, Sphk2, Tgfbr1, Tgfbr2, Th, Tp53inp1, Unc79, Usp46]	TRUE
GO:0097529	GO_BiologicalProcess-EBI-UniProt-GOA_21.10.2020_00h00	myeloid leukocyte migration	[3, 5, 6]	[None]	2	5.26316	0.0338033	0.371836	{}	{}	[Anxa1, Ppib]	[Anxa1, Bsg, Ccl24, Ccl5, Cklf, Cxadr, Cxcl17, Cxcr2, Dapk2, Dpep1, Edn2, Epx, Fcer1g, Flt1, Hrh1, Il17a, Il1b, Irak4, Jagn1, Jam3, LOC101831320, LOC101835923, LOC101839663, Lgals3, Nckap1l, Nup85, Pde4d, Pikfyve, Ppib, Prex1, Scg2, Slc37a4, Syk, Tnfsf11, Umod, Vav1, Vav3, Wdr1]	TRUE
GO:0097530	GO_BiologicalProcess-EBI-UniProt-GOA_21.10.2020_00h00	granulocyte migration	[4, 6, 7]	[None]	2	6.06061	0.026019	0.416303	{}	{}	[Anxa1, Ppib]	[Anxa1, Bsg, Ccl24, Ccl5, Cklf, Cxadr, Cxcr2, Dapk2, Dpep1, Edn2, Epx, Fcer1g, Hrh1, Il17a, Il1b, Irak4, Jagn1, Jam3, LOC101835923, LOC101839663, Lgals3, Nckap1l, Pde4d, Pikfyve, Ppib, Prex1, Scg2, Slc37a4, Syk, Umod, Vav1, Vav3, Wdr1]	TRUE
GO:0097746	GO_BiologicalProcess-EBI-UniProt-GOA_21.10.2020_00h00	regulation of blood vessel diameter	[5, 6]	[None]	4	6.89655	0.000986679	0.0888011	{}	{}	[Fga, Fgb, Sod1, Sod2]	[Acta2, Adcy6, Adm, Adora2b, Adra1a, Adra1b, Adra2a, Adra2b, Adra2c, Adrb2, Agt, Agtr1, Agtr2, Apoe, Asic2, Atg5, Bdkrb2, Cav1, Cbs, Comp, Cps1, Crp, Drd1, Drd5, Edn1, Edn2, Edn3, Ednra, Ednrb, F2r, Fga, Fgb, Fgg, Foxc1, Foxc2, Gclc, Gja5, Hrh1, Hrh2, Htr1a, Htr1b, Htr1d, Htr2b, Htr7, Kng1, LOC101831320, LOC101840244, Mkks, Nos3, P2rx1, P2ry2, Sod1, Sod2, Tbxa2r, Trpm4, Uts2, Uts2b, Uts2r]	TRUE
GO:0097755	GO_BiologicalProcess-EBI-UniProt-GOA_21.10.2020_00h00	positive regulation of blood vessel diameter	[6, 7]	[None]	2	14.2857	0.00492575	0.280768	{}	{}	[Sod1, Sod2]	[Adm, Adora2b, Adrb2, Agtr2, Apoe, Atg5, Bdkrb2, Cps1, Drd1, Kng1, LOC101831320, Mkks, Sod1, Sod2]	TRUE
GO:0098754	GO_BiologicalProcess-EBI-UniProt-GOA_21.10.2020_00h00	detoxification	[1, 4]	[None]	7	11.6667	3.43459e-07	6.14791e-05	{}	{}	[Cat, Esd, Gpx1, Prdx2, Prdx6, Sod1, Sod2]	[Apoe, Armc3, Cat, Ccs, Duox1, Duox2, Epx, Esd, Fabp1, Fam213a, Gpx1, Gpx2, Gpx3, Gpx4, Gpx6, Gpx7, Gpx8, Gsr, Gstk1, Gstm3, Hp, Iyd, LOC101822373, LOC101828737, LOC101832299, LOC101842834, LOC101843100, Loxhd1, Lpo, Mgst3, Mpo, Nos3, Nxn, Prdx1, Prdx2, Prdx3, Prdx4, Prdx5, Prdx6, Ptges, Ptgs1, Ptgs2, Pxdn, Ralbp1, Rdh11, Rdh12, Selenos, Sesn1, Sesn2, Slc17a3, Sod1, Sod2, Sod3, Srxn1, Tp53inp1, T…	TRUE
GO:0098760	GO_BiologicalProcess-EBI-UniProt-GOA_21.10.2020_00h00	response to interleukin-7	[5]	[None]	3	42.8571	1.47254e-05	0.00216464	{}	{}	[Atic, P4hb, Stip1]	[Atic, Btk, Crkl, Lsp1, P4hb, Rad23b, Stip1]	TRUE
GO:0098761	GO_BiologicalProcess-EBI-UniProt-GOA_21.10.2020_00h00	cellular response to interleukin-7	[6]	[None]	3	42.8571	1.47254e-05	0.00216464	{}	{}	[Atic, P4hb, Stip1]	[Atic, Btk, Crkl, Lsp1, P4hb, Rad23b, Stip1]	TRUE
GO:0098869	GO_BiologicalProcess-EBI-UniProt-GOA_21.10.2020_00h00	cellular oxidant detoxification	[3, 6]	[None]	6	11.3208	2.94138e-06	0.000473562	{}	{}	[Cat, Gpx1, Prdx2, Prdx6, Sod1, Sod2]	[Apoe, Armc3, Cat, Ccs, Duox1, Duox2, Epx, Fabp1, Fam213a, Gpx1, Gpx2, Gpx3, Gpx4, Gpx6, Gpx7, Gpx8, Gsr, Gstk1, Hp, Iyd, LOC101822373, LOC101832299, LOC101842834, LOC101843100, Loxhd1, Lpo, Mgst3, Mpo, Nos3, Nxn, Prdx1, Prdx2, Prdx3, Prdx4, Prdx5, Prdx6, Ptges, Ptgs1, Ptgs2, Pxdn, Selenos, Sesn1, Sesn2, Sod1, Sod2, Sod3, Srxn1, Tp53inp1, Tpo, Txnrd1, Txnrd2, Txnrd3, Ubiad1]	TRUE
GO:0098978	GO_CellularComponent-EBI-UniProt-GOA_21.10.2020_00h00	glutamatergic synapse	[4]	[None]	5	5.61798	0.000586118	0.0591979	{}	{}	[Actc1, Hspa8, Pfn1, Ppp2r1a, Rpsa]	[Actbl2, Actc1, Adam10, Adcy8, Adora2b, Ap3d1, Apba1, Apoe, Arf4, Arhgap44, Atp2b2, Bcan, Cacnb4, Cacng2, Cacng3, Cacng4, Cacng5, Caly, Camkv, Cbln1, Cbln2, Cdh11, Clstn3, Coro1a, Cplx2, Dgki, Dlg1, Dlg3, Dlgap3, Drd4, Dvl1, Efnb2, Efnb3, Elavl1, Epha4, Ephb1, Erbb4, Erbin, Fbxl20, Fbxo45, Flot2, Flrt3, Fxr1, Fzd4, Grasp, Gria1, Grid2, Grik2, Grin1, Grin3a, Hspa8, Il1rap, Lgi1, Lrfn4, Lrrc4, Lrrc…	TRUE
GO:0099106	GO_BiologicalProcess-EBI-UniProt-GOA_21.10.2020_00h00	ion channel regulator activity	[5]	[None]	2	4.25532	0.0497438	0.149231	{}	{}	[Calm2, Ywhae]	[Adrb2, Amigo1, Cacng4, Cacng6, Cacng7, Calm1, Calm2, Calm3, Cav1, Cav3, Commd1, Dlg1, Dpp6, Ensa, Fkbp1b, Fxyd1, Fxyd2, Fxyd3, Fxyd4, Fxyd5, Fxyd7, Grm2, Grm3, Hpcal4, Kcne1, Kcne2, Kcne3, Kcne5, Kcnip1, Kcnip2, Kcnip4, Kcns1, LOC101838927, Lrrc26, Lrrc52, Lynx1, Nrxn3, Pacsin3, Phpt1, Pln, Scn1b, Stim1, Stim2, Stx1a, Vamp8, Vti1b, Ywhae]	TRUE
GO:0110020	GO_BiologicalProcess-EBI-UniProt-GOA_21.10.2020_00h00	regulation of actomyosin structure organization	[6, 8]	[None]	3	7.31707	0.00371428	0.245142	{}	{}	[Cdc42, Pfn1, Ppm1f]	[Abl1, Alms1, Apoa1, Bag4, Bbs4, Bmp10, Carmil1, Cav3, Ccdc88a, Cdc42, Cgnl1, Ect2, Edn1, F11r, Fhod1, Gpr65, LOC101834032, Lpar1, Met, Mkks, Mtor, Myoc, Nf2, Pfn1, Pik3r1, Ppfia1, Ppm1e, Ppm1f, Ptger4, Rac1, Rapgef3, Smad4, Sorbs3, Stmn1, Tacstd2, Tgfbr1, Tmeff2, Tsc1, Was, Wnt11, Wnt4]	TRUE
GO:0120034	GO_BiologicalProcess-EBI-UniProt-GOA_21.10.2020_00h00	positive regulation of plasma membrane bounded cell projection assembly	[6, 7, 8]	[None]	2	6.45161	0.0231408	0.416535	{}	{}	[Cdc42, Pfn1]	[Arhgap35, Arpc2, Avil, Bbs4, Ccdc88a, Ccl21, Cdc42, Cdc42ep2, Cdc42ep5, Cep135, Dpysl3, Fscn1, Hras, Mns1, Mstn, Mtor, Nckap1, Pfn1, Plek2, Plekhm1, Plppr5, Rac1, Rac2, Rala, Rhoq, Saxo1, Sdccag3, Sept9, Srf, Tgfbr1, Wnt1]	TRUE
GO:1900024	GO_BiologicalProcess-EBI-UniProt-GOA_21.10.2020_00h00	regulation of substrate adhesion-dependent cell spreading	[6, 7]	[None]	2	9.52381	0.0109793	0.395254	{}	{}	[Cdc42, P4hb]	[Abl1, Ap1ar, Apoa1, Arpc2, C1qbp, Carmil1, Cdc42, Cib1, Crk, Crkl, Efna5, Itgb3, Kank1, Mdk, Myadm, Myoc, P4hb, Prex1, Rac1, Rac3, Tacstd2]	TRUE
GO:1900026	GO_BiologicalProcess-EBI-UniProt-GOA_21.10.2020_00h00	positive regulation of substrate adhesion-dependent cell spreading	[7, 8]	[None]	2	11.7647	0.00725272	0.326372	{}	{}	[Cdc42, P4hb]	[Abl1, Apoa1, Arpc2, C1qbp, Carmil1, Cdc42, Cib1, Crk, Crkl, Itgb3, Mdk, Myadm, Myoc, P4hb, Prex1, Rac1, Rac3]	TRUE
GO:1900046	GO_BiologicalProcess-EBI-UniProt-GOA_21.10.2020_00h00	regulation of hemostasis	[3, 4]	[None]	5	15.625	4.016e-06	0.000626497	{}	{}	[Anxa2, Fga, Fgb, Prdx2, Serpinf2]	[Ano6, Anxa2, Apoe, Cav1, Cd34, Cd36, Comp, Enpp4, F11, F2, F2r, Fga, Fgb, Fgg, Foxa2, Klkb1, Kng1, Nfe2l2, Pdgfra, Plau, Plg, Prdx2, Pros1, Serpinc1, Serpine1, Serpinf2, Serping1, Sh2b3, Tfpi, Thbd, Thbs1, Ubash3b]	TRUE
GO:1900047	GO_BiologicalProcess-EBI-UniProt-GOA_21.10.2020_00h00	negative regulation of hemostasis	[4, 5]	[None]	3	15.7895	0.000381344	0.0415665	{}	{}	[Anxa2, Fga, Fgb]	[Anxa2, Apoe, Cd34, Comp, F11, F2, Fga, Fgb, Fgg, Klkb1, Kng1, Pdgfra, Plau, Plg, Pros1, Sh2b3, Tfpi, Thbd, Ubash3b]	TRUE
GO:1900048	GO_BiologicalProcess-EBI-UniProt-GOA_21.10.2020_00h00	positive regulation of hemostasis	[4, 5]	[None]	2	20	0.00248478	0.186358	{}	{}	[Prdx2, Serpinf2]	[Ano6, Cd36, Enpp4, F2, F2r, Nfe2l2, Prdx2, Serpine1, Serpinf2, Thbs1]	TRUE
GO:1900407	GO_BiologicalProcess-EBI-UniProt-GOA_21.10.2020_00h00	regulation of cellular response to oxidative stress	[5, 6]	[None]	4	11.7647	0.000124127	0.01564	{}	{}	[LOC101840972, P4hb, Sod1, Sod2]	[Abcd1, Aifm2, Bag5, Cd36, Ctnnb1, Fbxo7, Fbxw7, Gpr37, Hgf, Hspb1, Il10, LOC101840972, Lancl1, Lrrk2, Mapk7, Met, Nfe2l2, Nme5, Nol3, Nono, Nr4a3, P4hb, Pde8a, Pink1, Psap, Ripk1, Sfpq, Sod1, Sod2, Tbc1d24, Tldc1, Tlr4, Ubqln1, Wnt1]	TRUE
GO:1901019	GO_BiologicalProcess-EBI-UniProt-GOA_21.10.2020_00h00	regulation of calcium ion transmembrane transporter activity	[6, 7, 8, 9]	[None]	2	6.66667	0.0217547	0.413338	{}	{}	[Calm2, Ywhae]	[Atp1b1, Calm1, Calm2, Calm3, Casq1, Casq2, Cav3, Cbarp, Cracr2a, Drd4, Ehd3, Fgf14, Fkbp1b, Gem, Gpr35, Hpca, Hspa2, Jph3, LOC101843100, Pde4d, Pkd2, Plcg2, Pln, Rem1, Rrad, Sri, Stac2, Stim1, Ubqln1, Ywhae]	TRUE
GO:1901020	GO_BiologicalProcess-EBI-UniProt-GOA_21.10.2020_00h00	negative regulation of calcium ion transmembrane transporter activity	[6, 7, 8, 9, 10]	[None]	2	11.7647	0.00725272	0.326372	{}	{}	[Calm2, Ywhae]	[Calm1, Calm2, Calm3, Casq2, Cbarp, Drd4, Fkbp1b, Gem, Gpr35, LOC101843100, Pkd2, Pln, Rem1, Rrad, Sri, Ubqln1, Ywhae]	TRUE
GO:1901068	GO_BiologicalProcess-EBI-UniProt-GOA_21.10.2020_00h00	guanosine-containing compound metabolic process	[7, 8, 9]	[None]	2	9.52381	0.0109793	0.395254	{}	{}	[LOC101838863, LOC106021590]	[Ak3, Ak4, Ampd3, Gmps, Gnai3, Guk1, Impdh1, Impdh2, LOC101838863, LOC101841963, LOC106021590, Lrrk2, Mfn1, Nme3, Nme4, Nme5, Nme6, Nme7, Nme9, Nudt18, Rhoq]	TRUE
GO:1901070	GO_BiologicalProcess-EBI-UniProt-GOA_21.10.2020_00h00	guanosine-containing compound biosynthetic process	[8, 9, 10]	[None]	2	16.6667	0.00360823	0.241751	{}	{}	[LOC101838863, LOC106021590]	[Gmps, Impdh1, Impdh2, LOC101838863, LOC101841963, LOC106021590, Nme3, Nme4, Nme5, Nme6, Nme7, Nme9]	TRUE
GO:1901099	GO_BiologicalProcess-EBI-UniProt-GOA_21.10.2020_00h00	negative regulation of signal transduction in absence of ligand	[6, 7]	[None]	2	18.1818	0.00302186	0.21153	{}	{}	[Ctnna1, Prdx2]	[Col2a1, Ctnna1, Eya1, Fgf10, Il1b, Mapk7, Prdx2, Ripk1, Snai2, Tnf, Unc5b]	TRUE
GO:1901293	GO_BiologicalProcess-EBI-UniProt-GOA_21.10.2020_00h00	nucleoside phosphate biosynthetic process	[5, 6, 7]	[None]	7	4.57516	0.000168285	0.0201942	{}	{}	[Adk, Ak1, Atic, Atp5a1, Atp5f1, LOC101838863, LOC106021590]	[ATP6, ATP8, Acaca, Acacb, Acat1, Acly, Acss1, Ada, Adcy1, Adcy10, Adcy2, Adcy3, Adcy4, Adcy5, Adcy6, Adcy7, Adcy8, Adcy9, Adk, Adsl, Adss, Adssl1, Afmid, Ak1, Ak2, Ak3, Ak4, Ak5, Ak6, Ak7, Ak8, Ampd1, Ampd2, Ampd3, Aprt, Aspdh, Atic, Atp5a1, Atp5b, Atp5c1, Atp5d, Atp5e, Atp5f1, Atp5g1, Atp5g2, Atp5g3, Atp5h, Atp5i, Atp5j, Atp5j2, Atp5l, Atp5o, Atp6v1a, Cad, Cmpk1, Cmpk2, Coasy, Ctps1, Ctps2, Dca…	TRUE
GO:1901606	GO_BiologicalProcess-EBI-UniProt-GOA_21.10.2020_00h00	alpha-amino acid catabolic process	[5, 6, 7, 8]	[None]	2	4.87805	0.0388546	0.349691	{}	{}	[Ddah2, Got2]	[Aass, Acat1, Afmid, Agxt2, Aldh4a1, Aldh6a1, Amdhd1, Amt, Dao, Ddah1, Ddah2, Dlst, Fah, Ftcd, Gcat, Gcsh, Gldc, Got1, Got2, Gstz1, Haao, Hal, Hgd, Hibadh, Hibch, Hoga1, Ido1, Ido2, Ivd, Kmo, Kynu, LOC101842078, Mat1a, Mtrr, Nos3, Pah, Prodh, Prodh2, Tat, Tdo2, Uroc1]	TRUE
GO:1901657	GO_BiologicalProcess-EBI-UniProt-GOA_21.10.2020_00h00	glycosyl compound metabolic process	[4]	[None]	4	7.69231	0.000652067	0.0639026	{}	{}	[Adk, Akr1b1, LOC101838863, LOC106021590]	[Abhd10, Adk, Ak3, Ak4, Akr1b1, Amd1, Ampd3, Apobec2, Aprt, Cbr4, Dera, Dguok, Dnph1, Gba2, Gmps, Gnai3, Guk1, Hprt1, Impdh1, Impdh2, LOC101830342, LOC101838863, LOC101841963, LOC106021590, Lrrk2, Macrod1, Mfn1, Mtap, Nme3, Nme4, Nme5, Nme6, Nme7, Nme9, Nt5e, Nudt18, Pnp, Ppat, Prps1, Prps1l1, Prps2, Prpsap1, Prpsap2, Prtfdc1, Rhoq, Tymp, Tyw5, Uckl1, Umps, Upp1, Upp2, Uprt]	TRUE
GO:1901659	GO_BiologicalProcess-EBI-UniProt-GOA_21.10.2020_00h00	glycosyl compound biosynthetic process	[5]	[None]	3	15	0.000446155	0.0468463	{}	{}	[Adk, LOC101838863, LOC106021590]	[Adk, Amd1, Aprt, Gmps, Hprt1, Impdh1, Impdh2, LOC101830342, LOC101838863, LOC101841963, LOC106021590, Mtap, Nme3, Nme4, Nme5, Nme6, Nme7, Nme9, Nt5e, Tyw5]	TRUE
GO:1902041	GO_BiologicalProcess-EBI-UniProt-GOA_21.10.2020_00h00	regulation of extrinsic apoptotic signaling pathway via death domain receptors	[7, 8, 9]	[None]	2	9.52381	0.0109793	0.395254	{}	{}	[Fga, Fgb]	[Atf3, Bcl2l1, Fga, Fgb, Fgg, Hgf, Hmgb2, Hmox1, Itprip, Lgals3, Mal, Pea15, Raf1, Serpine1, Sfrp1, Sfrp2, Stx4, Thbs1, Timp3, Tmc8, Tnfaip3]	TRUE
GO:1902042	GO_BiologicalProcess-EBI-UniProt-GOA_21.10.2020_00h00	negative regulation of extrinsic apoptotic signaling pathway via death domain receptors	[8, 9, 10]	[None]	2	15.3846	0.00424311	0.263073	{}	{}	[Fga, Fgb]	[Bcl2l1, Fga, Fgb, Fgg, Hgf, Hmgb2, Hmox1, Itprip, Pea15, Raf1, Serpine1, Sfrp2, Tnfaip3]	TRUE
GO:1902106	GO_BiologicalProcess-EBI-UniProt-GOA_21.10.2020_00h00	negative regulation of leukocyte differentiation	[6, 7]	[None]	2	4.16667	0.0516544	0.103309	{}	{}	[Anxa1, Prdx2]	[Adipoq, Anxa1, Apcs, Bcl6, Bmp4, C1qc, Cbfb, Cldn18, Ctla4, Ctnnb1, Dtx1, Fbn1, Fbxo7, Fbxw7, Fgl2, Foxj1, Foxp3, Fstl3, Gata2, Gli3, Hlx, Hmgb3, Hoxa7, Il2, Il4, Lrrc17, Mafb, Mdk, Nrarp, Pik3r1, Prdx2, Ptpn2, Rara, Sfrp1, Shh, Smad7, Socs1, Socs5, Tbx21, Tcta, Tmem178a, Tnfsf18, Tob2, Trib1, Ubash3b, Zbtb7b, Zc3h12a, Zc3h8]	TRUE
GO:1902175	GO_BiologicalProcess-EBI-UniProt-GOA_21.10.2020_00h00	regulation of oxidative stress-induced intrinsic apoptotic signaling pathway	[6, 7, 8, 9]	[None]	3	21.4286	0.000147288	0.0182637	{}	{}	[P4hb, Sod1, Sod2]	[Bag5, Fbxw7, Hspb1, Mapk7, Nfe2l2, Nme5, Nol3, Nono, P4hb, Pink1, Sfpq, Sod1, Sod2, Ubqln1]	TRUE
GO:1902652	GO_BiologicalProcess-EBI-UniProt-GOA_21.10.2020_00h00	secondary alcohol metabolic process	[4, 5]	[None]	3	5.35714	0.00889385	0.373542	{}	{}	[Cat, Idh1, Idh2]	[Abca1, Abcg1, Akr1d1, Angptl3, Apoa1, Apoa2, Apoc1, Apoe, Cat, Cetp, Ch25h, Dhcr24, Dhcr7, Fdx1, Fdxr, G6pd, Gba, Gba2, Hmgcr, Hmgcs1, Hmgcs2, Hnf1a, Idh1, Idh2, Idi1, Il4, Insig1, Insig2, LOC101824665, LOC101825565, LOC101827747, LOC101831768, LOC101835570, LOC101840476, LOC101842686, LOC101842766, Lbr, Lep, Lipe, Lrp5, Lss, Mvd, Mvk, Nfe2l1, Nsdhl, Pmvk, Pon1, Scap, Scarb1, Smpd1, Soat1, Soat2…	TRUE
GO:1902882	GO_BiologicalProcess-EBI-UniProt-GOA_21.10.2020_00h00	regulation of response to oxidative stress	[5]	[None]	4	10.2564	0.000213782	0.0247987	{}	{}	[LOC101840972, P4hb, Sod1, Sod2]	[Abcd1, Acox2, Aifm2, Bag5, Cd36, Ctnnb1, Fbxo7, Fbxw7, Gpr37, Hgf, Hspb1, Il10, LOC101833610, LOC101840972, Lancl1, Lrrk2, Mapk7, Met, Nfe2l2, Nme5, Nol3, Nono, Nr4a3, P4hb, Pde8a, Pink1, Psap, Ripk1, Sesn1, Sesn2, Sesn3, Sfpq, Sod1, Sod2, Tbc1d24, Tldc1, Tlr4, Ubqln1, Wnt1]	TRUE
GO:1902905	GO_BiologicalProcess-EBI-UniProt-GOA_21.10.2020_00h00	positive regulation of supramolecular fiber organization	[6]	[None]	4	4.7619	0.00385667	0.250683	{}	{}	[Cdc42, Cfl1, Pfn1, Ppm1f]	[Abl1, Actr2, Actr3b, Apoa1, Arl2, Arpc1a, Arpc1b, Arpc2, Arpc3, Arpc4, Arpc5, Arpc5l, Bag4, Baiap2l1, Bmp10, Carmil1, Ccdc88a, Ccl21, Ccl24, Cdc42, Cdc42ep2, Cdc42ep5, Cdkn1b, Cfl1, Cttn, Dctn1, Dlg1, Dstn, Edn1, Evl, Fchsd1, Fchsd2, Fer, Fes, Fmn1, Fmn2, Gpr65, Grb2, Gsn, Jmy, Katnb1, Kirrel, LOC101830266, LOC101834032, LOC101843909, Lmod1, Lmod3, Lpar1, Met, Mlst8, Mtor, Myoc, Nck1, Nck2, Ncka…	TRUE
GO:1903034	GO_BiologicalProcess-EBI-UniProt-GOA_21.10.2020_00h00	regulation of response to wounding	[5]	[None]	6	9.375	8.97319e-06	0.00136392	{}	{}	[Anxa1, Anxa2, Fga, Fgb, Prdx2, Serpinf2]	[Adra2a, Ajap1, Ano6, Anxa1, Anxa2, Apoe, Arfgef1, Cav1, Cd34, Cd36, Cldn19, Crk, Enpp4, Epha4, F11, F2, F2r, Fga, Fgb, Fgg, Foxa2, Foxc2, Hbegf, Hras, Il10, Inpp5f, Kank1, Kiaa0319, Klf4, Klk8, Klkb1, Kng1, LOC101839055, Map2k1, Map2k2, Mdk, Mtor, Nfe2l2, Pdgfra, Plau, Plg, Plpp3, Prdx2, Pros1, Reg3gamma, Rgma, Rtn4r, Rtn4rl1, Serpinc1, Serpine1, Serpinf2, Serping1, Sh2b3, Smad3, Stk24, Tfpi, Th…	TRUE
GO:1903035	GO_BiologicalProcess-EBI-UniProt-GOA_21.10.2020_00h00	negative regulation of response to wounding	[5, 6]	[None]	3	8.57143	0.00235726	0.179152	{}	{}	[Anxa2, Fga, Fgb]	[Ajap1, Anxa2, Apoe, Cd34, Cldn19, Crk, Epha4, F11, F2, Fga, Fgb, Fgg, Inpp5f, Kiaa0319, Klk8, Klkb1, Kng1, Mdk, Pdgfra, Plau, Plg, Pros1, Rgma, Rtn4r, Rtn4rl1, Serpine1, Sh2b3, Smad3, Tfpi, Thbd, Tnf, Tnr, Ubash3b, Wfdc1, Wnt4]	TRUE
GO:1903036	GO_BiologicalProcess-EBI-UniProt-GOA_21.10.2020_00h00	positive regulation of response to wounding	[5, 6]	[None]	3	13.6364	0.000596047	0.0596047	{}	{}	[Anxa1, Prdx2, Serpinf2]	[Adra2a, Ano6, Anxa1, Arfgef1, Cd36, Enpp4, F2, F2r, Foxc2, Hbegf, Hras, Kank1, LOC101839055, Mdk, Mtor, Nfe2l2, Plpp3, Prdx2, Reg3gamma, Serpine1, Serpinf2, Thbs1]	TRUE
GO:1903170	GO_BiologicalProcess-EBI-UniProt-GOA_21.10.2020_00h00	negative regulation of calcium ion transmembrane transport	[7, 8, 9]	[None]	2	11.7647	0.00725272	0.326372	{}	{}	[Calm2, Ywhae]	[Calm1, Calm2, Calm3, Casq2, Cbarp, Drd4, Fkbp1b, Gem, Gpr35, LOC101843100, Pkd2, Pln, Rem1, Rrad, Sri, Ubqln1, Ywhae]	TRUE
GO:1903201	GO_BiologicalProcess-EBI-UniProt-GOA_21.10.2020_00h00	regulation of oxidative stress-induced cell death	[5, 6, 7]	[None]	4	12.9032	8.57139e-05	0.0110571	{}	{}	[LOC101840972, P4hb, Sod1, Sod2]	[Bag5, Ctnnb1, Fbxo7, Fbxw7, Gpr37, Hgf, Hspb1, Il10, LOC101840972, Lancl1, Lrrk2, Mapk7, Met, Nfe2l2, Nme5, Nol3, Nono, Nr4a3, P4hb, Pde8a, Pink1, Psap, Ripk1, Sfpq, Sod1, Sod2, Tbc1d24, Tldc1, Tlr4, Ubqln1, Wnt1]	TRUE
GO:1903202	GO_BiologicalProcess-EBI-UniProt-GOA_21.10.2020_00h00	negative regulation of oxidative stress-induced cell death	[6, 7, 8]	[None]	2	8.69565	0.0130972	0.406013	{}	{}	[LOC101840972, Sod2]	[Bag5, Ctnnb1, Fbxo7, Gpr37, Hgf, Hspb1, Il10, LOC101840972, Lrrk2, Mapk7, Met, Nfe2l2, Nme5, Nol3, Nono, Nr4a3, Pde8a, Pink1, Psap, Sod2, Tbc1d24, Tldc1, Wnt1]	TRUE
GO:1903313	GO_BiologicalProcess-EBI-UniProt-GOA_21.10.2020_00h00	positive regulation of mRNA metabolic process	[7, 8]	[None]	2	5.88235	0.0275097	0.412645	{}	{}	[Hspa8, Prdx6]	[Btg2, Cdc73, Celf3, Cnot7, Cpeb3, Dazap1, Dhx36, Dnd1, Fto, Gigyf2, Hmx2, Hspa8, Lmntd2, Mettl14, Nanos3, Ncbp2, Nudt21, Plekhn1, Pnpt1, Prdx6, Prpf19, Prr5l, Pum1, Rbm24, Sf3b4, Slc39a5, Snrnp70, Tardbp, Thrap3, Tnrc6c, Tob1, Zc3h12a, Zfp36, Zfp36l1]	TRUE
GO:1903426	GO_BiologicalProcess-EBI-UniProt-GOA_21.10.2020_00h00	regulation of reactive oxygen species biosynthetic process	[5, 6]	[None]	2	6.06061	0.026019	0.416303	{}	{}	[Ddah2, Sod2]	[Abcd1, Acp5, Agxt2, Akt1, Ass1, Cav1, Cd34, Cd36, Clu, Cx3cr1, Ddah1, Ddah2, Duoxa1, Duoxa2, Esr1, Il1b, Ins, Klf4, LOC101822574, Pikfyve, Pkd2, Ptk2b, Ptx3, Rab27a, Slc25a33, Slc30a10, Smad3, Sod2, Sphk2, Tlr4, Tnf, Ucp1, Zc3h12a]	TRUE
GO:1903428	GO_BiologicalProcess-EBI-UniProt-GOA_21.10.2020_00h00	positive regulation of reactive oxygen species biosynthetic process	[6, 7]	[None]	2	10	0.00998293	0.379351	{}	{}	[Ddah2, Sod2]	[Agxt2, Akt1, Ass1, Cd36, Clu, Ddah1, Ddah2, Duoxa1, Duoxa2, Esr1, Il1b, Klf4, LOC101822574, Pkd2, Ptx3, Rab27a, Smad3, Sod2, Tlr4, Tnf]	TRUE
GO:1903522	GO_BiologicalProcess-EBI-UniProt-GOA_21.10.2020_00h00	regulation of blood circulation	[5]	[None]	4	4.70588	0.00402369	0.253492	{}	{}	[Calm2, Fga, Fgb, Glrx3]	[Ace2, Adm, Adra1a, Adra1b, Adra2a, Adra2b, Adra2c, Adrb1, Agtr1, Agtr2, Asic2, Atp1b1, Bmp10, Bves, Cacnb2, Calm1, Calm2, Calm3, Casq2, Cav1, Cav3, Chrm2, Cxadr, Dlg1, Drd2, Dsc2, Dsp, Edn1, Edn2, Edn3, Ehd3, F2r, Ffar3, Fga, Fgb, Fgg, Gja1, Gja5, Gjc1, Glrx3, Gnao1, Gpd1l, Hbegf, Hcn4, Hey2, Hopx, Hrh1, Hrh2, Kcnd3, Kcne1, Kcne2, Kcne3, Kcne5, Kcnh2, Kcnj2, Kcnq1, LOC101840244, Myl2, Nkx2-5, No…	TRUE
GO:1903561	GO_CellularComponent-EBI-UniProt-GOA_21.10.2020_00h00	extracellular vesicle	[4, 5]	[None]	3	7.5	0.00346154	0.235385	{}	{}	[Anxa1, Anxa2, Hspa8]	[Anxa1, Anxa2, Aqp1, Aqp2, Arrdc1, Ca4, Cd274, Cd63, Cd81, Clic1, Dicer1, Faslg, Fn1, Gprc5b, Hspa8, Itga2b, Naglu, Nsun2, Pdcd6ip, Pkd1, Plaa, Prom2, Rab11a, Rab4a, Rab5b, Rap2b, Scnn1g, Serpina5, Serpine1, Slc11a2, Slc26a4, Snx18, Sord, Sri, Syt4, Tfrc, Tmem98, Tsg101, Vasn, Xpnpep2]	TRUE
GO:1903707	GO_BiologicalProcess-EBI-UniProt-GOA_21.10.2020_00h00	negative regulation of hemopoiesis	[5, 6]	[None]	2	4.16667	0.0516544	0.103309	{}	{}	[Anxa1, Prdx2]	[Adipoq, Anxa1, Apcs, Bcl6, Bmp4, C1qc, Cbfb, Cldn18, Ctla4, Ctnnb1, Dtx1, Fbn1, Fbxo7, Fbxw7, Fgl2, Foxj1, Foxp3, Fstl3, Gata2, Gli3, Hlx, Hmgb3, Hoxa7, Il2, Il4, Lrrc17, Mafb, Mdk, Nrarp, Pik3r1, Prdx2, Ptpn2, Rara, Sfrp1, Shh, Smad7, Socs1, Socs5, Tbx21, Tcta, Tmem178a, Tnfsf18, Tob2, Trib1, Ubash3b, Zbtb7b, Zc3h12a, Zc3h8]	TRUE
GO:1903828	GO_BiologicalProcess-EBI-UniProt-GOA_21.10.2020_00h00	negative regulation of cellular protein localization	[5, 6]	[None]	3	7.14286	0.00397801	0.254592	{}	{}	[Gdi1, LOC101840972, Nsfl1c]	[Abhd17b, Adipoq, Bag4, Bard1, Bcl2l1, Cd36, Cdk5, Chp1, Cldn18, Commd1, Csk, Derl2, Derl3, Fermt1, Fzd9, Gdi1, Gopc, Inpp5e, LOC101833610, LOC101840972, Lrrk2, Lztfl1, Maged1, Mdfic, Nsfl1c, Os9, Pkia, Ppfia1, Rhoq, Siah3, Snx33, Svip, Terf1, Tmem59, Tmem98, Tp53inp2, Trim29, Ubac2, Ube2g2, Ubxn2b, Ufm1, Vps35]	TRUE
GO:1903900	GO_BiologicalProcess-EBI-UniProt-GOA_21.10.2020_00h00	regulation of viral life cycle	[5]	[None]	3	5.88235	0.00686753	0.322774	{}	{}	[Hspa8, P4hb, Ppib]	[Adar, Adarb1, Apcs, Banf1, Cav2, Ccl5, Chmp2a, Chmp4b, Cnot7, Ddb1, Fbxl2, Fcn1, Gsn, Hacd3, Hs3st5, Hspa8, Isg20, Lamp3, Larp1, Mavs, Nectin2, Notch1, P4hb, Pc, Phb, Ppib, Ppid, Ppih, Ptx3, Rnasel, Snx3, Srpk1, Srpk2, Stau1, Tarbp2, Tbc1d20, Tnf, Trim10, Trim11, Trim13, Trim26, Trim27, Trim32, Trim35, Trim59, Trim62, Trim8, Tsg101, Vapb, Vps37b, Zc3h12a]	TRUE
GO:1904035	GO_BiologicalProcess-EBI-UniProt-GOA_21.10.2020_00h00	regulation of epithelial cell apoptotic process	[7]	[None]	2	5.40541	0.0321815	0.386178	{}	{}	[Fga, Fgb]	[Abl1, Ano6, Bok, Cd248, Cd40, Cd40lg, Cdh5, Faslg, Fga, Fgb, Fgg, Gata2, Gata3, Gsn, Il10, Il13, Itga4, LOC101825423, Mapk7, Mdk, Ndnf, Neurod1, Nfe2l2, Pak4, Pdcd4, Pdpk1, Pias4, Prkci, Ramp2, Scg2, Serpine1, Thbs1, Tnf, Tnfaip3, Tnip2, Wfs1, Zfp36l1]	TRUE
GO:1904036	GO_BiologicalProcess-EBI-UniProt-GOA_21.10.2020_00h00	negative regulation of epithelial cell apoptotic process	[8]	[None]	2	9.09091	0.0120176	0.396581	{}	{}	[Fga, Fgb]	[Abl1, Cdh5, Fga, Fgb, Fgg, Gata2, Gata3, Il10, Il13, Mapk7, Mdk, Ndnf, Neurod1, Nfe2l2, Pak4, Pdpk1, Ramp2, Scg2, Serpine1, Tnfaip3, Tnip2, Wfs1]	TRUE
GO:1904063	GO_BiologicalProcess-EBI-UniProt-GOA_21.10.2020_00h00	negative regulation of cation transmembrane transport	[7, 8]	[None]	2	6.25	0.0245625	0.417562	{}	{}	[Calm2, Ywhae]	[Ank3, Calm1, Calm2, Calm3, Casq2, Cav1, Cbarp, Commd1, Drd4, Epo, Fkbp1b, Gem, Gpr35, Iscu, Kcne2, Kcne3, Kcne5, Kcnh2, Kel, LOC101843100, Mmp9, Osr1, Pkd2, Pln, Ppif, Rem1, Rrad, Slc43a1, Slc43a2, Sri, Ubqln1, Ywhae]	TRUE
GO:1904407	GO_BiologicalProcess-EBI-UniProt-GOA_21.10.2020_00h00	positive regulation of nitric oxide metabolic process	[6, 7]	[None]	2	11.7647	0.00725272	0.326372	{}	{}	[Ddah2, Sod2]	[Agxt2, Akt1, Ass1, Cd36, Clu, Ddah1, Ddah2, Esr1, Il1b, Klf4, Pkd2, Ptx3, Smad3, Sod2, Tlr4, Tmem106a, Tnf]	TRUE
GO:1904950	GO_BiologicalProcess-EBI-UniProt-GOA_21.10.2020_00h00	negative regulation of establishment of protein localization	[4, 6]	[None]	3	4.7619	0.0122619	0.39238	{}	{}	[Gdi1, LOC101840972, Ppm1f]	[Acvr1c, Adipoq, Adra2a, Apoe, Bag4, Bard1, Cd36, Cdk5, Chp1, Csk, Derl2, Derl3, Dph3, Drd2, Drd3, Drd4, Erp29, F2r, Fam3d, Fermt1, Ffar4, Foxp3, Gdi1, Gopc, Hmgcr, Il1b, Inhbb, Ins, Irs1, Kcnb1, Kcnj11, Klf7, LOC101830754, LOC101840972, Lgr4, Lrrk2, Mdfic, Ndfip1, Ndfip2, Oprm1, Os9, Pfkl, Pim3, Pkia, Ppm1f, Ptger4, Rhbdf1, Rhbdf2, Sfrp1, Siah3, Sirt4, Snx3, Srebf1, Stxbp5l, Svip, Syt4, Sytl4, T…	TRUE
GO:1990748	GO_BiologicalProcess-EBI-UniProt-GOA_21.10.2020_00h00	cellular detoxification	[2, 5]	[None]	7	12.2807	2.39593e-07	4.33663e-05	{}	{}	[Cat, Esd, Gpx1, Prdx2, Prdx6, Sod1, Sod2]	[Apoe, Armc3, Cat, Ccs, Duox1, Duox2, Epx, Esd, Fabp1, Fam213a, Gpx1, Gpx2, Gpx3, Gpx4, Gpx6, Gpx7, Gpx8, Gsr, Gstk1, Gstm3, Hp, Iyd, LOC101822373, LOC101832299, LOC101842834, LOC101843100, Loxhd1, Lpo, Mgst3, Mpo, Nos3, Nxn, Prdx1, Prdx2, Prdx3, Prdx4, Prdx5, Prdx6, Ptges, Ptgs1, Ptgs2, Pxdn, Rdh11, Rdh12, Selenos, Sesn1, Sesn2, Sod1, Sod2, Sod3, Srxn1, Tp53inp1, Tpo, Txnrd1, Txnrd2, Txnrd3, Ubi…	TRUE
GO:2000351	GO_BiologicalProcess-EBI-UniProt-GOA_21.10.2020_00h00	regulation of endothelial cell apoptotic process	[8]	[None]	2	6.89655	0.0204046	0.408091	{}	{}	[Fga, Fgb]	[Abl1, Ano6, Cd248, Cd40, Cd40lg, Cdh5, Faslg, Fga, Fgb, Fgg, Gata2, Gata3, Il10, Il13, Itga4, Mapk7, Ndnf, Nfe2l2, Pak4, Pdcd4, Pdpk1, Prkci, Ramp2, Scg2, Serpine1, Thbs1, Tnf, Tnfaip3, Tnip2]	TRUE
GO:2000377	GO_BiologicalProcess-EBI-UniProt-GOA_21.10.2020_00h00	regulation of reactive oxygen species metabolic process	[5]	[None]	4	6.15385	0.00151149	0.126965	{}	{}	[Ddah2, Prdx2, Sod1, Sod2]	[Abcd1, Acp5, Agxt2, Akt1, Arf4, Ass1, Atg5, Bco2, Cav1, Cd34, Cd36, Clu, Crp, Cx3cr1, Ddah1, Ddah2, Duoxa1, Duoxa2, Eif6, Esr1, F2, Foxo3, Gadd45a, Grb2, Hk2, Il1b, Ins, Itgam, Klf4, LOC101822574, LOC101839568, Mapk14, Nfe2l2, Pikfyve, Pink1, Pkd2, Pon3, Prdx2, Ptk2b, Ptx3, Rab27a, Ripk1, Rnf41, Romo1, Selenos, Sirt5, Slc25a33, Slc30a10, Smad3, Snca, Sod1, Sod2, Sphk2, Syk, Tgfbr2, Thbs1, Tigar,…	TRUE
GO:2000379	GO_BiologicalProcess-EBI-UniProt-GOA_21.10.2020_00h00	positive regulation of reactive oxygen species metabolic process	[6]	[None]	3	7.89474	0.00298841	0.212177	{}	{}	[Ddah2, Sod1, Sod2]	[Agxt2, Akt1, Ass1, Cd36, Clu, Crp, Ddah1, Ddah2, Duoxa1, Duoxa2, Esr1, F2, Gadd45a, Grb2, Il1b, Itgam, Klf4, LOC101822574, Mapk14, Nfe2l2, Pkd2, Ptx3, Rab27a, Rnf41, Romo1, Smad3, Snca, Sod1, Sod2, Syk, Tgfbr2, Thbs1, Tlr4, Tmem106a, Tnf, Tspo, Xdh, Zc3h12a]	TRUE
GO:2001233	GO_BiologicalProcess-EBI-UniProt-GOA_21.10.2020_00h00	regulation of apoptotic signaling pathway	[5, 6, 7]	[None]	8	4.90798	3.46583e-05	0.0048175	{}	{}	[Ctnna1, Fga, Fgb, P4hb, Ppp2r1a, Prdx2, Sod1, Sod2]	[Acaa2, Ackr3, Adora2a, Agtr2, Akt1, Ar, Atf3, Bad, Bag5, Bcl2l1, Bcl2l12, Bclaf1, Bdkrb2, Bmi1, Bmp4, Bok, Casp2, Cav1, Ccar2, Cdkn2d, Clu, Col2a1, Cradd, Ctnna1, Ctnnb1, Ctsc, Ctsh, Cttn, Cxcl12, Dab2ip, Ddias, Dedd2, Dfna5, Eef1e1, Ell3, Epo, Erp29, Eya1, Fadd, Fas, Fbxw7, Fga, Fgb, Fgf10, Fgg, Fignl1, Fxn, G0s2, Gclc, Grina, Hgf, Higd1a, Hmgb2, Hmox1, Hspb1, Htra2, Hyal2, Hyou1, Igf1, Il19, I…	TRUE
GO:2001234	GO_BiologicalProcess-EBI-UniProt-GOA_21.10.2020_00h00	negative regulation of apoptotic signaling pathway	[6, 7, 8]	[None]	5	4.85437	0.00113613	0.0999796	{}	{}	[Ctnna1, Fga, Fgb, Prdx2, Sod2]	[Acaa2, Ackr3, Akt1, Ar, Bag5, Bcl2l1, Bcl2l12, Bdkrb2, Bmi1, Bmp4, Bok, Ccar2, Cdkn2d, Clu, Col2a1, Ctnna1, Ctnnb1, Cttn, Cxcl12, Ddias, Ell3, Epo, Eya1, Fga, Fgb, Fgf10, Fgg, Fignl1, Fxn, Gclc, Grina, Hgf, Higd1a, Hmgb2, Hmox1, Hspb1, Hyou1, Igf1, Il19, Il1b, Il4, Ing2, Itgav, Itprip, Ivns1abp, Kdm1a, Lgals3, Lmna, Lrrk2, Mapk7, Mapk8ip1, Mapk8ip2, Meis3, Mmp9, Mnt, Nanos3, Ndufa13, Ndufs3, Nfe…	TRUE
GO:2001235	GO_BiologicalProcess-EBI-UniProt-GOA_21.10.2020_00h00	positive regulation of apoptotic signaling pathway	[6, 7, 8]	[None]	3	4.91803	0.0112352	0.393232	{}	{}	[Ctnna1, Ppp2r1a, Sod1]	[Adora2a, Agtr2, Atf3, Bad, Bclaf1, Bok, Casp2, Cav1, Cradd, Ctnna1, Ctsc, Ctsh, Dab2ip, Dedd2, Dfna5, Eef1e1, Fadd, Fas, Fbxw7, G0s2, Htra2, Hyal2, Il19, Il20ra, Ing5, Inhba, Inhbb, LOC101830940, LOC101835445, LOC101843020, LOC101843909, Maged1, Mal, Mapk9, Msx1, Nacc2, Nkx3-1, Pea15, Pias4, Plagl2, Plekhf1, Ppp1ca, Ppp2r1a, Prkra, Ptpn2, Rad9a, Ripk1, Rps7, Serinc3, Sfpq, Sfrp1, Sod1, Styxl1, T…	TRUE
GO:2001236	GO_BiologicalProcess-EBI-UniProt-GOA_21.10.2020_00h00	regulation of extrinsic apoptotic signaling pathway	[6, 7, 8]	[None]	5	7.8125	0.000125223	0.0156529	{}	{}	[Ctnna1, Fga, Fgb, Ppp2r1a, Prdx2]	[Agtr2, Ar, Atf3, Bcl2l1, Bmp4, Cav1, Col2a1, Ctnna1, Cttn, Dedd2, Eya1, Fadd, Fga, Fgb, Fgf10, Fgg, G0s2, Gclc, Hgf, Hmgb2, Hmox1, Htra2, Hyal2, Igf1, Il19, Il1b, Il4, Inhba, Itgav, Itprip, LOC101830940, LOC101843909, Lgals3, Lmna, Mal, Mapk7, Nol3, Pak5, Pea15, Peli3, Ppp1ca, Ppp2r1a, Prdx2, Raf1, Ripk1, Scg2, Serpine1, Sfrp1, Sfrp2, Siah2, Snai2, Src, Stx4, Tgfbr1, Thbs1, Timp3, Tmc8, Tnf, Tnf…	TRUE
GO:2001237	GO_BiologicalProcess-EBI-UniProt-GOA_21.10.2020_00h00	negative regulation of extrinsic apoptotic signaling pathway	[7, 8, 9]	[None]	4	9.7561	0.000260146	0.0296567	{}	{}	[Ctnna1, Fga, Fgb, Prdx2]	[Ar, Bcl2l1, Bmp4, Col2a1, Ctnna1, Cttn, Eya1, Fga, Fgb, Fgf10, Fgg, Gclc, Hgf, Hmgb2, Hmox1, Igf1, Il19, Il1b, Il4, Itgav, Itprip, Lgals3, Lmna, Mapk7, Nol3, Pak5, Pea15, Peli3, Prdx2, Raf1, Ripk1, Scg2, Serpine1, Sfrp2, Siah2, Snai2, Src, Tgfbr1, Tnf, Tnfaip3, Unc5b]	TRUE
GO:2001238	GO_BiologicalProcess-EBI-UniProt-GOA_21.10.2020_00h00	positive regulation of extrinsic apoptotic signaling pathway	[7, 8, 9]	[None]	2	8.33333	0.0142174	0.412306	{}	{}	[Ctnna1, Ppp2r1a]	[Agtr2, Atf3, Cav1, Ctnna1, Dedd2, Fadd, G0s2, Htra2, Hyal2, Inhba, LOC101830940, LOC101843909, Mal, Pea15, Ppp1ca, Ppp2r1a, Ripk1, Sfrp1, Thbs1, Timp3, Tnfrsf12a, Tnfsf10, Traf2, Wwox]	TRUE
GO:2001239	GO_BiologicalProcess-EBI-UniProt-GOA_21.10.2020_00h00	regulation of extrinsic apoptotic signaling pathway in absence of ligand	[7, 8, 9]	[None]	3	18.75	0.00022409	0.0257703	{}	{}	[Ctnna1, Ppp2r1a, Prdx2]	[Col2a1, Ctnna1, Eya1, Fgf10, Htra2, Il1b, Inhba, Mapk7, Ppp1ca, Ppp2r1a, Prdx2, Ripk1, Snai2, Tnf, Unc5b, Wwox]	TRUE
GO:2001240	GO_BiologicalProcess-EBI-UniProt-GOA_21.10.2020_00h00	negative regulation of extrinsic apoptotic signaling pathway in absence of ligand	[7, 8, 9, 10]	[None]	2	18.1818	0.00302186	0.21153	{}	{}	[Ctnna1, Prdx2]	[Col2a1, Ctnna1, Eya1, Fgf10, Il1b, Mapk7, Prdx2, Ripk1, Snai2, Tnf, Unc5b]	TRUE
GO:2001241	GO_BiologicalProcess-EBI-UniProt-GOA_21.10.2020_00h00	positive regulation of extrinsic apoptotic signaling pathway in absence of ligand	[8, 9, 10]	[None]	2	33.3333	0.000844948	0.0794251	{}	{}	[Ctnna1, Ppp2r1a]	[Ctnna1, Htra2, Inhba, Ppp1ca, Ppp2r1a, Wwox]	TRUE
GO:2001242	GO_BiologicalProcess-EBI-UniProt-GOA_21.10.2020_00h00	regulation of intrinsic apoptotic signaling pathway	[6, 7, 8]	[None]	3	4.10959	0.0181842	0.400053	{}	{}	[P4hb, Sod1, Sod2]	[Ackr3, Bad, Bag5, Bcl2l1, Bcl2l12, Bclaf1, Bdkrb2, Bok, Cav1, Ccar2, Cdkn2d, Clu, Cxcl12, Ddias, Dfna5, Ell3, Epo, Erp29, Fbxw7, Fignl1, Grina, Hspb1, Hyou1, Il19, Il20ra, Ivns1abp, Kdm1a, LOC101835445, LOC101843909, Lrrk2, Mapk7, Mapk8ip1, Mmp9, Msx1, Nacc2, Ndufa13, Ndufs3, Nfe2l2, Nkx3-1, Nme5, Noc2l, Nol3, Nono, P4hb, Pias4, Pink1, Plagl2, Plekhf1, Ppif, Prkra, Ptgs2, Ptpn1, Ptpn2, Rad9a, Rp…	TRUE

## Sheet: protein
List names	number of elements	number of unique elements
Heart	150	150
Kidney	283	283
Lung	302	302
Overall number of unique elements		577
Names	total	elements
Heart Kidney Lung	17	A0A1U8BXX5 A0A1U7QCL5 P70116 A0A1U7Q618 A0A1U7QP17 A0A1U8BVC5 P51640 A0A3Q0CU68 A0A1U8BMS0 A0A1U8C186 A0A1U8CUG0 A0A1U8BEB6 A0A1U7RBA2 A0A3Q0D978 A0A1U7QUH9 A0A1U7QF68 A0A1U7RF88
Heart Kidney	35	A0A1U7QS51 A0A1U8CKN9 A0A1U8CGN5 A0A1U7RF68 A0A3Q0CF03 A0A1U7R1A6 A0A3Q0CPL0 A0A1U7QD82 A0A1U7QXN0 A0A1U7Q2B6 A0A3Q0CCM9 A0A3Q0CS41 A0A3Q0CF31 A0A1U7QJL0 A0A1U7QK99 A0A1U7RFZ4 A0A1U7Q653 A0A1U7QP50 A0A1U8BR52 A0A1U7R2T6 A0A1U8CFA4 A0A1U7QRZ7 A0A1U7Q3L1 A0A1U7Q360 A0A1U7R2L1 A0A1U7RHU6 A0A1U7RJY0 A0A1U7QNJ4 A0A1U7Q238 A0A1U7QA35 A0A1U7QPC9 A0A3Q0D353 A0A1U7R141 A0A1U8BV28 A0A1U7QIM1
Heart Lung	27	A0A1U7R9S7 A0A3Q0CGE1 A0A1U8D1N8 A0A1U7QHV5 P02094 A0A3Q0D994 A0A1U7QB70 A0A1U7QYC6 A0A1U7R660 A0A3Q0CX13 P01945 A0A1U7R5I7 A0A1U7QB05 A0A1U7QDR7 A0A1U7Q3W6 A0A1U7QME0 A0A3Q0CE42 A0A3Q0CH40 A0A3Q0CM76 A0A1U7Q643 P70686 A0A1U7RGL4 A0A1U7R6E4 A0A1U7QK94 A0A1U8BXE1 A0A1U7Q2T6 A0A3Q0CV25
Kidney Lung	62	A0A1U7Q8T8 A0A1U7QZA0 A0A3Q0CFL5 A0A1U8C7F9 A0A3Q0CYM2 A0A1U7QP51 A0A1U7QH16 A0A1U7QIT6 A0A1U7Q9T0 A0A1U7RHI7 A0A1U8CLZ3 A0A3Q0CIH4 A0A1U7QI78 A0A1U7QAS8 A0A1U7QS22 A0A1U7QXQ3 A0A1U8CGI4 A0A1U8CTC8 A0A1U7QZF0 A0A1U7QVS9 A0A1U7QE09 A0A1U7RCY5 A0A1U7Q9J6 A0A1U7Q577 A0A1U7QHU9 A0A1U8D127 A0A3Q0DCV8 Q0QET9 A0A1U7QBN0 A0A1U7RJ54 A0A1U7QQA6 A0A1U8CV31 A0A1U7REP6 A0A3Q0D6F0 A0A1U8BK25 A0A1U8BQU1 A0A1U7Q…
Heart	71	A0A1U8BX04 A0A1U8CW59 A0A1U7QW04 A0A1U8BV97 A0A1U7QKZ6 A0A3Q0D5D5 A0A1U7QY99 A0A1U7Q810 A0A1U8BR66 A0A3Q0D458 A0A1U7QBL2 A0A1U7R6Z8 A0A1U7R1I6 A0A1U8BIF2 A0A1U7R5T9 A0A1U7Q227 A0A3Q0CJ34 A0A1U7QTN8 A0A1U7QGC7 A0A3Q0D853 A0A1U8CCF4 A0A1U8CCH4 A0A1U7QEV1 A0A1U7QPE1 A0A3Q0D9Y0 A0A1U8CEH8 A0A3Q0D8D0 A0A1U7QD11 A0A1U7Q8M1 A0A1U7Q787 A0A1U7R731 A0A1U8C6W1 A0A1U8BSU1 A0A1U7QS50 A0A1U7Q848 A0A1U7QZF3 D7R…
Kidney	169	A0A1U7QJ63 A0A1U7QDV0 A0A3Q0CNV5 A0A3Q0D155 Q6RYR5 A0A1U8CEA2 A0A1U7RA50 A0A1U8CU45 A0A1U7R170 A0A3Q0DFE7 A0A1U7QSD5 A0A1U8BZB4 Q5UCA1 A0A3Q0CLI1 A0A1U7QS67 A0A1U7Q400 A0A1U7QPZ4 A0A1U8BSQ4 A0A1U7Q7D6 A0A1U7R6Z3 A0A1U7QQJ7 A0A3Q0CVX0 A0A1U7Q9D9 A0A1U8CCN6 A0A1U7QUP4 A0A3Q0D0D7 A0A1U7QL83 A0A1U7R1A1 A0A3Q0CVK0 A0A3Q0C9A0 A0A1U8BV06 A0A1U7QIG5 A0A1U7QB73 A0A3Q0CN72 A0A1U7QJ32 Q0QER7 A0A1U7R631 A0A1…
Lung	196	A0A3Q0CRA4 A0A3Q0CYQ4 A0A3Q0CUL4 A0A1U7RD92 A0A1U7R004 A0A3Q0CPW9 A0A1U7R754 A0A1U8BRT1 A0A1U8CAN2 A0A1U7RGD1 A0A1U7QUG8 A0A3Q0CF45 A0A1U7QR71 A0A3Q0D8X0 O35534 A0A1U7QV15 A0A1U7QU54 A0A3Q0CM14 A0A1U7R919 A0A1U8BSZ2 A0A1U7QLF6 A0A3Q0D2U7 A0A1U7QUR9 A0A1U7QAY0 A0A1U8CT86 A0A1U7QFX5 A0A3Q0CFR4 A0A1U7R1L4 A0A1U7QQD5 A0A1U7Q2X0 A0A1U7QQT0 A0A3Q0CMB2 P86886 A0A3Q0CYZ2 A0A1U7QGY2 A0A1U7QVF4 A0A1U7Q957 …

## Sheet: protein-go
GOID	GOTerm	Ontology Source	Term PValue	Term PValue Corrected with Bonferroni step down	Group PValue	Group PValue Corrected with Bonferroni step down	GOLevels	GOGroups	% Associated Genes	Nr. Genes	Associated Genes Found
GO:1903034	regulation of response to wounding	GO_BiologicalProcess-EBI-UniProt-GOA_21.10.2020_00h00	1.77315e-05	0.000372361	1.77315e-05	3.5463e-05	[5]	Group0	4.6875	3	[Anxa1, Fga, Fgb]
GO:0061041	regulation of wound healing	GO_BiologicalProcess-EBI-UniProt-GOA_21.10.2020_00h00	8.39725e-06	0.000209931	1.77315e-05	3.5463e-05	[6]	Group0	6	3	[Anxa1, Fga, Fgb]
GO:0005577	fibrinogen complex	GO_CellularComponent-EBI-UniProt-GOA_21.10.2020_00h00	6.26921e-06	0.000163	0.031768	0.031768	[2, 3, 4]	Group1	40	2	[Fga, Fgb]
GO:0006959	humoral immune response	GO_BiologicalProcess-EBI-UniProt-GOA_21.10.2020_00h00	0.000636604	0.000636604	0.031768	0.031768	[3]	Group1	4.34783	2	[Fga, Fgb]
GO:1900046	regulation of hemostasis	GO_BiologicalProcess-EBI-UniProt-GOA_21.10.2020_00h00	0.000307071	0.00245657	0.031768	0.031768	[3, 4]	Group1	6.25	2	[Fga, Fgb]
GO:0072376	protein activation cascade	GO_BiologicalProcess-EBI-UniProt-GOA_21.10.2020_00h00	3.76328e-06	0.000101609	0.031768	0.031768	[2, 4, 5]	Group1	50	2	[Fga, Fgb]
GO:0019730	antimicrobial humoral response	GO_BiologicalProcess-EBI-UniProt-GOA_21.10.2020_00h00	5.68114e-05	0.00102261	0.031768	0.031768	[3, 4, 5]	Group1	14.2857	2	[Fga, Fgb]
GO:0034109	homotypic cell-cell adhesion	GO_BiologicalProcess-EBI-UniProt-GOA_21.10.2020_00h00	0.000118287	0.00165601	0.031768	0.031768	[4]	Group1	10	2	[Fga, Fgb]
GO:0050818	regulation of coagulation	GO_BiologicalProcess-EBI-UniProt-GOA_21.10.2020_00h00	0.000346989	0.00242892	0.031768	0.031768	[4]	Group1	5.88235	2	[Fga, Fgb]
GO:0030168	platelet activation	GO_BiologicalProcess-EBI-UniProt-GOA_21.10.2020_00h00	0.000251704	0.00251704	0.031768	0.031768	[3, 4, 6]	Group1	6.89655	2	[Fga, Fgb]
GO:0072378	blood coagulation, fibrin clot formation	GO_BiologicalProcess-EBI-UniProt-GOA_21.10.2020_00h00	3.76328e-06	0.000101609	0.031768	0.031768	[3, 4, 5, 6]	Group1	50	2	[Fga, Fgb]
GO:1900047	negative regulation of hemostasis	GO_BiologicalProcess-EBI-UniProt-GOA_21.10.2020_00h00	0.000106507	0.00159761	0.031768	0.031768	[4, 5]	Group1	10.5263	2	[Fga, Fgb]
GO:0050819	negative regulation of coagulation	GO_BiologicalProcess-EBI-UniProt-GOA_21.10.2020_00h00	0.000118287	0.00165601	0.031768	0.031768	[5]	Group1	10	2	[Fga, Fgb]
GO:0051592	response to calcium ion	GO_BiologicalProcess-EBI-UniProt-GOA_21.10.2020_00h00	0.000457258	0.00137177	0.031768	0.031768	[5]	Group1	5.12821	2	[Fga, Fgb]
GO:0030193	regulation of blood coagulation	GO_BiologicalProcess-EBI-UniProt-GOA_21.10.2020_00h00	0.000288013	0.00259212	0.031768	0.031768	[4, 5, 7]	Group1	6.45161	2	[Fga, Fgb]
GO:0070527	platelet aggregation	GO_BiologicalProcess-EBI-UniProt-GOA_21.10.2020_00h00	5.68114e-05	0.00102261	0.031768	0.031768	[4, 5, 7]	Group1	14.2857	2	[Fga, Fgb]
GO:0019731	antibacterial humoral response	GO_BiologicalProcess-EBI-UniProt-GOA_21.10.2020_00h00	9.39944e-06	0.000225587	0.031768	0.031768	[4, 5, 6, 7]	Group1	33.3333	2	[Fga, Fgb]
GO:1903035	negative regulation of response to wounding	GO_BiologicalProcess-EBI-UniProt-GOA_21.10.2020_00h00	0.000367848	0.00220709	0.031768	0.031768	[5, 6]	Group1	5.71429	2	[Fga, Fgb]
GO:0034114	regulation of heterotypic cell-cell adhesion	GO_BiologicalProcess-EBI-UniProt-GOA_21.10.2020_00h00	7.48465e-05	0.00127239	0.031768	0.031768	[6]	Group1	12.5	2	[Fga, Fgb]
GO:0019229	regulation of vasoconstriction	GO_BiologicalProcess-EBI-UniProt-GOA_21.10.2020_00h00	0.000130677	0.0016988	0.031768	0.031768	[6, 7]	Group1	9.52381	2	[Fga, Fgb]
GO:0030195	negative regulation of blood coagulation	GO_BiologicalProcess-EBI-UniProt-GOA_21.10.2020_00h00	9.53405e-05	0.00152545	0.031768	0.031768	[5, 6, 7, 8]	Group1	11.1111	2	[Fga, Fgb]
GO:0031638	zymogen activation	GO_BiologicalProcess-EBI-UniProt-GOA_21.10.2020_00h00	0.000106507	0.00159761	0.031768	0.031768	[6, 7]	Group1	10.5263	2	[Fga, Fgb]
GO:0043152	induction of bacterial agglutination	GO_BiologicalProcess-EBI-UniProt-GOA_21.10.2020_00h00	6.27797e-07	1.75783e-05	0.031768	0.031768	[5, 6, 7, 8]	Group1	100	2	[Fga, Fgb]
GO:0061045	negative regulation of wound healing	GO_BiologicalProcess-EBI-UniProt-GOA_21.10.2020_00h00	0.000201768	0.00221945	0.031768	0.031768	[6, 7]	Group1	7.69231	2	[Fga, Fgb]
GO:0045907	positive regulation of vasoconstriction	GO_BiologicalProcess-EBI-UniProt-GOA_21.10.2020_00h00	1.31531e-05	0.000302521	0.031768	0.031768	[5, 7, 8]	Group1	28.5714	2	[Fga, Fgb]
GO:0031091	platelet alpha granule	GO_CellularComponent-EBI-UniProt-GOA_21.10.2020_00h00	1.75293e-05	0.000385645	0.031768	0.031768	[4, 6, 7, 8, 9]	Group1	25	2	[Fga, Fgb]
GO:0034116	positive regulation of heterotypic cell-cell adhesion	GO_BiologicalProcess-EBI-UniProt-GOA_21.10.2020_00h00	2.25272e-05	0.000450544	0.031768	0.031768	[7]	Group1	22.2222	2	[Fga, Fgb]
GO:0045921	positive regulation of exocytosis	GO_BiologicalProcess-EBI-UniProt-GOA_21.10.2020_00h00	0.000505537	0.00101107	0.031768	0.031768	[6, 7, 8]	Group1	4.87805	2	[Fga, Fgb]
GO:0051258	protein polymerization	GO_BiologicalProcess-EBI-UniProt-GOA_21.10.2020_00h00	0.000288013	0.00259212	0.031768	0.031768	[7]	Group1	6.45161	2	[Fga, Fgb]
GO:1904035	regulation of epithelial cell apoptotic process	GO_BiologicalProcess-EBI-UniProt-GOA_21.10.2020_00h00	0.000411359	0.0020568	0.031768	0.031768	[7]	Group1	5.40541	2	[Fga, Fgb]
GO:0031639	plasminogen activation	GO_BiologicalProcess-EBI-UniProt-GOA_21.10.2020_00h00	1.75293e-05	0.000385645	0.031768	0.031768	[7, 8]	Group1	25	2	[Fga, Fgb]
GO:0042730	fibrinolysis	GO_BiologicalProcess-EBI-UniProt-GOA_21.10.2020_00h00	1.75293e-05	0.000385645	0.031768	0.031768	[6, 7, 8, 9]	Group1	25	2	[Fga, Fgb]
GO:0090277	positive regulation of peptide hormone secretion	GO_BiologicalProcess-EBI-UniProt-GOA_21.10.2020_00h00	0.000434011	0.00173604	0.031768	0.031768	[6, 7, 8, 9]	Group1	5.26316	2	[Fga, Fgb]
GO:1902041	regulation of extrinsic apoptotic signaling pathway via death domain receptors	GO_BiologicalProcess-EBI-UniProt-GOA_21.10.2020_00h00	0.000130677	0.0016988	0.031768	0.031768	[7, 8, 9]	Group1	9.52381	2	[Fga, Fgb]
GO:1904036	negative regulation of epithelial cell apoptotic process	GO_BiologicalProcess-EBI-UniProt-GOA_21.10.2020_00h00	0.000143678	0.00172413	0.031768	0.031768	[8]	Group1	9.09091	2	[Fga, Fgb]
GO:2000351	regulation of endothelial cell apoptotic process	GO_BiologicalProcess-EBI-UniProt-GOA_21.10.2020_00h00	0.000251704	0.00251704	0.031768	0.031768	[8]	Group1	6.89655	2	[Fga, Fgb]
GO:2001237	negative regulation of extrinsic apoptotic signaling pathway	GO_BiologicalProcess-EBI-UniProt-GOA_21.10.2020_00h00	0.000505537	0.00101107	0.031768	0.031768	[7, 8, 9]	Group1	4.87805	2	[Fga, Fgb]
GO:1902042	negative regulation of extrinsic apoptotic signaling pathway via death domain receptors	GO_BiologicalProcess-EBI-UniProt-GOA_21.10.2020_00h00	4.87182e-05	0.000925645	0.031768	0.031768	[8, 9, 10]	Group1	15.3846	2	[Fga, Fgb]
